# Supplementary material for: Salmonella exploits membrane reservoirs for invasion of host cells
Source: Nat Commun. 2024 Apr 10;15:3120. doi: 10.1038/s41467-024-47183-x (PMC11006906; doi:10.1038/s41467-024-47183-x)
Supplement: Supplementary file 4 — Supplementary Data 1 [file 41467_2024_47183_MOESM4_ESM.xlsx]

## Sheet: BioID comparison
			RAB10 WT			RAB10 CA (Q68L)				RAB10 DN (T23N)
			BioID			BioID			CA/WT	BioID			DN/WT
Gene Symbol	Full name	Controls BioID	Peptide counts	Sum	SAINT	Peptide counts	Sum	SAINT	log2fc	Peptide counts	Sum	SAINT	log2fc
YKT6	YKT6 v-SNARE homolog	8|4|6|8|3|6|6|3|12|13|27|31	228|243|160|153	784	1	225|248|265|239	977	1	0.317142	131|109|108|125	473	1	-0.727806
ESYT1	extended synaptotagmin 1	26|34|23|20|22|19|28|26|50|46|44|42	201|204|179|170	754	1	129|147|139|136	551	1	-0.451808	237|218|213|208	876	1	0.2161
ABCD3	ATP binding cassette subfamily D member 3	31|20|25|24|17|16|13|18|23|18|20|17	155|140|114|112	521	1	130|138|104|106	478	1	-0.124024	95|93|82|86	356	1	-0.548126
EMD	emerin	14|16|11|13|6|3|5|5|10|8|25|25	99|133|119|109	460	1	73|73|77|78	301	1	-0.610218	70|72|73|79	294	1	-0.644052
DSG2	desmoglein 2	10|11|13|10|9|17|19|17|17|19|13|13	138|134|83|89	444	1	117|129|96|90	432	1	-0.0394383	90|89|79|78	336	1	-0.401057
EHBP1	EH domain binding protein 1	8|9|8|10|4|8|3|4|11|9|17|16	121|115|84|96	416	1	162|169|136|138	605	1	0.53927	26|30|15|20	91	0	-2.18034
ARHGAP1	Rho GTPase activating protein 1	0|0|0|0|0|0|0|0|0|0|12|16	114|106|89|99	408	1	111|110|103|105	429	1	0.0722358	49|44|47|48	188	1	-1.11371
SLC6A15	solute carrier family 6 member 15	0|0|0|0|0|0|0|0|0|0|3|0	106|112|91|94	403	1	106|114|101|107	428	1	0.0866224	27|37|32|33	129	1	-1.63584
MICALL1	MICAL like 1	0|0|2|0|0|0|3|0|0|0|10|8	115|114|77|88	394	1	188|183|183|191	745	1	0.917323	5|8|6|4	23	0	-4.04075
OCRL	OCRL, inositol polyphosphate-5-phosphatase	6|5|7|4|6|6|5|5|4|7|24|27	109|109|72|74	364	1	144|145|109|109	507	1	0.476932	17|17|14|13	61	0	-2.55756
CPD	carboxypeptidase D	0|0|0|0|0|0|0|0|0|0|8|5	107|103|75|76	361	1	109|110|108|105	432	1	0.258377	113|101|112|105	431	1	0.255042
KIAA0090	ER membrane protein complex subunit 1	0|2|4|4|0|0|0|0|0|0|12|9	102|110|71|76	359	1	62|75|60|59	256	1	-0.486229	67|59|68|59	253	1	-0.503168
CLNS1A	chloride nucleotide-sensitive channel 1A	3|4|5|2|6|5|4|0|20|17|15|13	123|109|55|66	353	1	63|78|46|53	240	0.77	-0.554716	41|51|26|21	139	0.24	-1.33832
LNPEP	leucyl and cystinyl aminopeptidase	0|0|0|0|0|0|0|0|0|0|0|0	111|109|62|64	346	1	100|96|71|66	333	1	-0.0550876	27|22|18|16	83	1	-2.04647
SLC4A7	solute carrier family 4 member 7	3|3|2|0|0|0|0|0|0|0|4|9	103|99|70|70	342	1	73|70|46|43	232	1	-0.557879	59|51|49|54	213	1	-0.680598
FAM91A1	family with sequence similarity 91 member A1	6|6|5|7|8|4|10|7|10|10|4|7	79|88|70|76	313	1	111|101|80|89	381	1	0.282808	68|61|56|54	239	1	-0.38773
SCAMP1	secretory carrier membrane protein 1	0|0|0|0|0|0|0|0|0|0|8|8	79|84|65|70	298	1	81|101|102|93	377	1	0.338241	33|31|33|34	131	1	-1.17961
GOLGA5	golgin A5	8|6|11|6|4|4|0|3|15|11|11|12	83|91|58|60	292	1	52|50|51|43	196	1	-0.572705	47|51|43|44	185	1	-0.655598
PREB	prolactin regulatory element binding	0|0|0|0|0|0|0|0|0|0|4|5	74|81|66|61	282	1	41|36|46|45	168	1	-0.743779	35|42|40|48	165	1	-0.769619
CHML	CHM like, Rab escort protein 2	0|0|0|0|0|0|0|0|0|0|0|0	78|76|65|61	280	1	94|93|87|85	359	1	0.357427	45|43|52|49	189	1	-0.564571
VAPA	VAMP associated protein A	5|12|2|4|4|3|0|2|0|0|6|0	63|84|64|62	273	1	38|37|44|38	157	1	-0.794251	49|53|52|48	202	1	-0.432696
DENND4C	DENN domain containing 4C	11|6|7|9|11|14|6|9|14|7|6|6	74|73|48|55	250	1	69|75|64|57	265	1	0.0837389	105|106|89|90	390	1	0.639481
SRPR	SRP receptor alpha subunit	6|7|5|6|0|4|2|10|10|11|9|9	79|79|41|46	245	1	42|48|29|33	152	0.96	-0.685127	54|56|47|47	204	1	-0.263034
RALGAPB	Ral GTPase activating protein non-catalytic beta subunit	3|2|2|0|0|0|0|0|0|0|0|0	52|59|58|57	226	1	119|106|125|128	478	1	1.07733	2|3|0|0	5	0	-5.24159
PDXDC1	pyridoxal dependent decarboxylase domain containing 1	0|3|7|3|4|2|2|2|8|7|4|4	72|61|39|40	212	1	53|50|44|33	180	1	-0.234864	72|67|60|62	261	1	0.298713
SLC38A2	solute carrier family 38 member 2	0|2|2|4|0|0|0|0|0|0|0|0	57|55|50|50	212	1	58|59|75|73	265	1	0.320573	15|19|32|23	89	1	-1.24286
OSBPL8	oxysterol binding protein like 8	4|9|9|5|10|8|9|7|9|13|5|4	54|54|45|42	195	1	35|36|38|38	147	1	-0.405256	63|53|48|46	210	1	0.106389
OCLN	occludin	0|0|0|0|0|0|0|0|0|0|0|0	51|52|49|41	193	1	33|46|47|47	173	1	-0.156969	30|21|22|27	100	1	-0.941701
SLC3A2	solute carrier family 3 member 2	0|0|0|0|0|0|0|2|0|0|3|0	48|55|41|40	184	1	26|28|21|23	98	1	-0.902025	18|16|17|21	72	1	-1.34156
FERMT2	fermitin family member 2	4|5|3|5|0|0|0|4|0|0|10|5	52|54|41|36	183	1	41|34|51|52	178	1	-0.0397462	33|37|33|33	136	1	-0.42553
JUP	junction plakoglobin	5|5|10|2|5|10|3|8|9|4|7|5	57|52|37|36	182	1	39|46|24|29	138	0.75	-0.396759	52|47|45|41	185	1	0.023459
TPD52	tumor protein D52	3|2|4|2|0|4|0|0|5|5|8|8	45|52|41|44	182	1	35|32|43|41	151	1	-0.267772	14|16|16|16	62	0	-1.53842
SNAP23	synaptosome associated protein 23	2|0|3|2|0|2|2|0|4|5|12|12	51|53|36|36	176	1	39|35|33|31	138	0.81	-0.348664	17|20|17|23	77	0	-1.1822
CPNE8	copine 8	0|0|0|4|0|0|0|0|0|0|5|3	41|34|50|48	173	1	19|23|37|27	106	1	-0.701477	23|20|25|26	94	1	-0.873088
CCDC47	coiled-coil domain containing 47	2|2|5|0|0|0|0|0|3|0|6|5	46|50|38|38	172	1	33|38|36|32	139	1	-0.305345	35|28|31|36	130	1	-0.401205
NUP155	nucleoporin 155	10|4|13|9|0|2|2|3|3|3|5|6	45|43|41|42	171	1	28|31|27|23	109	0.2	-0.644905	45|41|43|44	173	1	0.0166787
CXADR	CXADR, Ig-like cell adhesion molecule	0|0|0|0|0|0|0|0|0|0|0|0	40|48|36|45	169	1	26|27|31|32	116	1	-0.539026	12|9|15|13	49	1	-1.76553
ITGB1	integrin subunit beta 1	0|0|0|0|0|0|0|0|0|0|8|6	44|40|42|37	163	1	37|35|42|40	154	1	-0.0814276	35|39|39|37	150	1	-0.119147
TFRC	transferrin receptor	3|0|3|0|0|0|0|0|0|0|0|0	38|41|43|39	161	1	47|48|34|42	171	1	0.0864148	16|18|16|21	71	1	-1.16993
MAVS	mitochondrial antiviral signaling protein	4|5|3|3|0|0|0|0|6|5|8|4	41|50|34|35	160	1	27|29|24|23	103	1	-0.630477	25|42|35|31	133	1	-0.264828
IGF2R	insulin like growth factor 2 receptor	0|0|0|0|0|0|0|0|0|0|0|0	45|44|33|38	160	1	51|51|51|52	205	1	0.355584	23|21|21|19	84	1	-0.921526
ACSL3	acyl-CoA synthetase long chain family member 3	0|0|0|0|0|0|0|2|3|2|7|8	45|43|34|34	156	1	19|21|23|22	85	0.72	-0.868356	49|43|44|37	173	1	0.148323
TTC35	ER membrane protein complex subunit 2	0|0|0|0|0|0|0|0|0|0|4|4	44|36|34|38	152	1	30|34|28|26	118	1	-0.36257	33|32|36|35	136	1	-0.159356
RALGAPA1	Ral GTPase activating protein catalytic alpha subunit 1	0|0|0|0|0|2|3|3|0|0|0|0	44|42|32|34	152	1	91|98|92|88	369	1	1.27399	2|8|3|0	13	0.08	-3.45003
GDI1	GDP dissociation inhibitor 1	0|0|0|0|0|0|0|0|0|0|0|0	42|35|40|35	152	1	54|56|76|61	247	1	0.696808	4|0|0|0	4	0.25	-4.93546
SMCR8	Smith-Magenis syndrome chromosome region, candidate 8	0|0|0|0|0|0|0|0|0|0|7|7	46|51|27|27	151	1	48|43|39|37	167	1	0.14439	17|19|9|14	59	0.17	-1.34104
STX6	syntaxin 6	0|0|0|0|0|0|0|0|0|0|0|0	47|39|31|34	151	1	35|30|42|39	146	1	-0.0482552	12|7|8|4	31	1	-2.24793
VANGL1	VANGL planar cell polarity protein 1	0|0|0|0|0|0|0|0|0|0|0|0	45|43|32|27	147	1	24|31|17|16	88	1	-0.73372	40|53|41|44	178	1	0.274362
TMEM111	ER membrane protein complex subunit 3	0|0|0|0|0|0|0|0|0|0|0|0	43|37|30|32	142	1	33|27|24|26	110	1	-0.365455	27|24|27|26	104	1	-0.445626
GDI2	GDP dissociation inhibitor 2	0|0|0|0|0|0|0|0|0|0|0|0	35|41|31|35	142	1	145|151|164|159	619	1	2.11625	6|8|10|7	31	1	-2.15987
TMEM48	NDC1 transmembrane nucleoporin	0|0|0|0|0|0|0|0|0|0|2|0	40|32|35|30	137	1	17|16|13|15	61	1	-1.15433	28|26|27|21	102	1	-0.422024
UBXN4	UBX domain protein 4	0|0|0|2|0|0|0|0|0|0|0|0	45|44|23|24	136	1	27|31|24|22	104	1	-0.383787	27|30|27|26	110	1	-0.303616
DHRS7	dehydrogenase/reductase 7	0|0|0|0|0|0|0|0|0|0|0|0	45|31|30|30	136	1	19|21|15|13	68	1	-0.989508	30|25|21|25	101	1	-0.425607
HMOX2	heme oxygenase 2	0|0|0|0|0|0|0|0|0|0|3|0	41|33|33|28	135	1	27|25|26|21	99	1	-0.443607	35|31|32|27	125	1	-0.110183
VPS45	vacuolar protein sorting 45 homolog	0|0|0|0|0|0|0|0|0|0|8|8	39|41|29|26	135	1	35|30|32|31	128	1	-0.0762356	18|16|12|13	59	0	-1.18057
ARL6IP5	ADP ribosylation factor like GTPase 6 interacting protein 5	6|3|3|2|0|0|0|0|0|0|0|0	31|36|33|34	134	1	29|26|34|28	117	1	-0.194173	20|19|27|18	84	1	-0.667425
LMAN1	lectin, mannose binding 1	0|0|0|0|0|0|0|0|0|0|4|4	37|42|25|25	129	1	16|15|12|11	54	0.8	-1.24101	16|13|12|18	59	0.91	-1.11548
SCYL3	SCY1 like pseudokinase 3	0|0|2|0|0|0|0|0|0|0|0|0	31|36|26|31	124	1	21|25|18|25	89	1	-0.473931	71|71|62|72	276	1	1.14796
STX10	syntaxin 10	0|0|0|0|0|0|0|0|0|0|0|0	29|36|27|32	124	1	36|36|40|38	150	1	0.27262	11|15|7|16	49	1	-1.32193
STX12	syntaxin 12	0|0|0|0|0|0|0|0|0|0|0|2	43|42|21|18	124	1	45|43|44|34	166	1	0.41792	14|10|12|12	48	0.99	-1.35107
EFNB1	ephrin B1	0|0|0|0|0|0|0|0|0|0|0|0	32|32|29|27	120	1	13|15|21|18	67	1	-0.8314	12|15|13|12	52	1	-1.19094
OCIAD1	OCIA domain containing 1	0|0|0|0|0|0|0|0|0|0|6|8	32|31|29|27	119	1	18|22|24|27	91	0.82	-0.383329	24|23|21|28	96	0.98	-0.306978
TRIM13	tripartite motif containing 13	0|0|0|0|0|0|0|0|0|0|0|0	33|35|27|24	119	1	19|22|18|17	76	1	-0.640104	19|25|20|20	84	1	-0.4975
SLC12A2	solute carrier family 12 member 2	0|0|0|0|0|0|0|0|2|0|4|4	38|38|20|22	118	1	28|33|22|23	106	1	-0.153351	38|37|30|30	135	1	0.192645
SEC63	SEC63 homolog, protein translocation regulator	0|0|2|3|0|0|0|0|2|0|5|0	33|30|25|23	111	1	9|12|12|17	50	0.64	-1.13493	29|27|24|26	106	1	-0.0658879
RABL3	RAB, member of RAS oncogene family like 3	0|0|0|0|0|0|0|0|0|0|3|3	33|32|25|20	110	1	16|20|17|22	75	1	-0.546488	14|5|17|18	54	0.75	-1.01306
STX7	syntaxin 7	0|0|0|0|0|0|0|0|0|0|5|3	39|31|19|21	110	1	48|43|38|36	165	1	0.580624	12|11|11|13	47	0.65	-1.20945
CDCA3	cell division cycle associated 3	0|0|0|0|0|0|0|0|0|0|9|5	35|30|22|22	109	1	24|27|26|28	105	1	-0.0534393	21|17|19|20	77	0.67	-0.495957
STEAP3	STEAP3 metalloreductase	0|0|0|0|0|0|0|0|0|0|0|0	26|38|23|21	108	1	30|27|25|25	107	1	-0.0132968	20|22|16|16	74	1	-0.539366
EXD2	exonuclease 3'-5' domain containing 2	0|0|0|0|2|0|0|0|0|0|0|0	33|34|19|22	108	1	16|12|9|15	52	0.99	-1.04026	17|14|16|12	59	1	-0.861294
ATP2B1	ATPase plasma membrane Ca2+ transporting 1	0|0|3|6|0|0|0|2|3|4|0|2	32|29|20|24	105	1	20|20|13|16	69	0.81	-0.598637	41|45|24|42	152	1	0.529467
SLC30A5	solute carrier family 30 member 5	0|0|0|0|0|0|0|0|0|0|0|0	29|26|25|22	102	1	27|31|27|30	115	1	0.17148	18|20|23|19	80	1	-0.346651
SLC30A6	solute carrier family 30 member 6	0|0|0|0|0|0|0|0|0|0|0|0	34|27|19|19	99	1	29|21|22|21	93	1	-0.0892673	18|22|18|21	79	1	-0.321928
SLC6A8	solute carrier family 6 member 8	0|0|0|0|0|0|0|0|0|0|0|0	23|29|26|19	97	1	13|12|11|12	48	1	-1	11|10|11|10	42	1	-1.18845
PVRL2	nectin cell adhesion molecule 2	0|0|0|0|0|0|0|0|0|0|0|2	24|30|19|24	97	1	13|11|17|18	59	1	-0.707819	9|9|9|10	37	0.98	-1.36678
CLCC1	chloride channel CLIC like 1	0|0|0|0|0|0|0|0|0|0|0|0	29|28|15|23	95	1	11|14|8|11	44	1	-1.09311	23|21|13|16	73	1	-0.375509
GORASP2	golgi reassembly stacking protein 2	0|0|0|0|0|0|0|0|0|0|4|3	30|30|19|16	95	1	26|18|22|22	88	1	-0.109229	17|16|16|17	66	1	-0.518873
LPHN2	adhesion G protein-coupled receptor L2	0|0|0|0|0|0|0|0|0|0|0|0	36|30|18|11	95	1	20|25|10|7	62	1	-0.607683	17|17|14|14	62	1	-0.607683
POR	cytochrome p450 oxidoreductase	0|0|0|0|0|0|0|0|0|0|0|0	27|21|24|21	93	1	11|10|13|11	45	1	-1.03103	18|22|21|16	77	1	-0.269187
LLGL1	LLGL1, scribble cell polarity complex component	0|0|0|0|0|0|0|0|0|0|0|0	23|26|24|20	93	1	13|11|10|9	43	1	-1.09516	18|21|16|18	73	1	-0.345135
SLC12A4	solute carrier family 12 member 4	0|0|0|0|0|0|0|0|0|0|0|0	32|32|14|15	93	1	31|26|23|20	100	1	0.103623	5|7|7|4	23	1	-1.96963
CLCN7	chloride voltage-gated channel 7	0|0|0|0|0|0|0|0|0|0|0|0	22|24|27|19	92	1	38|33|31|43	145	1	0.650666	16|13|20|24	73	1	-0.329705
TMEM2	cell migration inducing hyaluronidase 2	0|0|0|0|0|0|0|0|0|0|0|0	29|24|19|18	90	1	31|40|31|33	135	1	0.579668	2|0|4|4	10	0.74	-3.04836
VMA21	VMA21, vacuolar ATPase assembly factor	0|0|0|0|0|0|0|0|0|0|0|0	25|23|19|20	87	1	0|0|11|16	27	0.5	-1.65208	21|21|20|18	80	1	-0.119582
STIM1	stromal interaction molecule 1	0|0|0|2|0|0|0|0|3|0|0|0	33|26|15|12	86	1	20|14|15|13	62	1	-0.465664	27|32|20|21	100	1	0.215268
OXR1	oxidation resistance 1	0|0|0|0|0|0|0|0|0|0|0|0	5|7|26|48	86	1	8|9|6|4	27	1	-1.63559	4|0|4|3	11	0.75	-2.85798
ATP6AP1	ATPase H+ transporting accessory protein 1	0|0|0|0|0|0|0|0|0|0|0|0	26|20|19|20	85	1	19|22|14|16	71	1	-0.25634	16|17|14|19	66	1	-0.360176
AGPAT9	lysophosphatidylcholine acyltransferase 1	0|0|0|0|0|0|0|0|0|0|4|2	26|24|15|16	81	1	15|10|10|9	44	0.83	-0.865699	16|14|20|14	64	1	-0.335184
AUP1	AUP1, lipid droplet regulating VLDL assembly factor	0|0|0|0|0|0|0|0|0|0|0|0	23|28|13|15	79	1	13|19|9|10	51	1	-0.621488	12|11|9|9	41	1	-0.929611
CHMP7	charged multivesicular body protein 7	0|0|0|0|0|0|0|0|0|0|0|0	24|26|15|14	79	1	10|9|13|14	46	1	-0.767339	11|13|10|7	41	1	-0.929611
EVI5	ecotropic viral integration site 5	0|0|0|0|0|0|0|0|0|0|0|0	25|20|17|17	79	1	41|41|27|23	132	1	0.733354	0|0|0|0	0	0	-6.32193
HM13	histocompatibility minor 13	3|0|3|0|0|0|0|0|0|0|0|0	24|24|16|14	78	1	13|11|13|16	53	0.98	-0.548893	13|14|15|15	57	1	-0.4458
DENND4A	DENN domain containing 4A	0|0|0|0|0|0|0|0|0|0|0|0	28|24|15|10	77	1	37|35|24|22	118	1	0.609416	15|16|12|16	59	1	-0.378512
COX4NB	ER membrane protein complex subunit 8	0|0|0|0|0|0|0|0|0|0|0|0	20|24|15|18	77	1	16|13|15|18	62	1	-0.308122	17|15|13|12	57	1	-0.427421
VAMP7	vesicle associated membrane protein 7	0|0|0|0|0|0|0|0|0|0|0|0	19|17|20|19	75	1	23|18|20|23	84	1	0.161463	7|12|10|13	42	1	-0.821663
SLC12A7	solute carrier family 12 member 7	0|0|0|0|0|0|0|0|0|0|0|0	24|24|14|13	75	1	15|18|11|8	52	1	-0.520007	9|9|6|6	30	1	-1.29373
SPCS2	signal peptidase complex subunit 2	0|0|0|0|0|0|0|0|0|0|0|0	22|17|17|18	74	1	11|10|13|13	47	1	-0.643856	4|5|11|6	26	1	-1.47393
MCAM	melanoma cell adhesion molecule	0|0|0|0|0|0|0|0|0|0|0|0	24|26|12|11	73	1	6|5|2|0	13	0.74	-2.4021	12|10|10|9	41	1	-0.817136
RAB23	RAB23, member RAS oncogene family	0|0|0|0|0|0|0|0|0|0|0|0	22|20|15|16	73	1	8|7|5|6	26	1	-1.45457	10|9|9|11	39	1	-0.887525
STX16	syntaxin 16	0|0|0|0|0|0|0|0|0|0|0|0	15|21|19|17	72	1	21|22|15|16	74	1	0.0389941	3|6|4|2	15	0.98	-2.18982
VANGL2	VANGL planar cell polarity protein 2	0|0|0|0|0|0|0|0|0|0|0|0	26|17|16|12	71	1	12|9|8|8	37	1	-0.921997	23|22|23|18	86	1	0.273018
EIF2AK3	eukaryotic translation initiation factor 2 alpha kinase 3	0|0|0|0|0|0|0|0|0|0|0|0	30|23|11|7	71	1	13|18|7|5	43	1	-0.710493	19|24|10|17	70	1	-0.0201779
CANT1	calcium activated nucleotidase 1	0|0|0|0|0|0|0|0|0|0|0|0	21|20|16|13	70	1	7|5|15|13	40	1	-0.792195	22|21|28|32	103	1	0.550693
ATP6AP2	ATPase H+ transporting accessory protein 2	0|0|0|0|0|0|0|0|0|0|0|0	23|21|14|12	70	1	10|11|7|8	36	1	-0.940294	17|15|16|17	65	1	-0.105353
LRP8	LDL receptor related protein 8	0|0|0|0|0|0|0|0|0|0|0|0	20|22|13|14	69	1	25|31|23|28	107	1	0.625604	14|8|6|8	36	1	-0.91983
LAMTOR2	late endosomal/lysosomal adaptor, MAPK and MTOR activator 2	0|0|0|0|0|0|0|0|0|0|0|0	20|21|12|14	67	1	16|15|10|12	53	1	-0.332575	8|8|8|8	32	1	-1.04307
YES1	YES proto-oncogene 1, Src family tyrosine kinase	3|0|3|0|0|0|0|0|0|0|0|0	17|18|17|15	67	1	9|7|7|6	29	0.23	-1.18057	7|3|3|5	18	0.03	-1.83954
TBC1D13	TBC1 domain family member 13	0|0|0|0|0|0|0|0|0|0|0|0	15|15|18|19	67	1	16|18|25|22	81	1	0.270089	0|0|0|0	0	0	-6.08746
SAR1B	secretion associated Ras related GTPase 1B	0|0|0|0|0|0|0|0|0|0|0|0	18|16|15|17	66	1	7|11|13|17	48	1	-0.451379	9|13|10|9	41	1	-0.673772
KIF13B	kinesin family member 13B	0|0|0|0|0|0|0|0|0|0|0|0	18|22|14|12	66	1	10|10|8|5	33	1	-0.978626	0|2|0|0	2	0.24	-4.48113
MFF	mitochondrial fission factor	0|0|0|0|0|0|0|0|0|0|0|0	22|22|11|10	65	1	3|4|2|0	9	0.73	-2.72247	10|10|9|10	39	1	-0.722466
C15orf24	ER membrane protein complex subunit 7	0|0|0|0|0|0|0|0|0|0|0|0	18|21|12|14	65	1	5|7|4|6	22	1	-1.52083	9|4|9|8	30	1	-1.0902
ITGAV	integrin subunit alpha V	0|0|0|0|0|0|0|0|0|0|0|0	21|22|10|12	65	1	22|22|28|20	92	1	0.494765	6|5|5|4	20	1	-1.65208
GPR89A	G protein-coupled receptor 89A	0|0|0|0|0|0|0|0|0|0|0|0	23|19|10|12	64	1	11|10|11|11	43	1	-0.562936	16|14|9|10	49	1	-0.378512
SMPD4	sphingomyelin phosphodiesterase 4	0|0|0|0|0|0|0|0|0|0|0|0	14|24|11|13	62	1	12|10|5|6	33	1	-0.889817	20|19|18|14	71	1	0.192645
AVL9	AVL9 cell migration associated	0|0|0|0|0|0|0|0|0|0|0|0	19|19|11|13	62	1	8|9|6|7	30	1	-1.02308	0|0|0|0	0	0	-5.97728
ITGA6	integrin subunit alpha 6	0|0|0|0|0|0|0|0|0|0|0|0	16|16|16|13	61	1	9|7|7|12	35	1	-0.784271	9|10|7|7	33	1	-0.866733
EHD1	EH domain containing 1	0|0|0|0|0|0|0|0|0|0|0|0	20|21|9|11	61	1	24|21|19|25	89	1	0.537657	5|0|0|0	5	0.25	-3.36923
BCAP31	B cell receptor associated protein 31	0|0|0|2|0|0|0|0|2|0|0|0	15|16|17|10	58	1	3|2|5|6	16	0.18	-1.79518	16|12|14|15	57	1	-0.0246621
TBC1D5	TBC1 domain family member 5	0|0|0|0|0|0|0|0|0|0|0|0	23|20|9|6	58	1	22|20|10|11	63	1	0.117357	3|0|4|2	9	0.73	-2.56071
ANO6	anoctamin 6	0|0|0|0|0|0|0|0|0|0|0|0	17|18|8|14	57	1	10|11|12|9	42	1	-0.431716	16|11|9|11	47	1	-0.273018
SNAP47	synaptosome associated protein 47	0|0|0|0|0|0|0|0|0|0|0|0	19|24|6|7	56	1	15|16|15|18	64	1	0.189478	14|18|15|13	60	1	0.0978473
TMEM85	ER membrane protein complex subunit 4	0|0|0|0|0|0|0|0|0|0|0|0	17|14|13|11	55	1	11|13|6|7	37	1	-0.559427	10|10|9|12	41	1	-0.415037
CAMLG	calcium modulating ligand	0|0|0|0|0|0|0|0|0|0|0|0	18|16|8|13	55	1	9|9|6|7	31	1	-0.807355	11|11|8|9	39	1	-0.485427
LAMTOR1	late endosomal/lysosomal adaptor, MAPK and MTOR activator 1	0|0|0|0|0|0|0|2|0|0|0|0	15|13|13|14	55	1	17|15|16|17	65	1	0.237039	8|12|9|6	35	0.94	-0.63743
MYO5A	myosin VA	0|0|0|0|0|0|0|0|0|0|0|0	15|14|13|13	55	1	12|15|11|7	45	1	-0.283793	0|0|0|0	0	0	-5.80735
SEMA4C	semaphorin 4C	0|0|0|0|0|0|0|0|0|0|0|0	18|20|7|9	54	1	21|19|13|13	66	1	0.284729	2|4|0|3	9	0.73	-2.45943
APPL2	adaptor protein, phosphotyrosine interacting with PH domain and leucine zipper 2	0|0|0|0|0|0|0|0|0|0|0|0	23|22|3|5	53	1	24|19|19|21	83	1	0.63743	8|8|8|9	33	1	-0.667425
GOSR1	golgi SNAP receptor complex member 1	0|0|0|0|0|0|0|0|0|0|0|0	16|13|11|12	52	1	10|9|12|6	37	1	-0.479993	7|9|12|10	38	1	-0.442518
SSR1	signal sequence receptor subunit 1	0|2|0|0|0|0|0|0|0|0|0|0	12|15|14|11	52	1	7|7|9|7	30	0.93	-0.773724	8|9|11|9	37	0.97	-0.479993
OSBPL2	oxysterol binding protein like 2	0|0|0|0|0|0|0|0|0|0|0|0	13|14|12|12	51	1	6|6|11|8	31	1	-0.70044	4|5|5|8	22	1	-1.17688
BSDC1	BSD domain containing 1	0|0|0|0|0|0|0|0|0|0|0|0	16|18|8|9	51	1	5|6|4|10	25	1	-1	6|0|0|2	8	0.49	-2.53051
MARC2	mitochondrial amidoxime reducing component 2	0|0|0|0|0|0|0|0|0|0|0|0	17|17|7|9	50	1	5|6|4|3	18	1	-1.4245	16|10|15|14	55	1	0.13493
SYNE2	spectrin repeat containing nuclear envelope protein 2	0|0|0|0|0|0|0|0|0|0|0|0	22|16|6|6	50	1	7|2|2|4	15	0.97	-1.67243	16|17|8|13	54	1	0.108934
SLC39A10	solute carrier family 39 member 10	0|0|0|0|0|0|0|0|0|0|0|0	12|14|11|12	49	1	6|10|5|4	25	1	-0.943416	7|8|5|7	27	1	-0.836501
EFNB2	ephrin B2	0|0|0|0|0|0|0|0|0|0|0|0	13|13|12|11	49	1	11|12|12|11	46	1	-0.0892673	3|4|0|6	13	0.75	-1.8365
OPHN1	oligophrenin 1	0|0|0|0|0|0|0|0|0|0|0|0	18|17|6|8	49	1	32|33|27|20	112	1	1.17632	0|0|0|0	0	0	-5.64386
UBE2J1	ubiquitin conjugating enzyme E2 J1	0|0|0|0|0|0|0|0|0|0|0|0	15|11|11|11	48	1	6|7|11|6	30	1	-0.660514	10|12|13|11	46	1	-0.060121
DIAPH2	diaphanous related formin 2	0|0|0|0|0|0|0|0|0|0|0|0	14|17|10|7	48	1	16|19|11|13	59	1	0.292181	0|2|0|0	2	0.24	-4.02975
TEX264	testis expressed 264	0|0|0|0|0|0|0|0|0|0|0|0	13|9|12|13	47	1	6|4|5|7	22	1	-1.0614	8|12|12|13	45	1	-0.0614005
TMEM209	transmembrane protein 209	0|0|0|0|0|0|0|0|0|0|0|0	14|16|7|10	47	1	13|11|8|6	38	1	-0.29956	10|8|8|9	35	1	-0.415037
ITGA2	integrin subunit alpha 2	0|0|0|0|0|0|0|0|0|0|0|0	13|11|14|9	47	1	10|8|17|18	53	1	0.169925	6|4|4|3	17	1	-1.41504
EIF4EBP1	eukaryotic translation initiation factor 4E binding protein 1	0|0|0|0|0|0|0|0|0|0|0|0	12|9|13|11	45	1	7|7|10|11	35	1	-0.353637	0|0|0|0	0	0	-5.52356
CISD2	CDGSH iron sulfur domain 2	0|0|0|0|0|0|0|0|0|0|0|0	12|12|10|10	44	1	15|9|11|10	45	1	0.0317089	17|12|14|15	58	1	0.39079
CASK	calcium/calmodulin dependent serine protein kinase	0|0|0|0|0|0|0|0|0|0|0|0	16|15|7|6	44	1	12|9|8|3	32	1	-0.447459	12|14|7|7	40	1	-0.134301
LPCAT1	lysophosphatidylcholine acyltransferase 1	0|0|0|0|0|0|0|0|0|0|0|0	14|11|9|8	42	1	9|11|10|9	39	1	-0.104337	11|10|9|9	39	1	-0.104337
BCL2L13	BCL2 like 13	0|0|0|0|0|0|0|0|0|0|0|0	12|12|10|8	42	1	0|0|0|0	0	0	-5.42626	9|8|10|8	35	1	-0.25634
NAPA	NSF attachment protein alpha	0|0|0|0|0|0|0|0|0|0|0|0	9|15|7|11	42	1	13|14|16|19	62	1	0.551015	2|3|3|3	11	0.98	-1.8413
VTI1B	vesicle transport through interaction with t-SNAREs 1B	0|0|0|0|0|0|0|0|0|0|0|0	12|12|10|8	42	1	9|10|10|9	38	1	-0.140863	3|0|3|3	9	0.74	-2.10434
ECE1	endothelin converting enzyme 1	0|0|0|0|0|0|0|0|0|0|0|0	12|13|10|7	42	1	21|19|27|25	92	1	1.11289	0|0|0|0	0	0	-5.42626
PLD1	phospholipase D1	0|0|0|0|0|0|0|0|0|0|0|0	17|15|4|4	40	1	13|12|11|12	48	1	0.257158	11|12|12|10	45	1	0.16601
C20orf30	transmembrane protein 230	0|0|0|0|0|0|0|0|0|0|0|0	11|9|10|9	39	1	10|7|8|9	34	1	-0.192645	6|0|9|5	20	0.75	-0.929611
HLA-A	major histocompatibility complex, class I, A	0|0|0|0|0|0|0|0|0|0|0|0	8|10|11|10	39	1	8|8|12|8	36	1	-0.112475	3|0|5|5	13	0.75	-1.51457
SOAT1	sterol O-acyltransferase 1	0|0|0|0|0|0|0|0|0|0|0|0	12|13|8|5	38	1	5|6|4|6	21	1	-0.825971	19|22|11|13	65	1	0.758992
RRAGC	Ras related GTP binding C	0|0|0|0|0|0|0|0|0|0|0|0	12|10|7|9	38	1	14|16|13|12	55	1	0.521953	9|8|11|12	40	1	0.0721498
FCGRT	Fc fragment of IgG receptor and transporter	0|0|0|0|0|0|0|0|0|0|0|0	13|8|9|8	38	1	11|11|8|9	39	1	0.0365259	0|0|0|0	0	0	-5.2854
BET1L	Bet1 golgi vesicular membrane trafficking protein like	0|0|0|0|0|0|0|0|0|0|0|0	10|13|6|8	37	1	9|12|9|9	39	1	0.0740006	9|8|10|10	37	1	0
SRC	SRC proto-oncogene, non-receptor tyrosine kinase	0|0|0|0|0|0|0|0|0|0|0|0	12|12|7|6	37	1	7|5|6|7	25	1	-0.547488	0|2|0|0	2	0.24	-3.66297
C11orf2	intraflagellar transport 46	0|0|0|0|0|0|0|0|0|0|0|0	11|11|5|9	36	1	14|19|15|19	67	1	0.878009	12|15|12|16	55	1	0.597902
CDC42EP1	CDC42 effector protein 1	0|0|0|0|0|0|0|0|0|0|0|0	10|13|6|7	36	1	3|0|3|3	9	0.74	-1.88753	7|4|5|5	21	1	-0.750022
SGPL1	sphingosine-1-phosphate lyase 1	0|0|0|0|0|0|0|0|0|0|0|0	9|12|7|8	36	1	3|2|4|7	16	0.98	-1.12199	7|5|3|3	18	1	-0.961526
SLC38A1	solute carrier family 38 member 1	0|0|0|0|0|0|0|0|0|0|0|0	10|11|6|9	36	1	8|11|10|12	41	1	0.182864	2|0|0|3	5	0.48	-2.62449
MOSPD2	motile sperm domain containing 2	0|0|0|0|0|0|0|0|0|0|0|0	13|12|5|5	35	1	9|6|2|5	22	0.99	-0.646363	5|7|5|3	20	1	-0.777608
CNNM3	cyclin and CBS domain divalent metal cation transport mediator 3	0|0|0|0|0|0|0|0|0|0|0|0	10|11|8|6	35	1	8|5|5|3	21	1	-0.710493	6|2|4|6	18	0.99	-0.921997
MTMR14	myotubularin related protein 14	0|0|0|0|0|0|0|0|0|0|0|0	7|10|10|8	35	1	5|0|8|10	23	0.75	-0.584963	4|6|0|5	15	0.75	-1.16993
PACSIN3	protein kinase C and casein kinase substrate in neurons 3	0|0|0|0|0|0|0|0|0|0|0|0	11|11|5|8	35	1	18|17|19|15	69	1	0.959358	0|0|0|0	0	0	-5.16993
ARHGAP10	Rho GTPase activating protein 10	0|0|0|0|0|0|0|0|0|0|0|0	14|14|4|3	35	1	7|6|4|0	17	0.75	-1	0|0|0|0	0	0	-5.16993
RRM1	ribonucleotide reductase catalytic subunit M1	0|0|0|0|0|0|0|0|0|0|0|0	5|4|13|12	34	1	3|0|6|5	14	0.75	-1.22239	7|5|8|4	24	1	-0.485427
RELL1	RELT like 1	0|0|0|0|0|0|0|0|0|0|0|0	13|11|6|4	34	1	9|7|7|11	34	1	0	5|6|3|3	17	1	-0.959358
ATPAF1	ATP synthase mitochondrial F1 complex assembly factor 1	0|0|0|0|0|0|0|0|0|0|0|0	15|10|3|5	33	1	0|0|0|2	2	0.24	-3.5025	15|20|16|15	66	1	0.978626
ITGA5	integrin subunit alpha 5	0|0|0|0|0|0|0|0|0|0|0|0	10|11|5|7	33	1	7|9|7|7	30	1	-0.133267	5|6|6|5	22	1	-0.563901
FDFT1	farnesyl-diphosphate farnesyltransferase 1	0|0|0|0|0|0|0|0|0|0|0|0	6|6|10|11	33	1	5|4|4|6	19	1	-0.765535	5|6|4|3	18	1	-0.839535
PANX1	pannexin 1	0|0|0|0|0|0|0|0|0|0|0|0	11|13|5|4	33	1	8|7|4|5	24	1	-0.443607	5|4|4|3	16	1	-1
RALGAPA2	Ral GTPase activating protein catalytic alpha subunit 2	0|0|0|0|0|0|0|0|0|0|0|0	10|12|6|5	33	1	34|37|33|29	133	1	1.97863	0|0|0|0	0	0	-5.08746
TBC1D20	TBC1 domain family member 20	0|0|0|0|0|0|0|0|0|0|0|0	9|9|6|8	32	1	12|13|13|9	47	1	0.540568	20|17|17|19	73	1	1.16506
UNC5B	unc-5 netrin receptor B	0|0|0|0|0|0|0|0|0|0|0|0	12|9|4|6	31	1	20|22|24|17	83	1	1.39232	6|3|5|3	17	1	-0.830075
GBA2	glucosylceramidase beta 2	0|0|0|0|0|0|0|0|0|0|0|0	7|7|7|10	31	1	0|3|3|3	9	0.74	-1.67807	6|0|3|5	14	0.75	-1.09311
CHP	ras homolog family member V	0|0|0|0|0|0|0|0|0|0|0|0	8|11|5|7	31	1	3|2|3|4	12	0.98	-1.29956	0|0|0|3	3	0.25	-3
TBC1D23	TBC1 domain family member 23	0|0|0|0|0|0|0|0|0|0|0|0	10|12|5|4	31	1	18|16|21|20	75	1	1.24793	0|0|0|0	0	0	-5
MPP7	membrane palmitoylated protein 7	0|0|0|0|0|0|0|0|0|0|0|0	12|12|3|3	30	1	6|5|0|0	11	0.5	-1.36923	6|5|3|2	16	0.98	-0.866733
ARMC10	armadillo repeat containing 10	0|0|0|0|0|0|0|0|0|0|0|0	9|9|8|4	30	1	4|7|3|3	17	0.99	-0.784271	4|5|0|4	13	0.75	-1.14684
SH3GLB1	SH3 domain containing GRB2 like, endophilin B1	0|0|0|0|0|0|0|0|0|0|0|0	11|8|6|5	30	1	6|5|6|10	27	1	-0.146841	0|0|4|0	4	0.25	-2.63227
SLC33A1	solute carrier family 33 member 1	0|0|0|0|0|0|0|0|0|0|0|0	8|8|6|7	29	1	6|7|4|5	22	1	-0.383329	11|10|8|10	39	1	0.415037
VPS33A	VPS33A, CORVET/HOPS core subunit	0|0|0|0|0|0|0|0|0|0|0|0	11|10|4|4	29	1	6|7|8|6	27	1	-0.0995357	5|2|4|3	14	0.98	-1
PIK3R2	phosphoinositide-3-kinase regulatory subunit 2	0|0|0|0|0|0|0|0|0|0|0|0	10|9|4|5	28	1	7|3|0|0	10	0.5	-1.39855	23|28|12|13	76	1	1.40881
FNDC3A	fibronectin type III domain containing 3A	0|0|0|0|0|0|0|0|0|0|0|0	10|10|3|5	28	1	0|3|2|0	5	0.48	-2.27302	9|9|7|6	31	1	0.142019
DNAJC1	DnaJ heat shock protein family (Hsp40) member C1	0|0|0|0|0|0|0|0|0|0|0|0	11|6|5|6	28	1	2|2|3|0	7	0.72	-1.85798	8|3|5|8	24	1	-0.214125
SLC30A1	solute carrier family 30 member 1	0|0|0|0|0|0|0|0|0|0|0|0	7|11|5|5	28	1	4|3|2|0	9	0.73	-1.53605	7|5|4|6	22	1	-0.334419
FAM73A	mitoguardin 1	0|0|0|0|0|0|0|0|0|0|0|0	10|9|4|5	28	1	2|0|0|3	5	0.48	-2.27302	7|0|4|4	15	0.75	-0.857981
EGFR	epidermal growth factor receptor	0|0|0|0|0|0|0|0|0|0|0|0	10|10|4|3	27	1	5|8|6|4	23	1	-0.222392	3|5|3|3	14	0.99	-0.900464
LRP2	LDL receptor related protein 2	0|0|0|0|0|0|0|0|0|0|0|0	10|8|6|3	27	1	11|11|10|7	39	1	0.514573	0|2|0|0	2	0.24	-3.22239
ROR2	receptor tyrosine kinase like orphan receptor 2	0|0|0|0|0|0|0|0|0|0|0|0	7|9|6|4	26	1	6|5|0|4	15	0.75	-0.754888	9|13|11|12	45	1	0.768674
TMEM43	transmembrane protein 43	0|0|0|0|0|0|0|0|0|0|0|0	8|6|8|4	26	1	3|0|4|3	10	0.74	-1.29546	7|5|3|4	19	1	-0.432959
USP46	ubiquitin specific peptidase 46	0|0|0|0|0|0|0|0|0|0|0|0	6|6|6|8	26	1	0|4|6|5	15	0.75	-0.754888	3|4|5|6	18	1	-0.50696
TBCEL	tubulin folding cofactor E like	0|0|0|0|0|0|0|0|0|0|0|0	9|6|7|4	26	1	12|11|20|15	58	1	1.12776	4|0|0|0	4	0.25	-2.43296
SLC30A4	solute carrier family 30 member 4	0|0|0|0|0|0|0|0|0|0|0|0	5|9|7|5	26	1	10|6|8|6	30	1	0.199309	0|0|3|0	3	0.25	-2.75489
C14orf133	VPS33B interacting protein, apical-basolateral polarity regulator, spe-39 homolog	0|0|0|0|0|0|0|0|0|0|0|0	7|8|5|5	25	1	9|11|10|9	39	1	0.621488	3|4|3|2	12	0.98	-1
CAV1	caveolin 1	0|0|0|0|0|0|0|0|0|0|0|0	8|5|7|5	25	1	5|7|6|10	28	1	0.157541	0|0|0|6	6	0.25	-1.89308
ITCH	itchy E3 ubiquitin protein ligase	0|0|0|0|0|0|0|0|0|0|0|0	9|7|5|4	25	1	13|15|14|13	55	1	1.10692	4|0|0|0	4	0.25	-2.37851
BTN3A2	butyrophilin subfamily 3 member A2	0|0|0|0|0|0|0|0|0|0|0|0	5|11|4|5	25	1	5|5|4|2	16	0.99	-0.612977	3|0|0|0	3	0.25	-2.70044
DYNLRB1	dynein light chain roadblock-type 1	0|0|0|0|0|0|0|0|0|0|0|0	6|7|6|5	24	1	5|6|9|7	27	1	0.163499	9|10|7|10	36	1	0.565597
CISD1	CDGSH iron sulfur domain 1	0|0|0|0|0|0|0|0|0|0|0|0	6|6|6|6	24	1	3|3|2|2	10	0.97	-1.18442	5|4|6|6	21	1	-0.184425
DCXR	dicarbonyl and L-xylulose reductase	0|0|0|0|0|0|0|0|0|0|0|0	4|4|8|8	24	1	0|0|4|0	4	0.25	-2.32193	0|4|4|5	13	0.75	-0.836501
LRRC57	leucine rich repeat containing 57	0|0|0|0|0|0|0|0|0|0|0|0	9|5|5|5	24	1	3|4|0|0	7	0.5	-1.64386	0|3|5|4	12	0.75	-0.943416
FAM109A	PH domain containing endocytic trafficking adaptor 1	0|0|0|0|0|0|0|0|0|0|0|0	8|9|4|3	24	1	10|9|8|8	35	1	0.526069	0|0|0|0	0	0	-4.64386
CLPTM1L	CLPTM1 like	0|0|0|0|0|0|0|0|0|0|0|0	8|8|4|4	24	1	5|5|9|8	27	1	0.163499	0|0|0|0	0	0	-4.64386
FAM134B	reticulophagy regulator 1	0|0|0|0|0|0|0|0|0|0|0|0	6|7|5|5	23	1	0|0|0|0	0	0	-4.58496	4|5|4|5	18	1	-0.337035
STEAP2	STEAP2 metalloreductase	0|0|0|0|0|0|0|0|0|0|0|0	9|7|3|4	23	1	9|8|12|9	38	1	0.70044	3|4|0|4	11	0.75	-1
CHM	CHM, Rab escort protein 1	0|0|0|0|0|0|0|0|0|0|0|0	6|7|4|6	23	1	26|27|24|19	96	1	2.01495	0|0|0|0	0	0	-4.58496
OSBP	oxysterol binding protein	0|0|0|0|0|0|0|0|0|0|0|0	4|4|8|6	22	1	3|0|0|0	3	0.25	-2.52356	7|9|6|3	25	1	0.176878
COX7A2	cytochrome c oxidase subunit 7A2	0|0|0|0|0|0|0|0|0|0|0|0	5|5|5|7	22	1	5|4|4|5	18	1	-0.275634	5|4|3|4	16	1	-0.436099
OLA1	Obg like ATPase 1	0|0|0|0|0|0|0|0|0|0|0|0	6|3|7|6	22	1	2|5|11|13	31	0.99	0.476438	5|0|5|3	13	0.75	-0.716207
SNAPIN	SNAP associated protein	0|0|0|0|0|0|0|0|0|0|0|0	5|8|5|4	22	1	5|9|7|5	26	1	0.231326	3|3|3|3	12	0.99	-0.823122
DDX19A	DEAD-box helicase 19A	0|0|0|0|0|0|0|0|0|0|0|0	8|6|3|5	22	1	5|8|5|5	23	1	0.0614005	4|0|4|4	12	0.75	-0.823122
NDUFAF2	NADH:ubiquinone oxidoreductase complex assembly factor 2	0|0|0|0|0|0|0|0|0|0|0|0	5|5|4|8	22	1	0|0|3|3	6	0.5	-1.71621	0|0|0|0	0	0	-4.52356
RAB27B	RAB27B, member RAS oncogene family	0|0|0|0|0|0|0|0|0|0|0|0	5|6|5|6	22	1	0|0|0|0	0	0	-4.52356	0|0|0|0	0	0	-4.52356
ANO10	anoctamin 10	0|0|0|0|0|0|0|0|0|0|0|0	6|6|5|4	21	1	0|0|0|0	0	0	-4.45943	4|4|0|5	13	0.75	-0.652077
SCARB1	scavenger receptor class B member 1	0|0|0|0|0|0|0|0|0|0|0|0	5|3|7|6	21	1	5|5|8|7	25	1	0.241008	0|0|2|2	4	0.47	-2.1375
SHB	SH2 domain containing adaptor protein B	0|0|0|0|0|0|0|0|0|0|0|0	5|7|5|4	21	1	5|6|4|7	22	1	0.0641303	0|0|0|0	0	0	-4.45943
AIFM1	apoptosis inducing factor mitochondria associated 1	0|0|0|0|0|0|0|0|0|0|0|0	6|4|5|5	20	1	7|5|4|6	22	1	0.131245	13|8|8|9	38	1	0.893085
ZDHHC5	zinc finger DHHC-type containing 5	0|0|0|0|0|0|0|0|0|0|0|0	6|7|3|4	20	1	3|3|0|2	8	0.73	-1.22239	4|4|2|0	10	0.74	-0.932886
SORT1	sortilin 1	0|0|0|0|0|0|0|0|0|0|0|0	6|4|3|7	20	1	4|6|4|6	20	1	0	0|2|0|0	2	0.24	-2.80735
TMEM38B	transmembrane protein 38B	0|0|0|0|0|0|0|0|0|0|0|0	7|4|3|5	19	1	3|0|3|0	6	0.5	-1.51457	0|0|3|3	6	0.5	-1.51457
C12orf23	transmembrane protein 263	0|0|0|0|0|0|0|0|0|0|0|0	5|3|4|6	18	1	4|6|5|4	19	1	0.0740006	5|6|8|7	26	1	0.50696
LYN	LYN proto-oncogene, Src family tyrosine kinase	0|0|0|0|0|0|0|0|0|0|0|0	5|5|5|3	18	1	7|6|8|4	25	1	0.452512	4|3|3|2	12	0.98	-0.547488
CAB39	calcium binding protein 39	0|0|0|0|0|0|0|0|0|0|0|0	6|5|4|3	18	1	0|2|4|2	8	0.72	-1.078	0|3|3|2	8	0.73	-1.078
NKIRAS2	NFKB inhibitor interacting Ras like 2	0|0|0|0|0|0|0|0|0|0|0|0	4|4|5|5	18	1	7|6|7|7	27	1	0.559427	0|0|0|0	0	0	-4.24793
SLC35F2	solute carrier family 35 member F2	0|0|0|0|0|0|0|0|0|0|0|0	4|5|5|4	18	1	0|4|5|6	15	0.75	-0.247928	0|0|0|0	0	0	-4.24793
FAM219A	family with sequence similarity 219 member A	0|0|0|0|0|0|0|0|0|0|0|0	5|4|4|4	17	1	4|3|3|3	13	0.99	-0.36257	0|0|0|0	0	0	-4.16993
DAG1	dystroglycan 1	0|0|0|0|0|0|0|0|0|0|0|0	5|3|5|3	16	1	0|0|0|0	0	0	-4.08746	2|3|0|0	5	0.48	-1.5025
ATP9A	ATPase phospholipid transporting 9A (putative)	0|0|0|0|0|0|0|0|0|0|0|0	4|4|4|4	16	1	10|6|5|4	25	1	0.612977	0|0|0|0	0	0	-4.08746
VAMP8	vesicle associated membrane protein 8	0|0|0|0|0|0|0|0|0|0|0|0	4|3|4|4	15	1	7|8|4|5	24	1	0.643856	0|0|4|0	4	0.25	-1.67807
EXOC3	exocyst complex component 3	0|0|2|0|2|0|0|0|3|4|17|17	69|68|47|47	231	0.99	79|79|93|85	336	1	0.538624	24|23|21|20	88	0	-1.38225
DSC2	desmocollin 2	0|0|0|0|0|0|0|0|0|0|0|5	35|32|23|22	112	0.99	20|19|18|15	72	0.94	-0.630354	11|12|5|9	37	0.56	-1.57225
GOPC	golgi associated PDZ and coiled-coil motif containing	0|0|0|0|0|0|0|0|0|0|3|0	17|16|15|19	67	0.99	11|10|11|11	43	0.93	-0.628031	33|28|25|26	112	1	0.732716
RHOT2	ras homolog family member T2	0|0|0|2|0|0|0|0|0|0|0|0	23|19|9|16	67	0.99	11|8|9|7	35	0.96	-0.917538	13|14|16|17	60	1	-0.156726
CNDP2	carnosine dipeptidase 2	0|0|0|0|0|0|0|0|0|0|0|3	17|17|13|15	62	0.99	37|41|31|36	145	1	1.21254	23|22|16|19	80	1	0.36257
SSBP1	single stranded DNA binding protein 1	0|0|0|0|0|2|0|0|0|0|0|0	10|11|11|11	43	0.99	12|12|13|11	48	1	0.155278	13|12|13|11	49	1	0.184425
ACSL4	acyl-CoA synthetase long chain family member 4	0|2|0|0|0|0|0|0|0|0|0|0	10|9|14|10	43	0.99	0|0|8|9	17	0.48	-1.28951	9|10|6|6	31	0.91	-0.459432
CACHD1	cache domain containing 1	0|0|0|0|0|0|0|0|0|0|0|0	15|17|6|2	40	0.99	10|9|8|7	34	1	-0.228269	0|0|0|0	0	0	-5.35755
KIRREL	kirre like nephrin family adhesion molecule 1	0|0|0|0|0|0|0|0|0|0|0|0	12|11|2|7	32	0.99	9|10|5|7	31	1	-0.0443941	4|7|3|4	18	1	-0.796467
EXOC5	exocyst complex component 5	0|0|0|0|0|0|0|0|0|0|0|0	9|13|4|2	28	0.99	16|14|7|5	42	1	0.568284	0|0|0|0	0	0	-4.85798
TAPT1	transmembrane anterior posterior transformation 1	0|0|0|0|0|0|0|0|0|0|0|0	8|9|4|2	23	0.99	2|0|0|0	2	0.24	-3	3|3|0|2	8	0.73	-1.41504
RABGEF1	RAB guanine nucleotide exchange factor 1	0|0|0|0|0|0|0|0|0|0|0|0	8|6|2|4	20	0.99	10|10|6|7	33	1	0.695145	0|0|0|0	0	0	-4.39232
ZMPSTE24	zinc metallopeptidase STE24	0|0|0|0|0|0|0|0|0|0|0|0	4|2|5|8	19	0.99	0|2|3|0	5	0.48	-1.73697	0|2|3|0	5	0.48	-1.73697
SLC20A2	solute carrier family 20 member 2	0|0|0|0|0|0|0|0|0|0|0|0	7|6|4|2	19	0.99	2|3|3|4	12	0.98	-0.621488	0|0|0|0	0	0	-4.32193
HINT1	histidine triad nucleotide binding protein 1	0|0|0|0|0|0|0|0|0|0|0|0	5|5|6|2	18	0.99	5|4|13|14	36	1	0.961526	5|5|3|2	15	0.98	-0.247928
SUN1	Sad1 and UNC84 domain containing 1	0|0|0|0|0|0|0|0|0|0|0|0	3|9|3|3	18	0.99	2|0|0|2	4	0.47	-1.926	0|5|0|0	5	0.25	-1.66297
AGPAT1	1-acylglycerol-3-phosphate O-acyltransferase 1	0|0|0|0|0|0|0|0|0|0|0|0	2|5|4|6	17	0.99	0|0|6|3	9	0.5	-0.847997	4|0|0|2	6	0.49	-1.36257
GNS	glucosamine (N-acetyl)-6-sulfatase	0|0|0|0|0|0|0|0|0|0|0|0	7|4|3|3	17	0.99	5|6|0|4	15	0.75	-0.169925	0|0|0|0	0	0	-4.16993
NDUFS8	NADH:ubiquinone oxidoreductase core subunit S8	0|0|0|0|0|0|0|0|0|0|0|0	3|6|4|3	16	0.99	2|2|3|0	7	0.72	-1.08746	5|0|4|4	13	0.75	-0.280108
YIF1A	Yip1 interacting factor homolog A, membrane trafficking protein	0|0|0|0|0|0|0|0|0|0|0|0	5|4|5|2	16	0.99	3|3|0|4	10	0.74	-0.628031	0|0|0|0	0	0	-4.08746
CCS	copper chaperone for superoxide dismutase	0|0|0|0|0|0|0|0|0|0|0|0	5|4|5|2	16	0.99	4|0|0|3	7	0.5	-1.08746	0|0|0|0	0	0	-4.08746
FIBP	FGF1 intracellular binding protein	0|0|0|0|0|0|0|0|0|0|0|0	5|4|3|3	15	0.99	0|2|0|0	2	0.24	-2.41504	6|5|5|3	19	1	0.321928
WDR20	WD repeat domain 20	0|0|0|0|0|0|0|0|0|0|0|0	5|4|3|3	15	0.99	3|0|4|4	11	0.75	-0.415037	3|2|2|0	7	0.72	-1
PLCB1	phospholipase C beta 1	0|0|0|0|0|0|0|0|0|0|0|0	4|5|3|3	15	0.99	0|0|0|0	0	0	-4	0|0|0|0	0	0	-4
RAC1	Rac family small GTPase 1	0|0|0|0|0|0|0|0|0|0|0|0	3|4|4|3	14	0.99	0|0|0|2	2	0.24	-2.32193	3|0|4|3	10	0.74	-0.447459
C1orf27	odr-4 GPCR localization factor homolog	0|0|0|0|0|0|0|0|0|0|0|0	3|4|3|4	14	0.99	0|0|0|0	0	0	-3.90689	0|4|3|0	7	0.5	-0.906891
SEC11C	SEC11 homolog C, signal peptidase complex subunit	0|0|0|0|0|0|0|0|0|0|0|0	3|3|4|3	13	0.99	0|0|0|2	2	0.24	-2.22239	0|0|0|0	0	0	-3.80735
CKAP4	cytoskeleton associated protein 4	15|14|16|13|5|10|11|9|18|12|9|10	59|61|46|49	215	0.98	42|34|38|38	152	0.02	-0.4975	56|53|59|57	225	1	0.0652915
INPP5F	inositol polyphosphate-5-phosphatase F	2|0|0|0|3|5|2|0|9|11|8|11	57|56|34|31	178	0.98	70|69|61|56	256	1	0.521809	6|4|3|4	17	0	-3.31389
SEC23B	Sec23 homolog B, coat complex II component	6|4|7|5|0|0|0|0|0|2|4|0	27|21|20|21	89	0.98	15|12|16|14	57	0.05	-0.633872	19|19|15|16	69	0.48	-0.36257
RABGAP1L	RAB GTPase activating protein 1 like	4|0|0|2|0|0|0|0|0|0|4|4	24|27|13|17	81	0.98	33|34|29|27	123	1	0.596644	6|6|5|3	20	0	-1.96523
TMEM87A	transmembrane protein 87A	0|0|0|0|0|0|0|0|0|0|3|0	27|24|13|13	77	0.98	19|20|24|16	79	1	0.0365259	31|31|28|22	112	1	0.534777
SPCS3	signal peptidase complex subunit 3	0|0|0|0|0|0|0|0|0|0|0|3	12|16|15|14	57	0.98	9|11|10|15	45	0.93	-0.334419	10|11|11|12	44	0.94	-0.366128
FLVCR1	feline leukemia virus subgroup C cellular receptor 1	0|0|0|0|0|0|0|0|0|0|0|0	8|8|2|3	21	0.98	5|0|3|0	8	0.5	-1.28951	3|2|4|3	12	0.98	-0.758992
ATP13A1	ATPase 13A1	0|0|0|0|0|0|0|0|0|0|0|0	9|6|3|2	20	0.98	3|3|4|0	10	0.74	-0.932886	4|2|4|4	14	0.98	-0.485427
C19orf26	CACN beta subunit associated regulatory protein	0|0|0|0|0|0|0|0|0|0|0|0	3|6|2|3	14	0.98	0|0|0|0	0	0	-3.90689	4|6|0|4	14	0.75	0
LPGAT1	lysophosphatidylglycerol acyltransferase 1	0|0|0|0|0|0|0|0|0|0|0|0	5|3|4|2	14	0.98	0|0|0|0	0	0	-3.90689	3|0|3|4	10	0.74	-0.447459
MMGT1	membrane magnesium transporter 1	0|0|0|0|0|0|0|0|0|0|0|0	4|5|2|3	14	0.98	0|2|2|0	4	0.47	-1.58496	4|0|4|0	8	0.5	-0.736966
SLC6A9	solute carrier family 6 member 9	0|0|0|0|0|0|0|0|0|0|0|0	4|4|4|2	14	0.98	0|0|0|0	0	0	-3.90689	0|0|0|0	0	0	-3.90689
SLC30A9	solute carrier family 30 member 9	0|0|0|0|0|0|0|0|0|0|0|0	4|3|2|4	13	0.98	6|3|4|2	15	0.98	0.192645	6|7|7|7	27	1	1
TBL2	transducin beta like 2	0|0|0|0|0|0|0|0|0|0|0|0	3|2|3|3	11	0.98	3|2|2|2	9	0.96	-0.263034	2|0|2|2	6	0.71	-0.777608
SPRY4	sprouty RTK signaling antagonist 4	0|0|0|0|0|0|0|0|0|0|0|0	3|3|3|2	11	0.98	14|15|12|13	54	1	2.1964	0|0|3|0	3	0.25	-1.58496
GFOD1	glucose-fructose oxidoreductase domain containing 1	0|0|0|0|0|0|0|0|0|0|0|0	3|3|2|3	11	0.98	18|16|18|20	72	1	2.60486	0|0|0|0	0	0	-3.58496
NOTCH2	notch 2	0|0|0|0|0|0|0|0|0|0|0|4	32|29|14|15	90	0.97	16|18|15|18	67	0.96	-0.420332	32|32|27|23	114	1	0.337695
VAT1	vesicle amine transport 1	0|0|0|0|0|0|0|0|0|0|5|0	20|23|19|21	83	0.97	13|15|15|18	61	0.9	-0.438121	11|10|10|10	41	0.72	-1
DDHD2	DDHD domain containing 2	0|0|0|0|0|0|0|0|0|0|2|0	28|24|9|7	68	0.97	18|14|8|7	47	0.97	-0.523562	21|14|12|9	56	0.99	-0.275634
TRIP11	thyroid hormone receptor interactor 11	0|0|0|0|0|0|2|3|0|0|0|0	13|20|11|9	53	0.97	6|12|9|7	34	0.61	-0.625604	9|6|4|7	26	0.37	-1
NCS1	neuronal calcium sensor 1	0|0|0|0|0|0|0|0|0|0|0|0	6|5|2|2	15	0.97	2|2|0|0	4	0.47	-1.67807	5|5|0|0	10	0.5	-0.540568
TMEM214	transmembrane protein 214	0|0|0|0|0|0|0|0|0|0|0|0	7|3|2|2	14	0.97	0|0|0|0	0	0	-3.90689	4|5|3|4	16	1	0.180572
PTPRG	protein tyrosine phosphatase, receptor type G	0|0|0|0|0|0|0|0|0|0|0|0	5|4|2|2	13	0.97	0|0|0|0	0	0	-3.80735	0|0|0|0	0	0	-3.80735
UBE4A	ubiquitination factor E4A	0|0|0|0|0|0|0|0|0|0|0|0	3|5|2|2	12	0.97	0|0|2|0	2	0.24	-2.11548	0|0|0|0	0	0	-3.70044
ARFIP2	ADP ribosylation factor interacting protein 2	0|0|0|0|0|0|0|0|0|0|0|0	3|4|2|2	11	0.97	8|6|7|8	29	1	1.32193	3|5|4|3	15	0.99	0.415037
FLOT2	flotillin 2	2|0|0|3|2|2|0|2|5|5|3|4	23|21|17|15	76	0.96	17|12|12|9	50	0.3	-0.594361	42|46|38|35	161	1	1.07306
STX8	syntaxin 8	0|0|0|0|0|0|0|0|0|0|0|4	19|17|14|16	66	0.96	17|17|13|14	61	0.95	-0.111893	8|8|9|6	31	0.63	-1.06609
ARL13B	ADP ribosylation factor like GTPase 13B	0|0|0|0|0|0|0|0|0|0|2|3	20|21|9|10	60	0.96	23|27|21|27	98	1	0.698619	6|7|5|7	25	0.26	-1.2303
KIF13A	kinesin family member 13A	0|0|0|0|2|0|0|0|0|0|0|0	19|15|7|7	48	0.96	15|7|11|8	41	0.96	-0.222392	0|0|0|0	0	0	-5.61471
SEC61B	Sec61 translocon beta subunit	0|0|0|0|0|0|0|0|0|0|0|0	2|3|2|2	9	0.96	0|0|0|2	2	0.24	-1.73697	0|0|0|0	0	0	-3.32193
VAPB	VAMP associated protein B and C	2|3|5|4|0|0|0|0|10|8|14|15	51|53|39|49	192	0.95	21|21|25|24	91	0	-1.0689	48|39|40|41	168	0.93	-0.191578
SRPRB	SRP receptor beta subunit	0|0|3|0|4|3|4|3|6|6|6|8	27|27|21|20	95	0.94	15|18|13|10	56	0.07	-0.752072	31|26|23|22	102	0.99	0.101538
AGPAT6	glycerol-3-phosphate acyltransferase 4	0|0|0|0|0|0|0|0|0|0|3|5	25|19|18|12	74	0.94	7|9|7|6	29	0.02	-1.32193	15|14|11|17	57	0.86	-0.370838
ACBD5	acyl-CoA binding domain containing 5	0|0|0|0|0|0|0|0|0|0|2|0	23|24|7|6	60	0.94	5|10|0|0	15	0.43	-1.93074	4|8|2|2	16	0.47	-1.84327
VPS13C	vacuolar protein sorting 13 homolog C	0|0|0|0|0|0|0|2|0|0|0|0	14|12|6|7	39	0.94	24|18|10|10	62	0.99	0.655352	16|13|6|8	43	0.95	0.137504
CERS2	ceramide synthase 2	0|0|0|0|0|2|0|0|0|0|0|0	10|6|8|10	34	0.94	4|6|4|6	20	0.71	-0.736966	5|4|6|0	15	0.54	-1.12928
VAMP2	vesicle associated membrane protein 2	0|0|0|0|0|0|0|0|0|0|11|12	31|33|38|39	141	0.93	30|61|53|55	199	0.86	0.494109	19|19|19|10	67	0	-1.06228
VPS33B	VPS33B, late endosome and lysosome associated	0|0|0|0|0|0|0|0|0|0|3|0	20|15|11|8	54	0.93	31|24|22|18	95	1	0.803603	5|5|3|5	18	0.41	-1.53343
SENP2	SUMO specific peptidase 2	0|0|0|0|0|0|0|0|0|0|2|3	14|18|8|11	51	0.92	10|8|5|4	27	0.43	-0.893085	7|9|8|8	32	0.68	-0.656046
RINT1	RAD50 interactor 1	0|0|2|0|0|0|0|0|0|0|0|0	10|11|6|6	33	0.92	6|5|4|5	20	0.72	-0.695145	30|24|28|23	105	1	1.64046
SAR1A	secretion associated Ras related GTPase 1A	5|2|3|0|4|3|6|5|0|0|5|6	17|18|22|19	76	0.9	15|19|22|16	72	0.65	-0.076962	12|13|15|14	54	0.07	-0.485427
AASDHPPT	aminoadipate-semialdehyde dehydrogenase-phosphopantetheinyl transferase	0|0|0|0|0|0|0|0|0|0|2|0	5|8|7|8	28	0.89	8|6|11|8	33	0.93	0.229482	0|0|0|0	0	0	-4.85798
EBAG9	estrogen receptor binding site associated, antigen, 9	0|0|0|0|0|0|0|0|0|0|4|0	24|22|8|11	65	0.88	11|11|7|0	29	0.57	-1.1375	6|9|7|7	29	0.57	-1.1375
AKAP10	A-kinase anchoring protein 10	0|0|0|0|0|0|0|0|0|0|3|2	22|23|8|8	61	0.85	39|47|47|46	179	1	1.53766	2|0|0|0	2	0	-4.36923
FAM83B	family with sequence similarity 83 member B	0|0|0|0|0|0|0|0|0|2|0|0	8|9|5|5	27	0.85	3|4|0|3	10	0.33	-1.34792	0|2|0|0	2	0.04	-3.22239
NDUFS2	NADH:ubiquinone oxidoreductase core subunit S2	0|0|0|0|0|0|0|0|0|0|2|0	5|6|7|7	25	0.85	0|3|6|5	14	0.49	-0.793549	11|9|8|8	36	0.97	0.509014
RAB7A	RAB7A, member RAS oncogene family	6|4|0|0|5|0|0|5|7|7|13|15	37|44|38|38	157	0.84	41|45|43|45	174	1	0.14743	22|23|26|26	97	0	-0.689071
ACBD3	acyl-CoA binding domain containing 3	4|0|5|3|0|0|0|0|9|8|14|14	61|65|36|43	205	0.83	42|40|37|32	151	0.66	-0.438573	61|69|60|55	245	1	0.256014
CDK5RAP3	CDK5 regulatory subunit associated protein 3	5|6|0|0|0|0|0|0|0|0|0|4	25|26|16|15	82	0.83	7|6|11|7	31	0	-1.37504	11|9|13|7	40	0.02	-1.01749
RABEP1	rabaptin, RAB GTPase binding effector protein 1	5|5|0|0|2|0|0|3|2|3|3|3	28|22|17|13	80	0.82	46|42|38|31	157	1	0.963931	0|0|0|0	0	0	-6.33985
RAB11FIP5	RAB11 family interacting protein 5	0|0|0|0|0|0|0|0|0|0|3|2	15|16|9|7	47	0.82	34|39|22|21	116	1	1.2854	6|5|7|5	23	0.17	-1
RER1	retention in endoplasmic reticulum sorting receptor 1	0|0|0|0|0|0|0|0|0|0|0|4	11|10|11|9	41	0.82	6|6|6|6	24	0.4	-0.748461	7|4|4|9	24	0.38	-0.748461
UHRF1BP1L	UHRF1 binding protein 1 like	0|0|0|0|0|0|0|0|2|2|0|0	16|24|6|7	53	0.81	28|21|13|6	68	0.87	0.353637	3|4|0|0	7	0.02	-2.75489
ATP6V1F	ATPase H+ transporting V1 subunit F	0|0|0|0|0|0|0|0|0|0|2|0	6|6|5|6	23	0.81	6|5|6|5	22	0.79	-0.0614005	6|5|6|4	21	0.75	-0.125531
WDR41	WD repeat domain 41	5|0|6|5|5|4|2|0|6|4|18|16	59|65|45|44	213	0.8	67|61|60|50	238	1	0.1594	32|35|28|30	125	0	-0.764187
BSG	basigin (Ok blood group)	0|2|0|0|0|0|0|0|0|0|5|5	14|14|18|16	62	0.79	15|12|15|11	53	0.46	-0.222392	4|7|8|11	30	0.01	-1.02308
RAB11B	RAB11B, member RAS oncogene family	3|3|0|0|0|2|0|0|4|3|2|5	11|18|15|18	62	0.78	16|14|14|14	58	0.91	-0.0946369	6|5|11|12	34	0.13	-0.847997
TMPO	thymopoietin	23|24|20|17|13|18|17|20|34|33|73|83	276|264|175|286	1001	0.75	241|242|200|206	889	0.93	-0.171005	97|102|107|115	421	0	-1.24757
TPD52L2	tumor protein D52 like 2	0|3|4|2|4|5|3|4|11|7|14|14	90|100|0|67	257	0.75	0|0|66|59	125	0.5	-1.03395	0|0|0|27	27	0	-3.20387
DDRGK1	DDRGK domain containing 1	0|0|0|0|0|0|0|0|2|2|6|7	28|26|20|15	89	0.75	13|15|9|11	48	0.01	-0.877143	36|29|35|35	135	1	0.59561
BET1	Bet1 golgi vesicular membrane trafficking protein	0|0|0|0|0|0|0|0|0|0|0|0	26|21|0|10	57	0.75	25|23|24|20	92	1	0.681178	0|0|0|16	16	0.25	-1.77052
VEZT	vezatin, adherens junctions transmembrane protein	0|0|0|0|0|0|0|0|0|0|0|0	22|24|5|0	51	0.75	14|15|8|10	47	1	-0.115477	29|28|28|19	104	1	1.01381
TBC1D22B	TBC1 domain family member 22B	0|0|2|0|0|0|0|0|0|0|2|2	16|13|7|5	41	0.75	35|34|34|28	131	1	1.65208	13|14|10|8	45	0.98	0.131245
TMEM115	transmembrane protein 115	0|0|0|0|0|0|0|0|0|0|0|0	14|18|5|0	37	0.75	13|8|6|7	34	1	-0.118644	0|7|5|9	21	0.75	-0.788496
PCDH7	protocadherin 7	0|0|0|0|0|0|0|0|0|0|0|0	11|13|0|7	31	0.75	6|3|4|6	19	1	-0.678072	4|6|5|5	20	1	-0.607683
SLC12A6	solute carrier family 12 member 6	0|0|0|0|0|0|0|0|0|0|0|0	12|13|4|0	29	0.75	20|18|16|11	65	1	1.1375	4|0|0|0	4	0.25	-2.58496
PIGU	phosphatidylinositol glycan anchor biosynthesis class U	0|0|0|0|0|0|0|0|0|0|0|0	15|9|5|0	29	0.75	15|13|10|9	47	1	0.678072	0|0|0|0	0	0	-4.90689
STIM2	stromal interaction molecule 2	0|0|0|0|0|0|0|0|0|0|0|0	12|11|0|4	27	0.75	5|6|5|5	21	1	-0.347923	13|10|8|4	35	1	0.36257
VMP1	vacuole membrane protein 1	0|0|0|0|0|0|0|0|0|0|0|0	0|9|7|9	25	0.75	0|0|0|0	0	0	-4.70044	10|6|8|9	33	1	0.387023
FIS1	fission, mitochondrial 1	0|0|0|0|0|0|0|0|0|0|0|0	5|5|14|0	24	0.75	11|7|10|8	36	1	0.565597	0|0|0|0	0	0	-4.64386
STX18	syntaxin 18	0|0|0|0|0|0|0|0|0|0|0|0	8|9|6|0	23	0.75	0|0|0|0	0	0	-4.58496	9|11|7|9	36	1	0.624491
SLC7A2	solute carrier family 7 member 2	0|0|0|0|0|0|0|0|0|0|0|0	8|10|5|0	23	0.75	12|10|10|8	40	1	0.77259	5|4|5|0	14	0.75	-0.678072
KIAA1715	lunapark, ER junction formation factor	0|0|0|0|0|0|0|0|0|0|0|0	8|7|0|4	19	0.75	5|5|0|2	12	0.74	-0.621488	6|6|5|4	21	1	0.137504
WDR7	WD repeat domain 7	0|0|0|0|0|0|0|0|0|0|0|0	8|8|3|0	19	0.75	81|67|58|58	264	1	3.72792	2|3|0|0	5	0.48	-1.73697
COX4I1	cytochrome c oxidase subunit 4I1	0|0|0|0|0|0|0|0|0|0|0|0	0|4|6|6	16	0.75	0|0|0|0	0	0	-4.08746	3|5|2|3	13	0.98	-0.280108
AIF1L	allograft inflammatory factor 1 like	0|0|0|0|0|0|0|0|0|0|0|0	5|0|4|5	14	0.75	4|5|5|8	22	1	0.616671	0|0|0|0	0	0	-3.90689
USP6NL	USP6 N-terminal like	0|0|0|0|0|0|0|0|0|0|0|0	6|3|3|0	12	0.75	0|0|0|0	0	0	-3.70044	10|7|3|4	24	1	0.943416
PTPN9	protein tyrosine phosphatase, non-receptor type 9	0|0|0|0|0|0|0|0|0|0|0|0	0|4|5|3	12	0.75	3|3|7|5	18	1	0.547488	3|0|3|0	6	0.5	-0.893085
TAMM41	TAM41 mitochondrial translocator assembly and maintenance homolog	0|0|0|0|0|0|0|0|0|0|0|0	4|0|3|4	11	0.75	4|3|5|6	18	1	0.662965	2|0|3|0	5	0.48	-1
PDZD8	PDZ domain containing 8	0|0|0|0|0|2|2|0|0|0|5|4	28|27|9|15	79	0.74	13|15|8|12	48	0.51		25|26|24|19	94	1	0.247928
AK2	adenylate kinase 2	2|0|0|0|0|0|0|0|0|0|0|0	3|4|16|17	40	0.74	0|0|0|4	4	0.15		6|8|7|7	28	0.9	-0.499571
SCYL1	SCY1 like pseudokinase 1	0|0|0|0|0|0|0|0|0|0|0|0	16|20|0|2	38	0.74	6|7|3|3	19	1	-0.963474	0|0|0|0	0	0
FAF2	Fas associated factor family member 2	0|0|0|0|0|0|0|0|2|0|0|0	12|16|8|0	36	0.74	7|5|8|0	20	0.65		20|12|17|16	65	1	0.834941
KIAA0528	C2 calcium dependent domain containing 5	0|0|0|0|0|0|0|0|0|0|0|0	12|9|2|0	23	0.74	9|7|2|3	21	0.98	-0.125531	7|7|4|3	21	1	-0.125531
MAP4K3	mitogen-activated protein kinase kinase kinase kinase 3	0|0|0|0|0|0|0|0|0|0|0|0	8|11|0|2	21	0.74	9|8|8|7	32	1	0.584963	0|0|0|0	0	0
EFR3B	EFR3 homolog B	0|0|0|0|0|0|0|0|0|0|0|0	8|6|0|2	16	0.74	4|4|3|0	11	0.75	-0.5025	10|12|9|11	42	1	1.3388
GRAMD1A	GRAM domain containing 1A	0|0|0|0|0|0|0|0|0|0|0|0	4|6|0|2	12	0.74	4|3|3|3	13	0.99	0.106915	6|6|6|4	22	1	0.823122
TMEM57	macoilin 1	0|0|0|0|0|0|0|0|0|0|0|0	6|4|2|0	12	0.74	3|2|3|2	10	0.97	-0.241008	6|3|0|4	13	0.75	0.106915
FBXL4	F-box and leucine rich repeat protein 4	0|0|0|0|0|0|0|0|0|0|0|0	6|4|2|0	12	0.74	0|0|0|0	0	0		3|3|4|2	12	0.98	0
KIAA0319L	KIAA0319 like	0|0|0|0|0|0|0|0|0|0|0|0	4|4|2|0	10	0.74	2|2|0|0	4	0.47		6|5|7|7	25	1	1.24101
FAM213A	family with sequence similarity 213 member A	0|0|0|0|0|0|0|0|0|0|0|0	3|0|4|3	10	0.74	0|0|2|0	2	0.24		3|4|4|3	14	0.99	0.447459
LEMD3	LEM domain containing 3	0|4|0|0|0|3|3|3|3|4|27|25	130|125|61|69	385	0.73	127|126|105|108	466	1	0.274822	39|37|34|30	140	0
ATP11C	ATPase phospholipid transporting 11C	0|0|0|0|0|0|0|0|0|0|0|0	6|3|2|0	11	0.73	7|6|3|6	22	1	0.938599	0|0|0|0	0	0
RILPL1	Rab interacting lysosomal protein like 1	0|0|0|0|0|0|0|0|0|0|0|0	5|3|2|0	10	0.73	4|8|4|4	20	1	0.932886	0|0|0|0	0	0
NEDD4L	neural precursor cell expressed, developmentally down-regulated 4-like, E3 ubiquitin protein ligase	0|0|0|0|0|0|0|0|0|0|0|0	4|3|2|0	9	0.73	0|0|0|0	0	0		2|3|6|2	13	0.97	0.485427
PTPRJ	protein tyrosine phosphatase, receptor type J	0|0|0|0|0|0|0|0|0|0|0|0	3|4|0|2	9	0.73	8|7|7|2	24	0.99	1.32193	0|0|0|0	0	0
PIK3R1	phosphoinositide-3-kinase regulatory subunit 1	0|0|0|0|0|0|0|0|0|0|0|0	5|2|2|0	9	0.72	0|0|0|0	0	0		11|8|7|5	31	1	1.67807
STOM	stomatin	0|0|0|0|0|0|0|0|0|0|0|0	4|2|0|2	8	0.72	6|6|6|2	20	0.99	1.22239	5|4|5|6	20	1	1.22239
FAM171A1	family with sequence similarity 171 member A1	0|0|0|0|0|0|0|0|0|0|0|0	4|2|0|2	8	0.72	0|0|0|0	0	0		5|6|2|2	15	0.97	0.830075
PPP1R37	protein phosphatase 1 regulatory subunit 37	0|0|0|0|0|0|0|0|0|0|0|0	2|0|3|2	7	0.72	6|5|5|3	19	1	1.32193	0|2|0|0	2	0.24
MICAL3	microtubule associated monooxygenase, calponin and LIM domain containing 3	3|0|2|2|0|0|0|0|2|0|8|10	41|46|25|20	132	0.7	68|51|41|42	202	1	0.610053	0|3|0|0	3	0
EPB41L5	erythrocyte membrane protein band 4.1 like 5	0|0|0|0|0|0|0|0|0|0|5|0	11|12|8|9	40	0.66	5|5|0|0	10	0.04		25|25|18|25	93	0.98	1.19704
NDUFS7	NADH:ubiquinone oxidoreductase core subunit S7	0|0|0|0|0|0|0|0|0|2|0|0	4|4|5|5	18	0.66	4|4|4|5	17	0.62		6|7|6|6	25	0.86	0.452512
PPFIBP1	PPFIA binding protein 1	0|0|0|2|0|0|3|4|0|0|0|0	23|27|10|7	67	0.64	13|10|7|6	36	0.39		16|11|13|14	54	0.94	-0.306103
FAM129B	family with sequence similarity 129 member B	3|0|0|0|0|0|0|0|0|0|7|6	32|30|16|16	94	0.57	30|33|31|27	121	1	0.360882	21|20|18|13	72	0.65
MAPK9	mitogen-activated protein kinase 9	0|0|0|0|0|0|2|0|0|0|4|4	14|10|13|10	47	0.57	16|14|19|22	71	0.99	0.584963	4|7|8|5	24	0.01
TPD52L1	tumor protein D52 like 1	0|0|0|0|0|0|0|0|2|0|2|2	7|7|6|5	25	0.56	6|8|9|7	30	0.79	0.253757	3|3|2|4	12	0.03
WDR6	WD repeat domain 6	2|0|2|0|0|4|0|2|2|0|0|0	18|17|7|6	48	0.54	11|13|4|5	33	0.49		45|40|27|23	135	1	1.47275
CAMK1	calcium/calmodulin dependent protein kinase I	2|0|2|0|0|0|0|0|0|0|0|0	7|6|0|8	21	0.54	9|7|8|9	33	0.9	0.628031	7|0|3|0	10	0.2
ESYT2	extended synaptotagmin 2	6|5|7|7|2|3|2|3|6|2|12|11	51|50|28|28	157	0.53	23|26|26|21	96	0		36|40|40|35	151	1	-0.0558532
PACSIN2	protein kinase C and casein kinase substrate in neurons 2	0|0|0|0|0|0|0|0|0|0|13|11	42|47|29|29	147	0.52	68|82|63|70	283	1	0.940294	5|4|0|3	12	0
IRS4	insulin receptor substrate 4	77|61|82|74|31|43|41|35|56|52|28|22	214|210|155|159	738	0.5	186|184|141|153	664	0		289|288|228|229	1034	1	0.485984
EXOC4	exocyst complex component 4	11|9|16|10|22|19|8|8|14|16|18|13	98|90|43|32	263	0.5	119|120|88|91	418	1	0.666412	21|25|15|15	76	0
CDKAL1	CDK5 regulatory subunit associated protein 1 like 1	0|0|0|2|0|0|0|0|0|2|11|10	36|34|21|24	115	0.5	18|19|15|15	67	0		44|38|33|27	142	0.83	0.30189
DDX50	DExD-box helicase 50	4|5|3|5|4|6|6|4|4|0|4|10	33|44|16|13	106	0.5	30|38|30|23	121	0.97	0.18927	13|25|22|7	67	0.42
FKBP8	FK506 binding protein 8	6|0|5|7|0|0|0|0|0|0|3|3	19|20|16|15	70	0.5	16|12|11|15	54	0.05		23|21|22|18	84	0.91	0.259644
HSD17B4	hydroxysteroid 17-beta dehydrogenase 4	6|0|4|5|0|0|0|0|0|0|0|0	6|9|22|21	58	0.5	5|7|10|12	34	0.01		16|24|22|19	81	0.95	0.474909
DHPS	deoxyhypusine synthase	2|0|0|0|0|0|0|0|0|2|4|3	15|14|5|4	38	0.5	24|21|12|14	71	0.98	0.884523	9|7|4|4	24	0.07
PTRF	caveolae associated protein 1	0|0|0|0|0|0|0|0|0|0|0|0	13|12|0|0	25	0.5	6|5|3|4	18	1	-0.452512	6|5|3|4	18	1	-0.452512
MBOAT7	membrane bound O-acyltransferase domain containing 7	0|0|0|0|0|0|0|0|0|0|0|0	10|14|0|0	24	0.5	11|9|7|6	33	1	0.443607	0|0|0|0	0	0
SBF1	SET binding factor 1	0|0|0|0|0|0|0|0|0|0|0|0	11|11|0|0	22	0.5	18|14|6|6	44	1	0.968291	45|38|25|27	135	1	2.5639
FAM82A2	regulator of microtubule dynamics 3	0|0|0|0|0|0|0|0|0|0|0|0	6|10|0|0	16	0.5	0|0|0|0	0	0		3|6|4|2	15	0.98	-0.0874628
EPHA3	EPH receptor A3	0|0|0|0|0|0|0|0|0|0|0|0	7|9|0|0	16	0.5	6|4|5|5	20	1	0.304855	5|3|2|2	12	0.97	-0.387023
LAMTOR3	late endosomal/lysosomal adaptor, MAPK and MTOR activator 3	0|0|0|0|0|0|0|0|0|0|0|0	8|7|0|0	15	0.5	11|13|9|13	46	1	1.55459	0|0|5|0	5	0.25
OSBPL3	oxysterol binding protein like 3	0|0|0|0|0|0|0|0|0|0|0|0	7|6|0|0	13	0.5	0|2|0|2	4	0.47		2|3|2|2	9	0.96	-0.485427
SENP1	SUMO specific peptidase 1	0|0|0|0|0|0|0|0|0|0|0|0	5|8|0|0	13	0.5	7|8|4|5	24	1	0.836501	0|0|0|0	0	0
C19orf25	chromosome 19 open reading frame 25	0|0|0|0|0|0|0|0|0|0|0|0	7|5|0|0	12	0.5	0|0|4|0	4	0.25		11|13|13|15	52	1	2.02748
GOLGA3	golgin A3	0|0|0|0|0|0|0|0|0|0|0|0	5|7|0|0	12	0.5	0|3|0|0	3	0.25		15|14|7|4	40	1	1.65711
MARK2	microtubule affinity regulating kinase 2	0|0|0|0|0|0|0|0|0|0|0|0	8|4|0|0	12	0.5	0|0|0|0	0	0		2|5|2|4	13	0.97	0.106915
TOMM6	translocase of outer mitochondrial membrane 6	0|0|0|0|0|0|0|0|0|0|0|0	0|0|6|5	11	0.5	0|0|0|3	3	0.25		4|2|3|4	13	0.98	0.222392
SLC7A1	solute carrier family 7 member 1	0|0|0|0|0|0|0|0|0|0|0|0	4|7|0|0	11	0.5	8|8|6|6	28	1	1.27302	0|0|0|0	0	0
DENND5B	DENN domain containing 5B	0|0|0|0|0|0|0|0|0|0|0|0	5|5|0|0	10	0.5	3|5|2|0	10	0.73		31|28|20|22	101	1	3.21299
DGKE	diacylglycerol kinase epsilon	0|0|0|0|0|0|0|0|0|0|0|0	5|5|0|0	10	0.5	0|0|0|2	2	0.24		9|7|3|9	28	1	1.39855
ATP13A3	ATPase 13A3	0|0|0|0|0|0|0|0|0|0|0|0	5|5|0|0	10	0.5	6|4|4|4	18	1	0.788496	0|0|0|0	0	0
TC2N	tandem C2 domains, nuclear	0|0|0|0|0|0|0|0|0|0|0|0	5|5|0|0	10	0.5	4|3|2|2	11	0.97	0.125531	0|0|0|0	0	0
SLC35A2	solute carrier family 35 member A2	0|0|0|0|0|0|0|0|0|0|0|0	5|0|0|4	9	0.5	3|0|0|3	6	0.5		3|4|5|8	20	1	1.07039
GRIPAP1	GRIP1 associated protein 1	0|0|0|0|0|0|0|0|0|0|0|0	4|5|0|0	9	0.5	2|4|4|2	12	0.97	0.378512	0|0|0|0	0	0
ADCY9	adenylate cyclase 9	0|0|0|0|0|0|0|0|0|0|0|0	5|3|0|0	8	0.5	3|2|0|0	5	0.48		24|23|12|12	71	1	3
ATP7A	ATPase copper transporting alpha	0|0|0|0|0|0|0|0|0|0|0|0	4|4|0|0	8	0.5	8|6|5|3	22	1	1.35364	0|0|0|0	0	0
SH3GL3	SH3 domain containing GRB2 like 3, endophilin A3	0|0|0|0|0|0|0|0|0|0|0|0	5|3|0|0	8	0.5	5|6|2|3	16	0.98	0.917538	0|0|0|0	0	0
PPP5C	protein phosphatase 5 catalytic subunit	0|0|0|0|0|0|0|0|0|0|0|0	0|0|3|4	7	0.5	0|0|0|0	0	0		10|13|10|12	45	1	2.52356
TRABD	TraB domain containing	0|0|0|0|0|0|0|0|0|0|0|0	3|4|0|0	7	0.5	0|0|0|0	0	0		9|12|10|7	38	1	2.2854
FRS2	fibroblast growth factor receptor substrate 2	0|0|0|0|0|0|0|0|0|0|0|0	3|4|0|0	7	0.5	3|5|0|0	8	0.5		2|4|4|3	13	0.98	0.807355
RAB3IP	RAB3A interacting protein	0|0|0|0|0|0|0|0|0|0|0|0	3|4|0|0	7	0.5	0|0|0|2	2	0.24		2|3|3|4	12	0.98	0.70044
APBB2	amyloid beta precursor protein binding family B member 2	0|0|0|0|0|0|0|0|0|0|0|0	4|3|0|0	7	0.5	9|8|3|4	24	1	1.64386	0|0|0|0	0	0
ACAP2	ArfGAP with coiled-coil, ankyrin repeat and PH domains 2	0|0|0|0|0|0|0|0|0|0|0|0	3|4|0|0	7	0.5	7|4|3|5	19	1	1.32193	0|0|0|0	0	0
ISOC1	isochorismatase domain containing 1	0|0|0|0|0|0|0|0|0|0|0|0	0|0|3|3	6	0.5	0|0|0|0	0	0		4|3|2|4	13	0.98	1
SNX17	sorting nexin 17	0|0|0|0|0|0|0|0|0|0|0|0	3|3|0|0	6	0.5	71|76|76|69	292	1	5.3874	0|0|0|0	0	0
VPS53	VPS53, GARP complex subunit	0|0|0|0|0|0|0|0|0|0|0|0	6|2|0|0	8	0.49	5|6|7|5	23	1	1.41504	3|3|0|0	6	0.5
GOLGB1	golgin B1	0|0|0|0|0|0|0|0|0|0|0|0	2|5|0|0	7	0.49	3|4|0|4	11	0.75	0.584963	11|8|10|8	37	1	2.24793
RAB6B	RAB6B, member RAS oncogene family	0|0|0|0|0|0|0|0|0|0|0|0	5|0|2|0	7	0.49	4|5|7|4	20	1	1.39232	0|2|8|0	10	0.49
DGKH	diacylglycerol kinase eta	0|0|0|0|0|0|0|0|0|0|0|0	2|3|0|0	5	0.48	0|0|0|0	0	0		16|19|9|10	54	1	3.1964
FAM54B	mitochondrial fission regulator 1 like	0|0|0|0|0|0|0|0|0|0|0|0	0|0|3|2	5	0.48	0|0|0|0	0	0		7|6|6|5	24	1	2.05889
EXOC2	exocyst complex component 2	0|0|0|0|0|0|0|0|0|0|0|0	3|0|2|0	5	0.48	10|10|7|6	33	1	2.5025	0|0|0|0	0	0
PSAT1	phosphoserine aminotransferase 1	0|0|0|0|0|0|0|0|0|0|0|0	3|0|0|2	5	0.48	3|4|4|4	15	1	1.41504	0|0|0|0	0	0
PODXL	podocalyxin like	0|0|0|0|0|0|0|0|0|0|0|0	3|2|0|0	5	0.48	3|3|2|3	11	0.98	1	0|0|0|0	0	0
SLC27A4	solute carrier family 27 member 4	0|0|0|0|0|0|0|0|0|0|0|0	0|2|2|0	4	0.47	0|2|2|2	6	0.71		5|6|2|5	18	0.99	1.926
TARS2	threonyl-tRNA synthetase 2, mitochondrial	0|0|0|0|0|0|0|0|0|0|0|0	0|2|0|2	4	0.47	0|0|0|0	0	0		4|3|4|6	17	1	1.848
NME1-NME2	NME1-NME2 readthrough	13|10|13|11|0|0|0|12|0|0|0|0	40|32|35|22	129	0.46	43|48|41|49	181	1	0.485427	42|34|29|27	132	0.38
TBC1D8	TBC1 domain family member 8	4|3|5|0|0|2|2|0|0|0|0|0	15|14|7|6	42	0.46	23|26|17|20	86	1	1.01668	8|7|5|5	25	0
CCDC132	VPS50, EARP/GARPII complex subunit	2|0|0|4|0|0|0|0|0|0|0|0	12|10|5|4	31	0.46	12|20|20|19	71	1	1.16993	4|5|4|2	15	0
PSTPIP2	proline-serine-threonine phosphatase interacting protein 2	4|2|3|2|0|0|0|0|0|0|0|3	14|10|5|6	35	0.39	16|16|12|9	53	0.8	0.584963	4|0|0|2	6	0
SNX30	sorting nexin family member 30	0|0|0|0|0|0|0|0|0|0|2|2	7|7|3|3	20	0.39	8|7|6|8	29	0.77	0.514573	0|0|0|0	0	0
DNM2	dynamin 2	5|2|5|4|0|0|0|0|0|2|4|0	6|7|14|15	42	0.36	7|6|5|6	24	0		21|14|14|16	65	0.79	0.618129
RABGAP1	RAB GTPase activating protein 1	0|5|2|0|0|6|0|6|3|0|4|4	19|15|10|9	53	0.29	27|34|23|23	107	1	1	5|3|4|2	14	0
MCTS1	MCTS1, re-initiation and release factor	0|0|0|0|0|0|0|0|0|0|0|0	0|0|0|11	11	0.25	0|5|12|10	27	0.75	1.22239	14|13|8|16	51	1	2.11548
USP32	ubiquitin specific peptidase 32	0|0|0|0|0|0|0|0|0|0|0|0	0|5|0|0	5	0.25	16|17|10|6	49	1	3.05889	0|0|0|0	0	0
COG3	component of oligomeric golgi complex 3	0|0|0|0|0|0|0|0|0|0|0|0	0|5|0|0	5	0.25	7|8|6|7	28	1	2.27302	6|6|0|0	12	0.5
GCC1	GRIP and coiled-coil domain containing 1	0|0|0|0|0|0|0|0|0|0|0|0	4|0|0|0	4	0.25	0|0|0|0	0	0		6|7|2|4	19	0.99	2
RHOT1	ras homolog family member T1	0|0|0|0|0|0|0|0|0|0|0|0	0|0|0|4	4	0.25	0|0|0|0	0	0		4|3|4|4	15	1	1.67807
KIAA1432	RIC1 homolog, RAB6A GEF complex partner 1	0|0|0|0|0|0|0|0|0|0|0|0	4|0|0|0	4	0.25	0|0|0|0	0	0		3|4|2|2	11	0.97	1.26303
ARFGEF2	ADP ribosylation factor guanine nucleotide exchange factor 2	0|0|0|0|0|0|0|0|0|0|0|0	4|0|0|0	4	0.25	14|16|7|10	47	1	3.26303	0|0|0|0	0	0
SLC9A3R2	SLC9A3 regulator 2	0|0|0|0|0|0|0|0|0|0|0|0	4|0|0|0	4	0.25	4|3|5|4	16	1	1.76553	0|0|0|0	0	0
HTT	huntingtin	0|0|0|0|0|0|0|0|0|0|0|0	4|0|0|0	4	0.25	5|3|2|3	13	0.98	1.48543	0|0|0|0	0	0
DMXL1	Dmx like 1	2|0|0|0|0|0|3|0|0|0|0|0	4|10|0|0	14	0.24	236|227|190|182	835	1	5.80047	3|2|0|0	5	0
FAM171A2	family with sequence similarity 171 member A2	0|0|0|0|0|0|0|0|0|0|0|0	0|0|0|2	2	0.24	0|0|0|0	0	0		11|7|7|7	32	1	3.45943
PLXNB2	plexin B2	0|0|0|0|0|0|0|0|0|0|0|0	0|0|0|2	2	0.24	0|0|0|0	0	0		7|9|5|4	25	1	3.11548
MAPKAP1	mitogen-activated protein kinase associated protein 1	0|0|0|0|0|0|0|0|0|0|0|0	0|0|0|2	2	0.24	0|0|0|0	0	0		4|6|3|3	16	0.99	2.5025
ZDHHC17	zinc finger DHHC-type containing 17	0|0|0|0|0|0|0|0|0|0|0|0	0|2|0|0	2	0.24	0|0|0|0	0	0		5|3|4|4	16	1	2.5025
CAPN7	calpain 7	0|0|0|0|0|0|0|0|0|0|0|0	0|2|0|0	2	0.24	3|4|9|8	24	1	3.05889	0|0|0|0	0	0
ATG9A	autophagy related 9A	0|0|0|0|0|0|0|0|0|0|0|0	0|0|0|2	2	0.24	4|4|4|5	17	1	2.58496	0|2|0|2	4	0.47
HADHA	hydroxyacyl-CoA dehydrogenase trifunctional multienzyme complex subunit alpha	0|4|3|2|3|4|4|0|0|0|0|0	4|5|12|9	30	0.2	3|0|9|5	17	0.02		15|13|17|11	56	0.84	0.878694
EPHA2	EPH receptor A2	7|5|8|5|11|9|5|7|22|16|8|7	50|45|19|21	135	0.18	52|53|39|30	174	0.49		54|64|53|55	226	1	0.739086
ARHGEF10	Rho guanine nucleotide exchange factor 10	0|0|2|0|0|0|0|0|0|2|0|0	5|2|0|0	7	0.06	16|20|10|8	54	0.98	2.78136	5|6|3|3	17	0.19
S100A11	S100 calcium binding protein A11	0|0|0|0|0|0|0|0|0|0|3|4	0|0|8|8	16	0.04	9|12|18|12	51	0.78	1.61298	0|0|0|0	0	0
CYB5B	cytochrome b5 type B	0|0|0|0|0|0|0|0|0|0|4|2	6|4|0|6	16	0.02	0|0|0|0	0	0		11|9|14|9	43	0.8	1.37197
HSPA1L	heat shock protein family A (Hsp70) member 1 like	0|0|0|0|69|0|76|0|57|0|0|0	183|0|0|0	183	0.01	232|221|0|0	453	0.5		261|0|255|267	783	0.75	2.09115
ARFIP1	ADP ribosylation factor interacting protein 1	0|2|4|3|4|5|3|2|9|8|13|13	31|28|17|16	92	0.01	35|38|37|34	144	0.81	0.64075	17|20|21|23	81	0
SCYL2	SCY1 like pseudokinase 2	8|6|8|6|5|2|3|4|6|5|4|3	14|19|9|13	55	0.01	29|28|25|28	110	1	0.987061	16|17|13|10	56	0
NISCH	nischarin	0|3|0|2|0|0|0|0|0|0|0|0	4|4|0|0	8	0.01	3|3|0|0	6	0		19|16|6|9	50	0.76	2.5025
MAP4K5	mitogen-activated protein kinase kinase kinase kinase 5	3|0|0|0|0|0|0|0|3|2|21|22	52|51|36|37	176	0	82|91|75|78	326	1	0.885541	6|3|3|4	16	0
CACYBP	calcyclin binding protein	12|12|10|6|5|6|5|6|12|8|16|10	24|19|25|24	92	0	18|21|28|29	96	0		104|110|99|100	413	1	2.15433
MB21D2	Mab-21 domain containing 2	4|0|4|4|3|3|0|0|0|0|17|12	28|28|23|13	92	0	62|62|56|50	230	1	1.31259	22|19|21|22	84	0
FKBP4	FK506 binding protein 4	11|11|15|7|0|6|6|5|0|0|10|9	13|13|24|27	77	0	15|14|22|18	69	0		40|38|40|37	155	0.99	1
PFDN5	prefoldin subunit 5	8|11|5|4|0|4|0|0|4|4|9|9	14|13|13|16	56	0	16|19|20|20	75	0		45|26|37|40	148	0.85	1.38628
TFCP2	transcription factor CP2	3|3|3|0|5|3|3|7|3|4|5|5	8|8|9|7	32	0	7|5|12|11	35	0		20|22|24|21	87	1	1.41504
NUDCD3	NudC domain containing 3	3|3|2|6|0|0|0|0|0|0|10|11	8|6|5|5	24	0	14|14|14|10	52	0		105|105|83|92	385	1	3.9486
ST13	ST13, Hsp70 interacting protein	0|0|0|0|0|0|0|0|0|0|6|6	5|4|9|6	24	0	4|5|4|6	19	0		25|21|21|19	86	0.99	1.79909
GLMN	glomulin, FKBP associated protein	3|4|0|0|0|0|0|0|0|0|4|0	5|6|3|2	16	0	7|6|5|7	25	0		11|14|14|14	53	0.84	1.66742
DNAJC7	DnaJ heat shock protein family (Hsp40) member C7	0|0|0|0|0|0|0|2|0|2|5|4	0|0|7|6	13	0	4|3|3|4	14	0		27|28|20|26	101	1	2.86507
FAM135A	family with sequence similarity 135 member A	0|8|6|0|0|3|0|0|4|6|11|7	2|0|2|3	7	0	5|6|76|5	92	0.25		40|38|29|29	136	1	4.09803
ETFA	electron transfer flavoprotein alpha subunit	5|0|3|2|2|2|0|0|0|2|0|0	0|0|0|6	6	0	0|0|5|3	8	0		13|15|14|14	56	0.96	3.02554
ALDH7A1	aldehyde dehydrogenase 7 family member A1	0|0|0|0|0|0|0|0|0|0|4|3	0|0|2|2	4	0	0|0|0|0	0	0		49|45|32|40	166	1	5.06178
PFDN1	prefoldin subunit 1	0|0|3|0|0|0|0|0|0|0|5|4	3|0|0|0	3	0	0|2|3|3	8	0		17|13|18|18	66	0.92	4.06609
MTR	5-methyltetrahydrofolate-homocysteine methyltransferase	0|0|3|5|2|3|0|5|7|7|9|8	0|0|0|0	0	0	0|3|0|0	3	0		78|69|71|69	287	1	8.16993
NUDCD2	NudC domain containing 2	0|0|0|0|0|0|0|0|0|0|4|0	0|0|0|0	0	0	0|0|0|0	0	0		47|45|55|55	202	1	7.66534
RABIF	RAB interacting factor	0|0|0|0|0|0|0|0|0|0|0|0	0|0|0|0	0	0	0|0|0|0	0	0		26|27|26|26	105	1	6.72792
GK	glycerol kinase	0|0|0|0|0|0|0|0|2|0|0|0	0|0|0|0	0	0	0|0|0|0	0	0		16|15|13|6	50	0.96	5.67243
EFR3A	EFR3 homolog A	0|0|0|0|0|0|0|0|0|0|0|0	0|0|0|0	0	0	0|0|0|0	0	0		10|15|9|3	37	1	5.24793
AIP	aryl hydrocarbon receptor interacting protein	0|0|0|0|0|0|0|0|0|0|0|0	0|0|0|0	0	0	0|0|0|0	0	0		5|11|9|11	36	1	5.20945
DENND3	DENN domain containing 3	0|0|0|0|0|0|0|0|0|0|0|0	0|0|0|0	0	0	0|0|0|0	0	0		12|12|5|7	36	1	5.20945
RAP1GDS1	Rap1 GTPase-GDP dissociation stimulator 1	0|0|0|0|0|0|0|0|0|0|0|0	0|0|0|0	0	0	0|0|0|0	0	0		11|11|9|5	36	1	5.20945
SPC25	SPC25, NDC80 kinetochore complex component	0|2|0|0|0|0|0|0|0|0|0|0	0|0|0|0	0	0	0|4|3|0	7	0.24		10|8|4|8	30	0.87	4.9542
ANKMY2	ankyrin repeat and MYND domain containing 2	0|0|0|0|0|0|0|0|0|0|0|0	0|0|0|0	0	0	0|0|0|0	0	0		8|7|6|8	29	1	4.90689
GORAB	golgin, RAB6 interacting	0|0|0|0|0|0|0|0|0|0|0|0	0|0|0|0	0	0	0|0|0|0	0	0		7|7|7|6	27	1	4.80735
CTSB	cathepsin B	0|0|0|0|0|0|0|0|0|0|0|0	0|0|0|0	0	0	0|0|0|0	0	0		8|7|4|5	24	1	4.64386
SIRT2	sirtuin 2	0|0|0|0|0|0|0|0|0|0|0|0	0|0|0|0	0	0	0|0|0|0	0	0		6|4|5|5	20	1	4.39232
NUTF2	nuclear transport factor 2	0|0|0|0|0|0|0|0|0|0|0|0	0|0|0|0	0	0	0|0|0|0	0	0		5|3|4|4	16	1	4.08746
TPT1	tumor protein, translationally-controlled 1	0|0|0|0|0|0|0|0|0|0|0|0	0|0|0|0	0	0	0|0|2|0	2	0.24		3|3|5|4	15	0.99	4
TYW1B	tRNA-yW synthesizing protein 1 homolog B	0|0|0|0|0|0|0|0|0|0|0|0	0|0|0|0	0	0	0|0|0|0	0	0		3|4|3|3	13	0.99	3.80735
NCAPG2	non-SMC condensin II complex subunit G2	0|0|0|0|0|0|0|0|0|0|0|0	0|0|0|0	0	0	0|0|0|0	0	0		3|3|3|3	12	0.99	3.70044
PML	promyelocytic leukemia	0|0|0|2|0|0|0|0|0|0|9|5	0|0|0|0	0	0	40|37|32|33	142	1	7.15987	0|0|0|0	0	0
WDFY3	WD repeat and FYVE domain containing 3	0|0|0|0|0|0|0|0|0|0|0|0	0|0|0|0	0	0	24|19|7|7	57	1	5.85798	0|0|0|0	0	0
SCRN1	secernin 1	0|0|0|0|0|0|0|0|0|0|0|0	0|0|0|0	0	0	9|12|10|11	42	1	5.42626	0|0|0|0	0	0
RAB11FIP2	RAB11 family interacting protein 2	0|0|0|0|0|0|0|0|0|0|0|0	0|0|0|0	0	0	12|13|6|6	37	1	5.24793	2|2|0|0	4	0.47
GFOD2	glucose-fructose oxidoreductase domain containing 2	0|0|0|0|0|0|0|0|0|0|0|0	0|0|0|0	0	0	7|8|6|8	29	1	4.90689	0|0|0|0	0	0
RUFY3	RUN and FYVE domain containing 3	0|0|0|2|0|0|0|0|0|0|0|0	0|0|0|0	0	0	8|10|5|4	27	0.81	4.80735	2|0|4|5	11	0.37
SNRPG	small nuclear ribonucleoprotein polypeptide G	0|0|0|0|0|0|0|0|0|0|0|0	0|0|0|0	0	0	7|5|7|8	27	1	4.80735	0|0|0|0	0	0
TBC1D12	TBC1 domain family member 12	0|0|0|0|0|0|0|0|0|0|0|0	0|0|0|0	0	0	5|7|7|5	24	1	4.64386	0|0|0|0	0	0
HDAC6	histone deacetylase 6	0|0|0|0|0|0|0|0|0|0|0|0	0|0|0|0	0	0	6|6|3|6	21	1	4.45943	0|0|0|0	0	0
BNIP2	BCL2 interacting protein 2	0|0|0|0|0|0|0|0|0|0|0|0	0|0|0|0	0	0	5|6|5|4	20	1	4.39232	0|0|0|0	0	0
EXOC1	exocyst complex component 1	0|0|0|0|0|0|0|0|0|0|0|0	0|0|0|0	0	0	6|4|5|2	17	0.99	4.16993	0|0|0|0	0	0
VPS37A	VPS37A, ESCRT-I subunit	0|0|0|0|0|0|0|0|0|0|0|0	0|0|0|0	0	0	7|5|3|2	17	0.98	4.16993	0|0|0|0	0	0
ITPK1	inositol-tetrakisphosphate 1-kinase	0|0|0|0|0|0|0|0|0|0|0|0	0|0|0|0	0	0	4|4|2|3	13	0.98	3.80735	0|0|0|0	0	0
VPS52	VPS52, GARP complex subunit	0|0|0|0|0|0|0|0|0|0|0|0	0|0|0|0	0	0	4|3|2|2	11	0.97	3.58496	0|0|0|0	0	0

## Sheet: Raw BioID
Bait	Prey	PreyGene		ctrlCounts	Spec	SpecSum	SaintScore	BFDR
FlagBirA-RAB10_CA_BioID	NP_064528.1	PNO1	#NAME?	2|0|2|0|0|0|0|0|0|0|0|0	2|0|3|4	9	0.02	0.41
FlagBirA-RAB10_CA_BioID	NP_003925.1	FUBP3	#NAME?	9|9|7|10|0|0|0|0|5|5|24|22	7|6|6|8	27	0	0.71
FlagBirA-RAB10_CA_BioID	NP_001035755.1	STEAP2	#NAME?	0|0|0|0|0|0|0|0|0|0|0|0	9|8|12|9	38	1	0
FlagBirA-RAB10_CA_BioID	NP_001348.2	DHX9	#NAME?	121|110|128|110|95|95|94|89|116|122|128|125	43|35|42|35	155	0	0.74
FlagBirA-RAB10_CA_BioID	NP_001157789.1	FLNB	#NAME?	142|134|156|128|235|142|168|150|181|184|89|82	125|101|114|125	465	0	0.74
FlagBirA-RAB10_CA_BioID	NP_071504.2	PC	#NAME?	1543|1533|1393|1362|1500|1479|1418|1484|1282|1304|298|300	778|806|696|662	2942	0	0.74
FlagBirA-RAB10_CA_BioID	NP_003019.2	SHB	#NAME?	0|0|0|0|0|0|0|0|0|0|0|0	5|6|4|7	22	1	0
FlagBirA-RAB10_CA_BioID	NP_001737.1	CANX	#NAME?	12|15|20|14|14|21|15|22|11|7|14|19	17|23|32|29	101	0	0.66
FlagBirA-RAB10_CA_BioID	NP_037366.1	EIF3K	#NAME?	8|4|6|4|6|6|7|4|6|0|7|4	6|5|5|5	21	0	0.61
FlagBirA-RAB10_CA_BioID	NP_003133.1	SSB	#NAME?	23|25|13|8|21|27|20|26|16|14|45|34	11|8|20|16	55	0	0.74
FlagBirA-RAB10_CA_BioID	NP_004747.1	NUMBL	#NAME?	4|0|4|3|3|0|0|0|7|6|10|10	6|6|5|8	25	0	0.64
FlagBirA-RAB10_CA_BioID	NP_066959.1	RTN1	#NAME?	0|0|0|0|3|0|0|0|2|0|0|0	4|4|0|0	8	0.01	0.43
FlagBirA-RAB10_CA_BioID	NP_066964.1	XRCC5	#NAME?	35|27|33|16|26|26|36|38|22|20|8|4	27|29|41|36	133	0	0.71
FlagBirA-RAB10_CA_BioID	NP_002931.2	ABCE1	#NAME?	19|18|10|9|8|9|12|9|17|23|24|19	39|33|31|25	128	0	0.65
FlagBirA-RAB10_CA_BioID	NP_001035810.1	G6PD	#NAME?	0|0|0|0|0|4|5|0|0|4|17|14	4|4|2|0	10	0	0.7
FlagBirA-RAB10_CA_BioID	NP_064502.9	LARS	#NAME?	53|50|53|50|46|46|32|34|35|34|55|60	68|63|71|62	264	0	0.72
FlagBirA-RAB10_CA_BioID	NP_065857.1	GPHN	#NAME?	7|4|4|4|8|12|5|0|15|14|12|11	10|10|0|2	22	0	0.67
FlagBirA-RAB10_CA_BioID	NP_060716.2	CCDC25	#NAME?	0|3|3|6|2|0|0|0|14|14|23|19	13|14|11|10	48	0	0.7
FlagBirA-RAB10_CA_BioID	NP_005819.3	DCAF7	#NAME?	4|4|4|5|0|0|0|2|7|5|8|8	9|8|9|6	32	0	0.58
FlagBirA-RAB10_CA_BioID	NP_001596.2	AARS	#NAME?	0|3|3|0|2|0|0|0|7|7|26|31	18|13|13|13	57	0	0.71
FlagBirA-RAB10_CA_BioID	NP_061878.3	MIOS	#NAME?	0|0|0|0|0|0|0|0|0|0|4|4	4|3|0|3	10	0	0.52
FlagBirA-RAB10_CA_BioID	NP_001035879.1	PSPC1	#NAME?	17|10|19|21|18|11|14|16|17|18|54|56	20|20|23|20	83	0	0.73
FlagBirA-RAB10_CA_BioID	NP_001035882.1	RUFY2	#NAME?	0|0|0|0|0|0|0|0|0|0|0|0	2|6|0|0	8	0.49	0.14
FlagBirA-RAB10_CA_BioID	NP_775882.2	FAM98B	#NAME?	3|2|0|3|0|2|0|0|0|0|4|4	2|2|2|2	8	0	0.54
FlagBirA-RAB10_CA_BioID	NP_001081.1	ABCF1	#NAME?	10|17|18|10|15|9|11|12|22|20|61|61	12|10|5|7	34	0	0.74
FlagBirA-RAB10_CA_BioID	NP_005683.2	ABCF2	#NAME?	12|10|14|8|14|16|12|11|27|25|19|18	17|14|11|17	59	0	0.71
FlagBirA-RAB10_CA_BioID	NP_001035905.1	CAST	#NAME?	10|10|15|11|5|4|7|11|10|11|28|28	13|15|14|12	54	0	0.71
FlagBirA-RAB10_CA_BioID	NP_001035814.1	CYLD	#NAME?	0|0|0|0|0|2|0|2|3|4|7|10	3|0|2|2	7	0	0.65
FlagBirA-RAB10_CA_BioID	NP_001035938.1	ACBD5	#NAME?	0|0|0|0|0|0|0|0|0|0|2|0	5|10|0|0	15	0.43	0.18
FlagBirA-RAB10_CA_BioID	NP_065905.2	KIAA1468	#NAME?	2|0|0|0|0|3|0|0|0|0|0|0	15|8|10|6	39	0.71	0.06
FlagBirA-RAB10_CA_BioID	NP_001036002.1	SLC9A6	#NAME?	0|0|0|0|0|0|0|0|0|0|0|0	2|0|0|0	2	0.24	0.28
FlagBirA-RAB10_CA_BioID	NP_006435.2	SMC2	#NAME?	10|12|17|15|13|12|8|15|24|29|17|18	7|12|7|4	30	0	0.74
FlagBirA-RAB10_CA_BioID	NP_066952.1	PPA1	#NAME?	25|17|19|22|8|13|6|5|26|19|24|23	31|32|33|33	129	0	0.68
FlagBirA-RAB10_CA_BioID	NP_065976.2	CACHD1	#NAME?	0|0|0|0|0|0|0|0|0|0|0|0	10|9|8|7	34	1	0
FlagBirA-RAB10_CA_BioID	NP_006368.3	UNC13B	#NAME?	0|0|0|0|0|0|0|0|0|0|0|0	3|5|0|0	8	0.5	0.12
FlagBirA-RAB10_CA_BioID	NP_009055.2	UTRN	#NAME?	21|17|20|25|24|34|40|38|51|48|38|39	24|22|22|12	80	0	0.74
FlagBirA-RAB10_CA_BioID	NP_006030.2	MRC2	#NAME?	0|0|0|0|0|0|0|0|0|0|0|0	2|0|0|0	2	0.24	0.28
FlagBirA-RAB10_CA_BioID	NP_001036069.1	XRN1	#NAME?	43|31|43|32|42|43|39|38|80|65|74|80	30|34|26|19	109	0	0.74
FlagBirA-RAB10_CA_BioID	NP_001244.1	CDC5L	#NAME?	17|15|22|17|7|9|15|14|38|28|57|57	5|5|14|11	35	0	0.74
FlagBirA-RAB10_CA_BioID	NP_775767.2	MPP7	#NAME?	0|0|0|0|0|0|0|0|0|0|0|0	6|5|0|0	11	0.5	0.1
FlagBirA-RAB10_CA_BioID	NP_066944.1	EEF1B2	#NAME?	10|10|15|9|10|11|14|16|11|14|22|23	12|11|12|12	47	0	0.74
FlagBirA-RAB10_CA_BioID	NP_006314.2	SEC24B	#NAME?	4|3|3|4|2|0|0|0|2|0|10|11	15|12|11|8	46	0	0.59
FlagBirA-RAB10_CA_BioID	NP_443131.2	GPRIN1	#NAME?	2|4|6|0|0|0|0|0|9|7|4|5	6|6|6|3	21	0	0.61
FlagBirA-RAB10_CA_BioID	NP_001037770.1	SMAP1	#NAME?	3|0|4|3|5|3|3|3|11|11|8|9	10|10|10|13	43	0	0.62
FlagBirA-RAB10_CA_BioID	NP_036252.1	CD2AP	#NAME?	110|105|115|77|99|102|95|95|179|188|221|223	301|327|270|235	1133	0	0.74
FlagBirA-RAB10_CA_BioID	NP_068747.1	SPCS3	#NAME?	0|0|0|0|0|0|0|0|0|0|0|3	9|11|10|15	45	0.93	0
FlagBirA-RAB10_CA_BioID	NP_005531.2	INPP5B	#NAME?	0|0|0|0|0|0|0|0|0|0|0|0	3|0|0|0	3	0.25	0.24
FlagBirA-RAB10_CA_BioID	NP_068803.1	HIST1H4J	#NAME?	51|44|41|41|56|58|67|78|97|84|99|104	41|38|56|52	187	0	0.74
FlagBirA-RAB10_CA_BioID	NP_003283.2	TPR	#NAME?	91|77|87|72|98|88|125|141|241|225|114|126	138|141|127|128	534	0	0.74
FlagBirA-RAB10_CA_BioID	NP_055841.2	MON2	#NAME?	2|3|0|2|4|2|3|3|2|5|0|0	10|10|6|7	33	0.02	0.41
FlagBirA-RAB10_CA_BioID	NP_055647.2	TBC1D4	#NAME?	0|0|0|0|0|0|0|0|0|0|0|0	3|0|0|0	3	0.25	0.24
FlagBirA-RAB10_CA_BioID	NP_001041664.1	RCC1	#NAME?	0|3|4|2|0|2|2|6|8|7|7|6	3|5|4|3	15	0	0.62
FlagBirA-RAB10_CA_BioID	NP_005442.2	PDLIM7	#NAME?	0|0|0|3|0|0|0|0|0|0|9|12	5|0|0|0	5	0	0.66
FlagBirA-RAB10_CA_BioID	NP_055987.2	PRRC2C	#NAME?	33|37|24|18|13|15|13|18|53|52|33|26	4|2|5|7	18	0	0.74
FlagBirA-RAB10_CA_BioID	NP_076412.3	PHACTR4	#NAME?	5|3|5|4|0|0|0|3|12|9|5|5	9|11|10|13	43	0	0.61
FlagBirA-RAB10_CA_BioID	NP_065731.3	SCYL1	#NAME?	0|0|0|0|0|0|0|0|0|0|0|0	6|7|3|3	19	1	0
FlagBirA-RAB10_CA_BioID	NP_071415.1	MCCC2	#NAME?	407|394|388|378|425|391|314|330|415|396|115|110	189|197|184|172	742	0	0.74
FlagBirA-RAB10_CA_BioID	NP_000043.3	ATP7A	#NAME?	0|0|0|0|0|0|0|0|0|0|0|0	8|6|5|3	22	1	0
FlagBirA-RAB10_CA_BioID	NP_003042.3	SLC16A1	#NAME?	7|12|5|6|5|3|4|5|10|8|11|13	9|11|9|11	40	0	0.65
FlagBirA-RAB10_CA_BioID	NP_071496.1	EIF4H	#NAME?	0|0|0|0|0|0|0|0|0|0|13|10	6|6|0|6	18	0	0.66
FlagBirA-RAB10_CA_BioID	NP_057212.1	COPG1	#NAME?	5|4|3|3|3|3|0|0|4|5|4|0	10|5|9|5	29	0	0.44
FlagBirA-RAB10_CA_BioID	NP_115515.2	ANKRD27	#NAME?	0|0|0|0|0|0|0|0|0|0|0|0	3|3|0|0	6	0.5	0.13
FlagBirA-RAB10_CA_BioID	NP_001447.2	FLNA	#NAME?	1206|1121|1066|963|1411|1281|1237|1260|1560|1540|1300|1314	1146|1142|1142|1105	4535	0	0.74
FlagBirA-RAB10_CA_BioID	NP_001070666.1	ATG9A	#NAME?	0|0|0|0|0|0|0|0|0|0|0|0	4|4|4|5	17	1	0
FlagBirA-RAB10_CA_BioID	NP_003948.2	BRSK2	#NAME?	0|0|0|0|0|0|0|0|3|2|7|6	2|2|3|4	11	0	0.61
FlagBirA-RAB10_CA_BioID	NP_443134.2	STK11IP	#NAME?	0|0|0|0|0|0|0|0|0|0|0|0	9|2|2|0	13	0.72	0.05
FlagBirA-RAB10_CA_BioID	NP_001070674.1	SEC31A	#NAME?	0|0|0|0|0|0|0|0|0|0|3|3	3|2|3|0	8	0	0.48
FlagBirA-RAB10_CA_BioID	NP_004857.4	SCAMP1	#NAME?	0|0|0|0|0|0|0|0|0|0|8|8	81|101|102|93	377	1	0
FlagBirA-RAB10_CA_BioID	NP_689531.2	C12orf45	#NAME?	0|0|0|0|0|0|0|0|0|0|10|10	3|7|8|8	26	0	0.63
FlagBirA-RAB10_CA_BioID	NP_006049.3	TNIP1	#NAME?	0|0|0|0|0|0|2|0|7|10|3|3	2|0|0|0	2	0	0.74
FlagBirA-RAB10_CA_BioID	NP_002194.2	ITGA2	#NAME?	0|0|0|0|0|0|0|0|0|0|0|0	10|8|17|18	53	1	0
FlagBirA-RAB10_CA_BioID	NP_004861.2	MPDU1	#NAME?	0|0|2|0|0|0|0|0|0|0|0|0	4|4|6|5	19	0.69	0.06
FlagBirA-RAB10_CA_BioID	NP_001934.2	DSG2	#NAME?	10|11|13|10|9|17|19|17|17|19|13|13	117|129|96|90	432	1	0
FlagBirA-RAB10_CA_BioID	NP_064551.3	MCCC1	#NAME?	1081|1061|781|729|1067|1052|834|919|640|652|139|129	234|241|245|247	967	0	0.74
FlagBirA-RAB10_CA_BioID	NP_001032409.2	CYFIP2	#NAME?	0|0|6|6|0|15|14|11|11|10|14|13	16|14|15|13	58	0	0.65
FlagBirA-RAB10_CA_BioID	NP_008964.3	RER1	#NAME?	0|0|0|0|0|0|0|0|0|0|0|4	6|6|6|6	24	0.4	0.18
FlagBirA-RAB10_CA_BioID	NP_778250.2	C8orf42	#NAME?	0|0|0|0|0|0|0|0|0|0|5|0	5|5|7|5	22	0.14	0.36
FlagBirA-RAB10_CA_BioID	NP_783297.2	TJP1	#NAME?	17|14|11|12|29|36|33|31|66|70|58|63	12|11|9|10	42	0	0.74
FlagBirA-RAB10_CA_BioID	NP_057479.2	PTPLAD1	#NAME?	23|17|23|13|48|34|42|36|14|14|18|17	54|58|58|62	232	0	0.71
FlagBirA-RAB10_CA_BioID	NP_109599.3	SLC38A1	#NAME?	0|0|0|0|0|0|0|0|0|0|0|0	8|11|10|12	41	1	0
FlagBirA-RAB10_CA_BioID	NP_057042.2	DPH5	#NAME?	0|0|0|0|0|0|0|0|0|0|3|4	7|7|12|9	35	0.31	0.2
FlagBirA-RAB10_CA_BioID	NP_003929.4	AP3D1	#NAME?	36|36|36|38|18|25|19|15|24|23|18|19	21|22|17|19	79	0	0.74
FlagBirA-RAB10_CA_BioID	NP_060289.2	RG9MTD1	#NAME?	0|0|0|0|0|0|0|0|0|0|0|7	8|4|5|5	22	0.02	0.41
FlagBirA-RAB10_CA_BioID	NP_001070993.1	MTMR14	#NAME?	0|0|0|0|0|0|0|0|0|0|0|0	5|0|8|10	23	0.75	0.02
FlagBirA-RAB10_CA_BioID	NP_060941.2	ZC3H15	#NAME?	9|6|9|7|5|4|6|5|9|8|23|22	8|8|7|6	29	0	0.74
FlagBirA-RAB10_CA_BioID	NP_060506.5	ATG2B	#NAME?	60|52|65|51|71|71|57|51|109|95|57|61	193|189|128|146	656	0	0.72
FlagBirA-RAB10_CA_BioID	NP_006699.2	GLO1	#NAME?	3|0|0|2|0|0|0|0|0|5|7|7	8|7|9|4	28	0	0.56
FlagBirA-RAB10_CA_BioID	NP_004652.2	CDC23	#NAME?	5|3|5|9|6|10|2|4|11|10|5|5	4|0|0|4	8	0	0.74
FlagBirA-RAB10_CA_BioID	NP_001072983.1	TBCE	#NAME?	7|3|3|4|4|0|0|0|6|6|20|21	13|12|10|8	43	0	0.7
FlagBirA-RAB10_CA_BioID	NP_056201.2	COG4	#NAME?	0|0|0|0|0|0|0|0|0|0|0|0	4|5|0|0	9	0.5	0.1
FlagBirA-RAB10_CA_BioID	NP_056474.2	RSL1D1	#NAME?	22|26|18|20|13|14|19|20|14|14|8|5	2|0|5|6	13	0	0.74
FlagBirA-RAB10_CA_BioID	NP_037373.2	FHOD1	#NAME?	6|5|6|5|0|0|0|0|9|12|15|19	4|5|4|0	13	0	0.74
FlagBirA-RAB10_CA_BioID	NP_001071634.1	SRSF1	#NAME?	7|4|7|0|7|7|20|17|21|17|13|12	3|3|4|3	13	0	0.74
FlagBirA-RAB10_CA_BioID	NP_065076.2	RALGAPA2	#NAME?	0|0|0|0|0|0|0|0|0|0|0|0	34|37|33|29	133	1	0
FlagBirA-RAB10_CA_BioID	NP_001072992.1	PAICS	#NAME?	41|30|42|36|30|36|36|31|61|64|80|73	70|75|63|56	264	0	0.73
FlagBirA-RAB10_CA_BioID	NP_005144.2	USP10	#NAME?	8|6|10|6|6|8|5|7|25|27|14|9	5|7|7|5	24	0	0.74
FlagBirA-RAB10_CA_BioID	NP_001073286.1	ITGA6	#NAME?	0|0|0|0|0|0|0|0|0|0|0|0	9|7|7|12	35	1	0
FlagBirA-RAB10_CA_BioID	NP_005210.3	DIAPH1	#NAME?	3|3|3|8|3|3|5|7|14|17|8|7	3|0|0|0	3	0	0.74
FlagBirA-RAB10_CA_BioID	NP_072045.1	RPS18	#NAME?	6|8|9|8|9|7|7|4|10|4|2|2	2|4|5|6	17	0	0.74
FlagBirA-RAB10_CA_BioID	NP_061138.3	VPS33B	#NAME?	0|0|0|0|0|0|0|0|0|0|3|0	31|24|22|18	95	1	0
FlagBirA-RAB10_CA_BioID	NP_000867.2	IGF2R	#NAME?	0|0|0|0|0|0|0|0|0|0|0|0	51|51|51|52	205	1	0
FlagBirA-RAB10_CA_BioID	NP_001427.2	FBL	#NAME?	16|20|16|21|7|15|15|16|34|32|31|31	24|27|28|23	102	0	0.71
FlagBirA-RAB10_CA_BioID	NP_055661.3	KIAA0196	#NAME?	0|3|0|2|6|5|5|4|0|0|0|0	4|8|0|3	15	0	0.52
FlagBirA-RAB10_CA_BioID	NP_001073884.1	U2SURP	#NAME?	33|32|21|27|26|33|31|32|47|50|59|58	4|0|0|0	4	0	0.74
FlagBirA-RAB10_CA_BioID	NP_056147.2	NUDCD3	#NAME?	3|3|2|6|0|0|0|0|0|0|10|11	14|14|14|10	52	0	0.6
FlagBirA-RAB10_CA_BioID	NP_277048.2	TPGS1	#NAME?	57|50|64|52|47|54|54|63|41|35|0|0	30|33|22|18	103	0	0.74
FlagBirA-RAB10_CA_BioID	NP_005678.3	FARSB	#NAME?	6|8|9|4|14|14|17|18|8|11|11|11	13|15|16|17	61	0	0.67
FlagBirA-RAB10_CA_BioID	NP_036526.2	PFDN2	#NAME?	4|5|6|4|5|6|4|5|6|5|20|15	15|10|10|10	45	0	0.68
FlagBirA-RAB10_CA_BioID	NP_006182.2	PA2G4	#NAME?	32|27|34|27|39|27|26|27|47|42|38|34	29|32|34|36	131	0	0.72
FlagBirA-RAB10_CA_BioID	NP_006353.2	NXF1	#NAME?	4|8|5|4|9|7|4|8|9|9|14|14	2|5|6|6	19	0	0.74
FlagBirA-RAB10_CA_BioID	NP_001075019.1	THOC2	#NAME?	29|19|26|18|29|33|32|34|28|28|60|54	2|5|8|7	22	0	0.74
FlagBirA-RAB10_CA_BioID	NP_004516.2	LRP2	#NAME?	0|0|0|0|0|0|0|0|0|0|0|0	11|11|10|7	39	1	0
FlagBirA-RAB10_CA_BioID	NP_000932.3	POR	#NAME?	0|0|0|0|0|0|0|0|0|0|0|0	11|10|13|11	45	1	0
FlagBirA-RAB10_CA_BioID	NP_076424.1	DDRGK1	#NAME?	0|0|0|0|0|0|0|0|2|2|6|7	13|15|9|11	48	0.01	0.42
FlagBirA-RAB10_CA_BioID	NP_073716.1	SNRPN	#NAME?	16|18|18|16|11|14|9|11|13|12|16|13	8|7|8|7	30	0	0.74
FlagBirA-RAB10_CA_BioID	NP_699196.2	TAPT1	#NAME?	0|0|0|0|0|0|0|0|0|0|0|0	2|0|0|0	2	0.24	0.28
FlagBirA-RAB10_CA_BioID	NP_006035.2	HDAC6	#NAME?	0|0|0|0|0|0|0|0|0|0|0|0	6|6|3|6	21	1	0
FlagBirA-RAB10_CA_BioID	NP_076950.1	DDX50	#NAME?	4|5|3|5|4|6|6|4|4|0|4|10	30|38|30|23	121	0.97	0
FlagBirA-RAB10_CA_BioID	NP_077007.1	WDR77	#NAME?	4|0|4|3|6|4|7|9|15|18|13|17	9|10|8|9	36	0	0.69
FlagBirA-RAB10_CA_BioID	NP_001003677.1	C11orf49	#NAME?	34|30|37|26|33|29|25|29|35|37|15|15	14|14|12|12	52	0	0.74
FlagBirA-RAB10_CA_BioID	NP_077309.1	FSD1	#NAME?	0|2|2|3|0|0|0|0|0|0|6|6	5|4|7|11	27	0	0.48
FlagBirA-RAB10_CA_BioID	NP_001076428.1	SCARB1	#NAME?	0|0|0|0|0|0|0|0|0|0|0|0	5|5|8|7	25	1	0
FlagBirA-RAB10_CA_BioID	NP_060587.8	WDR11	#NAME?	21|15|17|14|22|30|23|30|39|36|43|41	156|144|103|108	511	0.64	0.07
FlagBirA-RAB10_CA_BioID	NP_079120.1	NUP85	#NAME?	0|0|4|0|0|0|0|0|2|3|6|7	4|4|5|4	17	0	0.59
FlagBirA-RAB10_CA_BioID	NP_079169.1	SYNDIG1	#NAME?	0|0|0|0|0|0|0|0|0|0|0|0	3|0|2|0	5	0.48	0.15
FlagBirA-RAB10_CA_BioID	NP_079510.1	WDR61	#NAME?	2|4|3|2|0|0|0|0|0|0|0|0	3|4|4|6	17	0	0.45
FlagBirA-RAB10_CA_BioID	NP_079517.1	UBXN6	#NAME?	0|2|2|0|0|0|0|0|0|0|0|0	4|5|3|0	12	0.08	0.38
FlagBirA-RAB10_CA_BioID	NP_002731.4	PRKCI	#NAME?	2|0|4|0|0|0|0|0|0|0|4|5	7|0|5|3	15	0	0.48
FlagBirA-RAB10_CA_BioID	NP_006188.3	PCM1	#NAME?	15|15|14|17|23|31|45|43|88|86|42|33	6|4|5|6	21	0	0.74
FlagBirA-RAB10_CA_BioID	NP_060224.3	UHRF1BP1	#NAME?	0|0|0|0|0|0|0|2|0|0|0|0	4|4|4|0	12	0.44	0.18
FlagBirA-RAB10_CA_BioID	NP_004827.4	EIF2AK3	#NAME?	0|0|0|0|0|0|0|0|0|0|0|0	13|18|7|5	43	1	0
FlagBirA-RAB10_CA_BioID	NP_071334.1	EGLN1	#NAME?	0|0|0|0|0|0|0|0|3|0|4|2	2|2|2|2	8	0	0.52
FlagBirA-RAB10_CA_BioID	NP_001157632.1	PPP6R3	#NAME?	17|11|16|15|15|14|8|12|26|22|47|45	16|23|16|13	68	0	0.73
FlagBirA-RAB10_CA_BioID	NP_004514.2	KIF11	#NAME?	8|11|6|9|14|21|19|19|26|29|25|23	11|8|14|10	43	0	0.74
FlagBirA-RAB10_CA_BioID	NP_112589.1	CDCA3	#NAME?	0|0|0|0|0|0|0|0|0|0|9|5	24|27|26|28	105	1	0
FlagBirA-RAB10_CA_BioID	NP_001000.2	RPS5	#NAME?	5|4|0|4|0|2|0|0|3|4|0|0	9|8|8|9	34	0.01	0.43
FlagBirA-RAB10_CA_BioID	NP_055945.2	TBC1D9	#NAME?	0|0|0|0|0|0|0|0|0|0|0|0	4|0|0|0	4	0.25	0.22
FlagBirA-RAB10_CA_BioID	NP_066272.1	PDLIM1	#NAME?	30|23|32|28|24|13|17|21|26|24|49|49	54|44|68|61	227	0	0.71
FlagBirA-RAB10_CA_BioID	NP_056060.2	ANKS1A	#NAME?	22|18|18|13|21|17|15|13|28|32|47|44	34|26|31|27	118	0	0.72
FlagBirA-RAB10_CA_BioID	NP_004981.2	MARS	#NAME?	26|23|27|30|21|20|25|28|31|35|28|24	22|25|21|25	93	0	0.74
FlagBirA-RAB10_CA_BioID	NP_004272.2	BAG3	#NAME?	0|0|4|6|0|2|0|3|9|6|4|8	8|5|3|3	19	0	0.61
FlagBirA-RAB10_CA_BioID	NP_003752.2	VAMP8	#NAME?	0|0|0|0|0|0|0|0|0|0|0|0	7|8|4|5	24	1	0
FlagBirA-RAB10_CA_BioID	NP_112420.1	HNRNPA1	#NAME?	31|29|26|31|47|48|47|47|59|57|68|89	27|27|31|28	113	0	0.74
FlagBirA-RAB10_CA_BioID	NP_112533.1	HNRNPA2B1	#NAME?	41|34|40|38|45|33|45|41|87|87|107|120	11|15|22|20	68	0	0.74
FlagBirA-RAB10_CA_BioID	NP_112740.1	HNRPDL	#NAME?	12|10|10|16|16|14|25|23|21|21|15|12	6|7|11|10	34	0	0.74
FlagBirA-RAB10_CA_BioID	NP_002129.2	HNRNPD	#NAME?	20|23|19|12|17|19|24|20|28|24|25|25	14|15|16|15	60	0	0.74
FlagBirA-RAB10_CA_BioID	NP_001004.2	RPS9	#NAME?	32|30|32|33|30|34|28|27|45|44|30|24	28|28|25|28	109	0	0.74
FlagBirA-RAB10_CA_BioID	NP_056107.1	ESYT1	#NAME?	26|34|23|20|22|19|28|26|50|46|44|42	129|147|139|136	551	1	0
FlagBirA-RAB10_CA_BioID	NP_065174.1	CORO1B	#NAME?	80|90|78|78|72|75|90|71|70|70|94|85	172|181|202|191	746	0	0.68
FlagBirA-RAB10_CA_BioID	NP_115676.1	TCHP	#NAME?	0|0|2|0|0|0|0|0|0|0|22|21	6|5|8|8	27	0	0.71
FlagBirA-RAB10_CA_BioID	NP_115708.1	WDR83	#NAME?	7|4|4|5|0|0|0|0|8|5|14|14	4|4|2|3	13	0	0.74
FlagBirA-RAB10_CA_BioID	NP_115737.1	THOC3	#NAME?	0|0|0|0|3|0|5|0|3|4|0|0	3|0|3|0	6	0	0.55
FlagBirA-RAB10_CA_BioID	NP_112552.1	HNRNPK	#NAME?	49|54|57|47|65|60|46|57|90|86|217|231	44|36|44|37	161	0	0.74
FlagBirA-RAB10_CA_BioID	NP_001010.2	RPS15A	#NAME?	12|19|22|15|28|32|22|23|25|26|9|10	40|37|39|39	155	0	0.69
FlagBirA-RAB10_CA_BioID	NP_115912.1	OSBPL6	#NAME?	2|3|3|0|0|3|0|2|0|0|0|2	3|4|3|0	10	0	0.47
FlagBirA-RAB10_CA_BioID	NP_001279.2	CLIC1	#NAME?	0|0|0|0|0|0|0|0|0|0|17|16	6|7|9|12	34	0	0.68
FlagBirA-RAB10_CA_BioID	NP_001007.2	RPS12	#NAME?	9|6|9|10|6|8|6|6|4|5|8|8	8|11|11|12	42	0	0.6
FlagBirA-RAB10_CA_BioID	NP_061981.2	SMG9	#NAME?	3|0|0|0|0|0|0|0|5|6|12|9	4|5|0|0	9	0	0.66
FlagBirA-RAB10_CA_BioID	NP_060597.4	ELAC2	#NAME?	9|2|6|6|0|0|2|0|3|5|24|21	4|3|2|2	11	0	0.74
FlagBirA-RAB10_CA_BioID	NP_073713.2	CTBP2	#NAME?	6|6|5|7|0|3|2|2|6|6|10|7	4|5|8|5	22	0	0.61
FlagBirA-RAB10_CA_BioID	NP_006566.2	MAP4K5	#NAME?	3|0|0|0|0|0|0|0|3|2|21|22	82|91|75|78	326	1	0
FlagBirA-RAB10_CA_BioID	NP_002580.2	PCDH7	#NAME?	0|0|0|0|0|0|0|0|0|0|0|0	6|3|4|6	19	1	0
FlagBirA-RAB10_CA_BioID	NP_006223.2	POLR2H	#NAME?	0|0|3|0|0|0|2|2|2|0|5|7	4|3|4|0	11	0	0.59
FlagBirA-RAB10_CA_BioID	NP_116559.1	RECQL	#NAME?	9|12|5|9|6|7|6|9|14|12|14|13	5|4|12|11	32	0	0.66
FlagBirA-RAB10_CA_BioID	NP_000960.2	RPL5	#NAME?	24|22|23|18|13|13|13|15|40|39|37|41	14|15|16|11	56	0	0.74
FlagBirA-RAB10_CA_BioID	NP_116780.1	SEC23B	#NAME?	6|4|7|5|0|0|0|0|0|2|4|0	15|12|16|14	57	0.05	0.38
FlagBirA-RAB10_CA_BioID	NP_001078868.1	RELL1	#NAME?	0|0|0|0|0|0|0|0|0|0|0|0	9|7|7|11	34	1	0
FlagBirA-RAB10_CA_BioID	NP_127492.1	GTF2I	#NAME?	14|14|12|12|14|17|15|12|22|17|32|32	7|8|5|5	25	0	0.74
FlagBirA-RAB10_CA_BioID	NP_005633.2	TAF7	#NAME?	2|0|2|3|7|6|7|7|7|7|31|31	6|8|4|7	25	0	0.74
FlagBirA-RAB10_CA_BioID	NP_055726.3	AAK1	#NAME?	3|4|2|3|3|2|0|3|7|7|13|11	4|8|4|3	19	0	0.66
FlagBirA-RAB10_CA_BioID	NP_001091678.1	HNRNPF	#NAME?	42|38|31|35|18|18|22|23|23|23|37|34	23|26|27|28	104	0	0.74
FlagBirA-RAB10_CA_BioID	NP_055903.2	TNRC6B	#NAME?	8|8|9|4|4|4|5|5|20|15|15|21	2|3|2|0	7	0	0.74
FlagBirA-RAB10_CA_BioID	NP_001334.2	DAB2	#NAME?	0|0|0|0|0|0|0|0|0|0|3|3	3|0|0|0	3	0	0.49
FlagBirA-RAB10_CA_BioID	NP_005500.4	DMXL1	#NAME?	2|0|0|0|0|0|3|0|0|0|0|0	236|227|190|182	835	1	0
FlagBirA-RAB10_CA_BioID	NP_004362.2	COPA	#NAME?	20|17|22|17|10|7|10|11|22|19|20|28	14|15|18|21	68	0	0.7
FlagBirA-RAB10_CA_BioID	NP_076945.2	CUEDC2	#NAME?	0|0|0|0|0|0|0|2|4|5|11|9	5|7|7|4	23	0	0.64
FlagBirA-RAB10_CA_BioID	NP_001091981.1	KIF2A	#NAME?	11|2|5|5|0|3|0|2|8|5|17|18	4|6|7|7	24	0	0.7
FlagBirA-RAB10_CA_BioID	NP_060828.2	ABCF3	#NAME?	2|0|3|3|0|3|0|0|0|4|4|3	2|4|3|2	11	0	0.52
FlagBirA-RAB10_CA_BioID	NP_001005242.2	PKP2	#NAME?	2|3|0|3|0|0|0|0|4|3|0|0	7|8|5|4	24	0.03	0.4
FlagBirA-RAB10_CA_BioID	NP_001091995.1	CKAP2	#NAME?	0|0|4|2|0|0|0|2|3|0|10|13	6|4|4|4	18	0	0.67
FlagBirA-RAB10_CA_BioID	NP_055929.1	ANKLE2	#NAME?	0|0|0|0|0|2|0|0|0|2|14|10	18|16|11|15	60	0	0.6
FlagBirA-RAB10_CA_BioID	NP_003472.2	USP5	#NAME?	7|6|6|8|6|5|4|4|0|6|2|0	2|5|3|3	13	0	0.62
FlagBirA-RAB10_CA_BioID	NP_009109.3	STRAP	#NAME?	43|34|40|41|33|35|25|29|65|55|86|90	53|54|53|52	212	0	0.74
FlagBirA-RAB10_CA_BioID	NP_001092047.1	RPL31	#NAME?	6|10|11|10|8|12|6|13|17|14|9|9	8|11|11|12	42	0	0.68
FlagBirA-RAB10_CA_BioID	NP_009160.2	PACSIN2	#NAME?	0|0|0|0|0|0|0|0|0|0|13|11	68|82|63|70	283	1	0
FlagBirA-RAB10_CA_BioID	NP_065773.1	KIAA1211	#NAME?	2|2|3|0|3|2|5|4|5|4|5|0	2|0|0|0	2	0	0.74
FlagBirA-RAB10_CA_BioID	NP_078800.3	ATP13A3	#NAME?	0|0|0|0|0|0|0|0|0|0|0|0	6|4|4|4	18	1	0
FlagBirA-RAB10_CA_BioID	NP_001019831.2	KALRN	#NAME?	0|0|0|0|0|0|0|0|0|0|0|0	2|3|0|0	5	0.48	0.15
FlagBirA-RAB10_CA_BioID	NP_148982.1	RPS24	#NAME?	21|27|25|28|25|26|38|23|33|27|31|26	16|18|22|20	76	0	0.74
FlagBirA-RAB10_CA_BioID	NP_004059.2	AP2M1	#NAME?	9|6|11|10|4|7|6|8|13|10|18|20	15|11|9|10	45	0	0.69
FlagBirA-RAB10_CA_BioID	NP_065897.1	SLAIN2	#NAME?	0|0|0|0|0|0|0|0|0|0|0|5	2|0|2|0	4	0	0.47
FlagBirA-RAB10_CA_BioID	NP_056117.1	HAUS5	#NAME?	11|3|7|4|12|13|5|8|20|19|10|9	13|8|4|2	27	0	0.69
FlagBirA-RAB10_CA_BioID	NP_005756.2	ATP6AP2	#NAME?	0|0|0|0|0|0|0|0|0|0|0|0	10|11|7|8	36	1	0
FlagBirA-RAB10_CA_BioID	NP_003461.2	USP7	#NAME?	22|29|23|20|13|21|24|19|35|41|50|48	38|37|28|28	131	0	0.73
FlagBirA-RAB10_CA_BioID	NP_004482.4	ARHGAP35	#NAME?	4|0|3|5|3|4|2|7|5|5|21|17	11|16|14|12	53	0	0.69
FlagBirA-RAB10_CA_BioID	NP_006411.2	ARFGEF2	#NAME?	0|0|0|0|0|0|0|0|0|0|0|0	14|16|7|10	47	1	0
FlagBirA-RAB10_CA_BioID	NP_002943.2	RPS2	#NAME?	50|51|38|36|61|58|42|38|53|47|33|34	101|90|73|64	328	0	0.71
FlagBirA-RAB10_CA_BioID	NP_110382.3	TMX1	#NAME?	0|0|0|0|0|0|0|0|0|0|7|3	12|12|14|12	50	0.15	0.36
FlagBirA-RAB10_CA_BioID	NP_055746.3	PPP6R1	#NAME?	0|2|4|0|0|0|0|4|3|2|7|5	5|3|0|0	8	0	0.58
FlagBirA-RAB10_CA_BioID	NP_057152.2	FIS1	#NAME?	0|0|0|0|0|0|0|0|0|0|0|0	11|7|10|8	36	1	0
FlagBirA-RAB10_CA_BioID	NP_149130.1	CALD1	#NAME?	10|9|16|9|8|7|7|10|33|26|60|54	23|26|24|25	98	0	0.73
FlagBirA-RAB10_CA_BioID	NP_002878.2	RARS	#NAME?	25|29|33|27|34|31|31|28|84|83|88|79	43|43|51|46	183	0	0.74
FlagBirA-RAB10_CA_BioID	NP_060149.3	BCAS3	#NAME?	0|0|0|0|0|0|0|0|4|3|8|8	10|10|4|8	32	0	0.57
FlagBirA-RAB10_CA_BioID	NP_078838.1	TMCO7	#NAME?	4|5|6|0|5|2|0|4|21|17|10|8	4|7|4|3	18	0	0.7
FlagBirA-RAB10_CA_BioID	NP_001013012.1	SNX30	#NAME?	0|0|0|0|0|0|0|0|0|0|2|2	8|7|6|8	29	0.77	0.01
FlagBirA-RAB10_CA_BioID	NP_001093859.1	TMEM192	#NAME?	0|0|0|0|0|0|0|0|0|0|0|0	4|0|3|2	9	0.73	0.05
FlagBirA-RAB10_CA_BioID	NP_009035.3	RPL10A	#NAME?	17|13|18|18|15|11|13|12|11|10|6|5	9|12|16|17	54	0	0.68
FlagBirA-RAB10_CA_BioID	NP_000966.2	RPL11	#NAME?	9|14|12|9|5|7|11|11|20|18|14|15	21|16|16|16	69	0	0.67
FlagBirA-RAB10_CA_BioID	NP_000962.2	RPL7	#NAME?	26|27|37|29|23|22|20|21|38|40|29|31	13|16|21|19	69	0	0.74
FlagBirA-RAB10_CA_BioID	NP_000652.2	RPL9	#NAME?	38|42|29|21|40|40|24|30|45|40|31|29	52|53|35|37	177	0	0.71
FlagBirA-RAB10_CA_BioID	NP_150644.1	RPL8	#NAME?	13|6|8|12|8|7|6|5|7|9|5|4	8|2|9|13	32	0	0.65
FlagBirA-RAB10_CA_BioID	NP_065073.3	KIAA1244	#NAME?	6|2|3|0|0|0|0|0|0|0|4|4	9|12|3|5	29	0.03	0.4
FlagBirA-RAB10_CA_BioID	NP_001093639.1	IMMT	#NAME?	4|4|6|5|0|0|0|0|0|0|0|0	6|3|9|8	26	0	0.49
FlagBirA-RAB10_CA_BioID	NP_003609.2	MAP4K3	#NAME?	0|0|0|0|0|0|0|0|0|0|0|0	9|8|8|7	32	1	0
FlagBirA-RAB10_CA_BioID	NP_003118.2	SPTAN1	#NAME?	10|12|9|8|6|9|13|10|9|6|4|6	7|8|6|10	31	0	0.66
FlagBirA-RAB10_CA_BioID	NP_653169.2	TMEM55B	#NAME?	0|0|0|0|0|0|0|0|0|0|0|0	3|0|0|0	3	0.25	0.24
FlagBirA-RAB10_CA_BioID	NP_060069.3	VEZT	#NAME?	0|0|0|0|0|0|0|0|0|0|0|0	14|15|8|10	47	1	0
FlagBirA-RAB10_CA_BioID	NP_219482.1	ZNF622	#NAME?	0|0|2|0|0|0|0|0|4|3|5|2	2|5|3|3	13	0	0.53
FlagBirA-RAB10_CA_BioID	NP_057376.2	TRAP1	#NAME?	56|54|41|56|32|39|33|33|50|44|25|25	34|40|43|42	159	0	0.73
FlagBirA-RAB10_CA_BioID	NP_115811.2	KIAA1804	#NAME?	0|0|0|0|0|0|0|0|0|0|0|0	2|0|0|2	4	0.47	0.17
FlagBirA-RAB10_CA_BioID	NP_036336.2	GTF3C4	#NAME?	7|3|12|9|7|7|5|7|9|10|20|19	2|2|2|2	8	0	0.74
FlagBirA-RAB10_CA_BioID	NP_056001.1	VPS13A	#NAME?	0|0|0|0|0|0|0|0|0|2|0|0	3|3|0|0	6	0.19	0.35
FlagBirA-RAB10_CA_BioID	NP_001095896.1	TBC1D8	#NAME?	4|3|5|0|0|2|2|0|0|0|0|0	23|26|17|20	86	1	0
FlagBirA-RAB10_CA_BioID	NP_110386.2	NRBF2	#NAME?	2|0|0|2|2|2|0|0|10|11|9|9	8|8|7|0	23	0	0.64
FlagBirA-RAB10_CA_BioID	NP_001609.2	PARP1	#NAME?	88|77|72|75|83|86|99|101|113|106|135|133	33|25|33|30	121	0	0.74
FlagBirA-RAB10_CA_BioID	NP_542398.3	CCDC104	#NAME?	3|4|6|5|0|0|0|2|0|2|7|5	16|11|20|17	64	0.36	0.19
FlagBirA-RAB10_CA_BioID	NP_006169.2	NSF	#NAME?	7|5|6|2|0|3|0|2|6|7|12|9	7|8|9|5	29	0	0.64
FlagBirA-RAB10_CA_BioID	NP_002682.2	POLD1	#NAME?	0|3|5|3|3|3|2|0|0|0|11|8	5|6|4|5	20	0	0.64
FlagBirA-RAB10_CA_BioID	NP_002803.2	PSMD8	#NAME?	3|5|9|6|7|4|4|4|2|3|13|12	7|6|8|10	31	0	0.66
FlagBirA-RAB10_CA_BioID	NP_001096616.1	GIGYF2	#NAME?	30|32|32|48|39|34|32|35|55|52|21|22	12|17|10|8	47	0	0.74
FlagBirA-RAB10_CA_BioID	NP_612429.2	AHNAK2	#NAME?	0|0|0|0|2|2|0|0|9|7|5|6	2|0|4|5	11	0	0.63
FlagBirA-RAB10_CA_BioID	NP_001098016.1	RPP30	#NAME?	9|3|3|6|6|6|6|4|3|3|12|12	5|0|4|3	12	0	0.74
FlagBirA-RAB10_CA_BioID	NP_000261.2	PNP	#NAME?	5|0|6|4|2|3|0|3|4|0|41|38	7|8|16|13	44	0	0.73
FlagBirA-RAB10_CA_BioID	NP_005246.2	GAK	#NAME?	8|3|4|4|0|0|5|0|5|3|5|6	11|11|7|0	29	0	0.52
FlagBirA-RAB10_CA_BioID	NP_002325.2	LRP4	#NAME?	0|0|0|0|0|0|0|0|0|0|0|0	7|11|0|0	18	0.5	0.09
FlagBirA-RAB10_CA_BioID	NP_060259.4	SEMA4C	#NAME?	0|0|0|0|0|0|0|0|0|0|0|0	21|19|13|13	66	1	0
FlagBirA-RAB10_CA_BioID	NP_060272.3	HEATR2	#NAME?	2|0|0|2|0|0|0|3|0|0|0|0	5|3|6|6	20	0.1	0.37
FlagBirA-RAB10_CA_BioID	NP_060391.2	NPLOC4	#NAME?	5|0|3|2|5|2|3|4|13|13|43|43	11|9|7|14	41	0	0.73
FlagBirA-RAB10_CA_BioID	NP_001099000.1	CAP1	#NAME?	22|20|22|21|5|6|4|6|8|12|7|7	16|13|13|16	58	0	0.7
FlagBirA-RAB10_CA_BioID	NP_660208.2	SPATA5	#NAME?	0|0|0|0|0|0|0|0|0|0|0|0	2|0|0|2	4	0.47	0.17
FlagBirA-RAB10_CA_BioID	NP_055335.2	MYBBP1A	#NAME?	31|28|25|30|27|27|35|33|33|34|58|56	10|8|9|7	34	0	0.74
FlagBirA-RAB10_CA_BioID	NP_056280.2	GEMIN5	#NAME?	75|72|69|65|61|69|55|51|146|141|133|139	69|59|37|43	208	0	0.74
FlagBirA-RAB10_CA_BioID	NP_073572.2	ACBD3	#NAME?	4|0|5|3|0|0|0|0|9|8|14|14	42|40|37|32	151	0.66	0.07
FlagBirA-RAB10_CA_BioID	Q7Z6J8.2	UBE3D	#NAME?	0|0|0|0|0|0|0|0|0|0|0|0	2|0|0|0	2	0.24	0.28
FlagBirA-RAB10_CA_BioID	NP_001104490.1	SUPT5H	#NAME?	4|2|0|0|0|4|0|0|6|4|18|20	2|0|2|3	7	0	0.74
FlagBirA-RAB10_CA_BioID	NP_000987.2	RPL35A	#NAME?	4|5|4|4|4|0|0|0|7|7|0|0	4|4|0|0	8	0	0.61
FlagBirA-RAB10_CA_BioID	NP_418404.1	birA	#NAME?	1441|1576|1315|1376|2723|2958|2422|2536|1632|1705|2428|2553	3975|4038|3411|3181	14605	0	0.74
FlagBirA-RAB10_CA_BioID	NP_008938.2	CPSF6	#NAME?	18|16|24|8|14|13|15|13|27|25|72|60	5|5|6|0	16	0	0.74
FlagBirA-RAB10_CA_BioID	NP_055567.2	SPCS2	#NAME?	0|0|0|0|0|0|0|0|0|0|0|0	11|10|13|13	47	1	0
FlagBirA-RAB10_CA_BioID	NP_005994.2	UQCRFS1	#NAME?	4|0|0|2|0|0|0|0|0|0|0|0	4|2|10|9	25	0.37	0.19
FlagBirA-RAB10_CA_BioID	NP_001106673.1	NACA	#NAME?	5|8|8|5|10|15|15|11|19|17|38|34	23|20|18|18	79	0	0.72
FlagBirA-RAB10_CA_BioID	NP_001104792.1	DDX54	#NAME?	18|14|7|10|0|0|4|3|6|4|2|2	28|30|15|20	93	0	0.58
FlagBirA-RAB10_CA_BioID	NP_434698.1	TRIM13	#NAME?	0|0|0|0|0|0|0|0|0|0|0|0	19|22|18|17	76	1	0
FlagBirA-RAB10_CA_BioID	NP_001106818.1	ECE1	#NAME?	0|0|0|0|0|0|0|0|0|0|0|0	21|19|27|25	92	1	0
FlagBirA-RAB10_CA_BioID	NP_001106849.1	FANCI	#NAME?	3|7|7|6|0|0|0|0|0|0|4|3	2|0|5|2	9	0	0.61
FlagBirA-RAB10_CA_BioID	NP_116052.2	USP30	#NAME?	0|0|0|0|0|0|0|0|0|0|0|0	2|3|0|2	7	0.72	0.06
FlagBirA-RAB10_CA_BioID	NP_004388.2	DDX6	#NAME?	28|19|24|19|12|10|11|11|21|18|26|26	22|25|27|25	99	0	0.7
FlagBirA-RAB10_CA_BioID	NP_003249.3	TK1	#NAME?	0|0|0|0|0|0|0|0|0|0|0|0	2|0|0|0	2	0.24	0.28
FlagBirA-RAB10_CA_BioID	NP_005338.1	HSPA5	#NAME?	46|40|48|47|25|26|21|22|48|43|50|45	46|44|45|45	180	0	0.72
FlagBirA-RAB10_CA_BioID	NP_060058.1	WDR5	#NAME?	0|0|0|0|0|0|3|3|0|0|0|0	2|0|2|0	4	0	0.5
FlagBirA-RAB10_CA_BioID	NP_000959.2	RPL4	#NAME?	69|48|65|58|51|51|43|44|66|67|43|34	27|33|39|40	139	0	0.74
FlagBirA-RAB10_CA_BioID	NP_077748.3	PSTPIP2	#NAME?	4|2|3|2|0|0|0|0|0|0|0|3	16|16|12|9	53	0.8	0.01
FlagBirA-RAB10_CA_BioID	NP_056268.2	THUMPD3	#NAME?	0|0|0|0|0|0|0|0|2|3|8|8	5|5|8|5	23	0	0.6
FlagBirA-RAB10_CA_BioID	NP_056393.2	LSM14A	#NAME?	6|9|4|2|8|6|5|7|8|8|25|31	10|6|11|14	41	0	0.72
FlagBirA-RAB10_CA_BioID	NP_001107579.1	PDLIM3	#NAME?	3|2|3|2|0|0|0|0|2|5|18|18	3|4|8|7	22	0	0.7
FlagBirA-RAB10_CA_BioID	NP_055246.2	KIAA1274	#NAME?	28|22|30|19|10|3|6|4|12|10|46|43	74|69|69|60	272	0	0.69
FlagBirA-RAB10_CA_BioID	NP_060710.3	KIRREL	#NAME?	0|0|0|0|0|0|0|0|0|0|0|0	9|10|5|7	31	1	0
FlagBirA-RAB10_CA_BioID	NP_006507.2	SLC2A1	#NAME?	3|0|0|3|0|0|0|0|0|0|0|3	2|0|0|0	2	0	0.51
FlagBirA-RAB10_CA_BioID	NP_000961.2	RPL6	#NAME?	50|55|49|44|42|49|46|55|54|48|34|37	27|24|41|39	131	0	0.74
FlagBirA-RAB10_CA_BioID	NP_002289.2	LCP1	#NAME?	15|14|22|19|10|17|14|10|12|15|0|0	42|39|39|36	156	0	0.57
FlagBirA-RAB10_CA_BioID	NP_078811.3	CORO7	#NAME?	0|0|0|0|0|0|0|0|0|0|0|0	2|3|0|0	5	0.48	0.15
FlagBirA-RAB10_CA_BioID	NP_473368.1	ANKH	#NAME?	0|0|0|0|0|0|0|0|0|0|0|0	2|3|0|0	5	0.48	0.15
FlagBirA-RAB10_CA_BioID	NP_444504.1	GLMN	#NAME?	3|4|0|0|0|0|0|0|0|0|4|0	7|6|5|7	25	0	0.44
FlagBirA-RAB10_CA_BioID	NP_444505.1	RPLP0	#NAME?	11|13|19|18|18|17|12|14|26|21|16|15	16|13|23|25	77	0	0.69
FlagBirA-RAB10_CA_BioID	NP_003135.2	SSR1	#NAME?	0|2|0|0|0|0|0|0|0|0|0|0	7|7|9|7	30	0.93	0
FlagBirA-RAB10_CA_BioID	NP_446464.1	ASS1	#NAME?	2|0|5|3|0|2|0|0|3|0|0|0	12|6|10|7	35	0.24	0.28
FlagBirA-RAB10_CA_BioID	NP_004163.3	SLC1A3	#NAME?	2|3|0|4|2|0|0|0|0|0|0|0	6|4|4|4	18	0	0.45
FlagBirA-RAB10_CA_BioID	NP_002628.2	PHKA1	#NAME?	3|0|3|0|0|0|0|3|0|3|5|4	3|7|3|2	15	0	0.49
FlagBirA-RAB10_CA_BioID	NP_065143.2	ATP13A1	#NAME?	0|0|0|0|0|0|0|0|0|0|0|0	3|3|4|0	10	0.74	0.04
FlagBirA-RAB10_CA_BioID	NP_071757.4	MMS19	#NAME?	5|0|0|4|3|0|5|0|0|0|0|0	6|6|0|6	18	0	0.52
FlagBirA-RAB10_CA_BioID	NP_003002.2	SET	#NAME?	25|27|26|22|27|22|20|16|36|38|46|51	47|35|23|24	129	0	0.72
FlagBirA-RAB10_CA_BioID	NP_036219.2	GTF3C5	#NAME?	8|7|7|9|7|10|9|9|15|20|21|25	6|2|3|3	14	0	0.74
FlagBirA-RAB10_CA_BioID	NP_056054.2	AGTPBP1	#NAME?	0|5|4|4|6|6|2|4|0|0|5|5	11|12|6|5	34	0	0.45
FlagBirA-RAB10_CA_BioID	NP_003560.2	STX7	#NAME?	0|0|0|0|0|0|0|0|0|0|5|3	48|43|38|36	165	1	0
FlagBirA-RAB10_CA_BioID	NP_000975.2	RPL23A	#NAME?	19|14|14|15|0|0|0|0|27|27|25|24	11|12|11|14	48	0	0.71
FlagBirA-RAB10_CA_BioID	NP_001174.2	ATP6AP1	#NAME?	0|0|0|0|0|0|0|0|0|0|0|0	19|22|14|16	71	1	0
FlagBirA-RAB10_CA_BioID	NP_036192.2	DNM1L	#NAME?	44|32|38|38|12|9|12|7|12|12|8|8	97|90|110|93	390	0.25	0.24
FlagBirA-RAB10_CA_BioID	NP_002964.3	ATXN2	#NAME?	7|7|4|9|6|8|6|2|7|11|16|14	8|7|6|2	23	0	0.74
FlagBirA-RAB10_CA_BioID	NP_001001.2	RPS6	#NAME?	19|12|19|18|13|14|16|12|27|30|23|18	17|18|23|22	80	0	0.71
FlagBirA-RAB10_CA_BioID	NP_001116428.1	DBNL	#NAME?	11|20|18|12|12|10|7|9|30|24|55|59	45|45|44|54	188	0	0.73
FlagBirA-RAB10_CA_BioID	NP_064583.2	CCDC47	#NAME?	2|2|5|0|0|0|0|0|3|0|6|5	33|38|36|32	139	1	0
FlagBirA-RAB10_CA_BioID	NP_055096.2	PUF60	#NAME?	27|25|37|25|11|15|13|17|56|61|8|119	8|8|10|10	36	0	0.74
FlagBirA-RAB10_CA_BioID	NP_510868.1	BCCIP	#NAME?	0|0|4|4|3|0|4|5|4|3|0|0	5|0|6|6	17	0	0.5
FlagBirA-RAB10_CA_BioID	NP_055101.2	NCS1	#NAME?	0|0|0|0|0|0|0|0|0|0|0|0	2|2|0|0	4	0.47	0.17
FlagBirA-RAB10_CA_BioID	NP_001116539.1	MAPT	#NAME?	8|5|6|9|0|0|0|0|0|0|25|25	10|11|22|20	63	0	0.7
FlagBirA-RAB10_CA_BioID	NP_072097.2	VPS16	#NAME?	0|0|0|0|0|0|0|0|0|0|0|0	3|0|0|0	3	0.25	0.24
FlagBirA-RAB10_CA_BioID	NP_536724.1	PIGU	#NAME?	0|0|0|0|0|0|0|0|0|0|0|0	15|13|10|9	47	1	0
FlagBirA-RAB10_CA_BioID	NP_056326.2	C20orf4	#NAME?	5|6|6|0|3|0|2|2|5|5|7|7	3|0|2|3	8	0	0.74
FlagBirA-RAB10_CA_BioID	NP_110442.1	PDRG1	#NAME?	0|0|3|0|0|0|0|0|0|0|3|3	2|6|0|0	8	0.01	0.42
FlagBirA-RAB10_CA_BioID	NP_005774.2	TXNDC9	#NAME?	0|0|4|0|0|0|0|0|6|7|6|6	4|5|5|7	21	0	0.57
FlagBirA-RAB10_CA_BioID	NP_004332.2	CAD	#NAME?	26|18|28|17|27|20|17|14|21|22|5|4	20|17|19|21	77	0	0.71
FlagBirA-RAB10_CA_BioID	NP_075067.2	VPS33A	#NAME?	0|0|0|0|0|0|0|0|0|0|0|0	6|7|8|6	27	1	0
FlagBirA-RAB10_CA_BioID	NP_009190.2	VPS45	#NAME?	0|0|0|0|0|0|0|0|0|0|8|8	35|30|32|31	128	1	0
FlagBirA-RAB10_CA_BioID	NP_001116849.1	PARK7	#NAME?	12|8|11|6|3|0|0|2|3|0|0|6	11|11|8|6	36	0	0.64
FlagBirA-RAB10_CA_BioID	NP_542165.1	DDX39B	#NAME?	36|24|31|30|0|0|30|27|35|34|54|57	27|33|31|30	121	0	0.73
FlagBirA-RAB10_CA_BioID	NP_002902.2	UPF1	#NAME?	8|5|7|7|0|0|0|0|11|6|19|23	7|5|14|13	39	0	0.7
FlagBirA-RAB10_CA_BioID	NP_006364.2	VAT1	#NAME?	0|0|0|0|0|0|0|0|0|0|5|0	13|15|15|18	61	0.9	0.01
FlagBirA-RAB10_CA_BioID	NP_057267.2	MRTO4	#NAME?	2|2|7|7|0|2|0|0|8|6|6|5	5|3|7|5	20	0	0.6
FlagBirA-RAB10_CA_BioID	NP_075068.2	NOL6	#NAME?	6|4|4|3|4|5|3|0|7|7|12|11	3|0|2|4	9	0	0.74
FlagBirA-RAB10_CA_BioID	NP_056262.3	CAMSAP1	#NAME?	5|3|6|8|3|3|0|2|21|29|22|24	3|3|2|0	8	0	0.74
FlagBirA-RAB10_CA_BioID	NP_001119526.1	CASK	#NAME?	0|0|0|0|0|0|0|0|0|0|0|0	12|9|8|3	32	1	0
FlagBirA-RAB10_CA_BioID	NP_570719.1	MOB3A	#NAME?	0|2|0|0|0|0|0|0|0|0|0|0	3|2|3|0	8	0.23	0.35
FlagBirA-RAB10_CA_BioID	NP_001119522.1	HDGF	#NAME?	2|0|0|0|0|2|4|0|0|4|25|27	3|0|0|0	3	0	0.74
FlagBirA-RAB10_CA_BioID	NP_077718.3	NDUFS7	#NAME?	0|0|0|0|0|0|0|0|0|2|0|0	4|4|4|5	17	0.62	0.07
FlagBirA-RAB10_CA_BioID	NP_001120662.1	CSK	#NAME?	0|0|3|2|0|0|0|0|3|4|9|5	4|4|3|4	15	0	0.61
FlagBirA-RAB10_CA_BioID	NP_036419.3	ACAP2	#NAME?	0|0|0|0|0|0|0|0|0|0|0|0	7|4|3|5	19	1	0
FlagBirA-RAB10_CA_BioID	NP_060601.3	CEP55	#NAME?	0|2|0|0|3|3|4|0|0|0|0|0	3|0|4|0	7	0	0.5
FlagBirA-RAB10_CA_BioID	NP_001120676.1	HMOX2	#NAME?	0|0|0|0|0|0|0|0|0|0|3|0	27|25|26|21	99	1	0
FlagBirA-RAB10_CA_BioID	NP_001120729.1	SLC39A10	#NAME?	0|0|0|0|0|0|0|0|0|0|0|0	6|10|5|4	25	1	0
FlagBirA-RAB10_CA_BioID	NP_006759.3	BRAP	#NAME?	15|12|13|20|13|14|25|18|28|30|43|44	49|45|34|35	163	0	0.72
FlagBirA-RAB10_CA_BioID	NP_001120792.1	UBAP2L	#NAME?	63|51|70|67|47|38|30|29|82|71|67|73	57|56|62|51	226	0	0.73
FlagBirA-RAB10_CA_BioID	NP_001120965.1	ANK2	#NAME?	12|7|11|9|7|9|5|11|9|8|24|16	15|10|7|11	43	0	0.69
FlagBirA-RAB10_CA_BioID	NP_036387.2	XRN2	#NAME?	14|11|14|11|12|14|12|13|14|8|27|33	8|11|9|4	32	0	0.74
FlagBirA-RAB10_CA_BioID	NP_001121361.1	SPG21	#NAME?	0|0|0|0|0|0|0|0|0|0|0|0	3|0|0|0	3	0.25	0.24
FlagBirA-RAB10_CA_BioID	NP_689929.2	PATL1	#NAME?	3|0|0|0|0|0|0|0|0|3|4|2	4|3|0|0	7	0	0.5
FlagBirA-RAB10_CA_BioID	NP_003225.2	TFRC	#NAME?	3|0|3|0|0|0|0|0|0|0|0|0	47|48|34|42	171	1	0
FlagBirA-RAB10_CA_BioID	NP_060671.3	TBC1D13	#NAME?	0|0|0|0|0|0|0|0|0|0|0|0	16|18|25|22	81	1	0
FlagBirA-RAB10_CA_BioID	NP_055768.3	DIS3	#NAME?	6|9|10|10|2|5|0|3|9|11|12|13	3|4|5|6	18	0	0.74
FlagBirA-RAB10_CA_BioID	NP_065941.2	KIAA1524	#NAME?	9|10|13|14|12|12|8|8|33|29|15|13	7|11|7|10	35	0	0.74
FlagBirA-RAB10_CA_BioID	NP_006417.2	DPYSL4	#NAME?	9|10|13|3|9|10|8|7|31|30|40|46	30|26|31|33	120	0	0.72
FlagBirA-RAB10_CA_BioID	NP_064508.3	TM9SF3	#NAME?	4|4|2|0|3|3|0|2|0|0|0|3	6|4|0|0	10	0	0.48
FlagBirA-RAB10_CA_BioID	NP_004230.2	TRIP11	#NAME?	0|0|0|0|0|0|2|3|0|0|0|0	6|12|9|7	34	0.61	0.07
FlagBirA-RAB10_CA_BioID	NP_060092.2	C17orf59	#NAME?	0|0|0|0|0|0|0|0|0|0|0|0	2|0|0|0	2	0.24	0.28
FlagBirA-RAB10_CA_BioID	NP_056174.2	SLC39A14	#NAME?	0|0|0|0|0|0|0|0|0|0|0|0	3|3|0|0	6	0.5	0.13
FlagBirA-RAB10_CA_BioID	NP_001122067.1	TC2N	#NAME?	0|0|0|0|0|0|0|0|0|0|0|0	4|3|2|2	11	0.97	0
FlagBirA-RAB10_CA_BioID	NP_055786.1	EFR3B	#NAME?	0|0|0|0|0|0|0|0|0|0|0|0	4|4|3|0	11	0.75	0.03
FlagBirA-RAB10_CA_BioID	NP_057307.2	PACSIN3	#NAME?	0|0|0|0|0|0|0|0|0|0|0|0	18|17|19|15	69	1	0
FlagBirA-RAB10_CA_BioID	NP_071349.3	UBE2O	#NAME?	25|29|18|17|19|21|25|24|50|51|27|21	9|9|7|9	34	0	0.74
FlagBirA-RAB10_CA_BioID	NP_001122388.1	TOMM40	#NAME?	32|31|34|25|17|17|11|6|6|5|12|10	29|23|37|33	122	0	0.7
FlagBirA-RAB10_CA_BioID	NP_056175.3	SKIV2L2	#NAME?	35|33|37|33|52|58|61|45|65|67|18|22	8|11|11|10	40	0	0.74
FlagBirA-RAB10_CA_BioID	NP_001123237.1	NSDHL	#NAME?	8|7|7|11|4|0|0|0|7|4|17|16	33|33|28|36	130	0	0.51
FlagBirA-RAB10_CA_BioID	NP_001121089.1	ALDOA	#NAME?	0|0|0|0|0|0|0|0|0|4|0|0	2|0|0|0	2	0	0.45
FlagBirA-RAB10_CA_BioID	NP_001123291.1	CYB5R3	#NAME?	6|9|9|9|3|0|0|0|0|0|5|8	9|11|22|25	67	0.23	0.35
FlagBirA-RAB10_CA_BioID	NP_055414.2	MAGED2	#NAME?	5|3|3|2|0|0|0|2|7|7|10|11	3|5|5|5	18	0	0.66
FlagBirA-RAB10_CA_BioID	NP_002637.3	PIK3C2B	#NAME?	0|0|0|0|0|0|0|0|0|0|8|9	9|5|3|5	22	0	0.6
FlagBirA-RAB10_CA_BioID	NP_060117.3	FTSJ3	#NAME?	11|16|14|17|11|8|14|18|23|24|55|52	7|8|8|7	30	0	0.74
FlagBirA-RAB10_CA_BioID	NP_003615.2	RANBP3	#NAME?	18|17|20|20|17|18|14|18|40|40|108|97	28|24|27|20	99	0	0.74
FlagBirA-RAB10_CA_BioID	NP_892113.4	SHC1	#NAME?	0|0|3|2|0|0|0|0|0|0|11|8	6|6|6|7	25	0	0.64
FlagBirA-RAB10_CA_BioID	NP_689928.3	TBCEL	#NAME?	0|0|0|0|0|0|0|0|0|0|0|0	12|11|20|15	58	1	0
FlagBirA-RAB10_CA_BioID	NP_001123544.1	EPN1	#NAME?	0|2|0|0|0|0|0|0|0|0|0|0	3|3|2|2	10	0.27	0.2
FlagBirA-RAB10_CA_BioID	NP_001123553.1	PLD1	#NAME?	0|0|0|0|0|0|0|0|0|0|0|0	13|12|11|12	48	1	0
FlagBirA-RAB10_CA_BioID	NP_001123561.1	KARS	#NAME?	2|5|4|5|6|7|6|5|20|18|8|5	3|3|5|6	17	0	0.74
FlagBirA-RAB10_CA_BioID	NP_853556.2	RFC5	#NAME?	6|7|8|0|0|0|0|0|3|2|5|6	4|5|5|6	20	0	0.61
FlagBirA-RAB10_CA_BioID	NP_694992.2	LRRC57	#NAME?	0|0|0|0|0|0|0|0|0|0|0|0	3|4|0|0	7	0.5	0.12
FlagBirA-RAB10_CA_BioID	NP_001123995.1	CSDE1	#NAME?	64|58|54|45|56|64|51|49|106|112|157|149	68|69|53|57	247	0	0.74
FlagBirA-RAB10_CA_BioID	NP_001124150.1	EIF4E	#NAME?	6|8|5|5|5|0|3|6|9|7|10|7	7|8|8|7	30	0	0.63
FlagBirA-RAB10_CA_BioID	NP_071933.2	ATG3	#NAME?	0|0|5|0|0|0|0|0|0|0|18|16	12|8|14|11	45	0	0.68
FlagBirA-RAB10_CA_BioID	NP_002797.3	PSMC6	#NAME?	6|7|7|6|7|7|5|9|20|16|4|4	8|3|7|9	27	0	0.7
FlagBirA-RAB10_CA_BioID	NP_149351.1	SURF4	#NAME?	28|21|22|18|22|21|19|18|6|6|0|0	17|18|15|17	67	0	0.7
FlagBirA-RAB10_CA_BioID	NP_001124295.1	DNMT1	#NAME?	13|15|15|13|7|6|12|14|6|6|15|13	7|11|11|11	40	0	0.74
FlagBirA-RAB10_CA_BioID	NP_847884.2	RILPL1	#NAME?	0|0|0|0|0|0|0|0|0|0|0|0	4|8|4|4	20	1	0
FlagBirA-RAB10_CA_BioID	NP_001124384.1	SUGT1	#NAME?	12|6|8|9|4|6|2|7|10|17|44|39	27|35|42|30	134	0	0.72
FlagBirA-RAB10_CA_BioID	NP_001124495.1	PEX5	#NAME?	17|15|12|14|8|14|15|15|19|22|12|15	19|18|12|12	61	0	0.69
FlagBirA-RAB10_CA_BioID	NP_001127845.1	NT5C2	#NAME?	4|0|4|2|6|0|2|2|2|0|4|8	5|3|0|0	8	0	0.61
FlagBirA-RAB10_CA_BioID	NP_001127852.1	TBC1D5	#NAME?	0|0|0|0|0|0|0|0|0|0|0|0	22|20|10|11	63	1	0
FlagBirA-RAB10_CA_BioID	NP_848591.2	MB21D2	#NAME?	4|0|4|4|3|3|0|0|0|0|17|12	62|62|56|50	230	1	0
FlagBirA-RAB10_CA_BioID	NP_004551.2	ROR2	#NAME?	0|0|0|0|0|0|0|0|0|0|0|0	6|5|0|4	15	0.75	0.02
FlagBirA-RAB10_CA_BioID	NP_060501.3	WDR6	#NAME?	2|0|2|0|0|4|0|2|2|0|0|0	11|13|4|5	33	0.49	0.14
FlagBirA-RAB10_CA_BioID	NP_003463.1	DEK	#NAME?	4|0|3|5|0|2|0|4|3|3|12|11	3|5|5|5	18	0	0.67
FlagBirA-RAB10_CA_BioID	NP_055018.2	AP2A1	#NAME?	7|0|6|6|8|6|5|2|8|9|22|20	25|26|19|19	89	0	0.67
FlagBirA-RAB10_CA_BioID	NP_001681.2	ATP6V1A	#NAME?	10|7|3|4|7|6|8|9|14|17|13|12	32|21|36|30	119	0	0.46
FlagBirA-RAB10_CA_BioID	NP_006816.2	CKAP4	#NAME?	15|14|16|13|5|10|11|9|18|12|9|10	42|34|38|38	152	0.02	0.41
FlagBirA-RAB10_CA_BioID	NP_002256.2	KPNB1	#NAME?	58|64|57|51|52|50|62|61|41|42|59|44	66|71|63|62	262	0	0.73
FlagBirA-RAB10_CA_BioID	NP_003923.2	ST13	#NAME?	0|0|0|0|0|0|0|0|0|0|6|6	4|5|4|6	19	0	0.57
FlagBirA-RAB10_CA_BioID	NP_006244.2	PRKAB1	#NAME?	0|0|3|0|0|0|0|0|0|2|0|0	7|6|4|5	22	0.16	0.36
FlagBirA-RAB10_CA_BioID	NP_055100.2	EXOSC2	#NAME?	11|5|4|6|9|8|10|10|13|9|29|31	5|2|8|2	17	0	0.74
FlagBirA-RAB10_CA_BioID	NP_056273.2	MTMR9	#NAME?	6|5|0|4|0|0|0|3|0|0|9|6	18|16|22|18	74	0.27	0.2
FlagBirA-RAB10_CA_BioID	NP_057508.2	LUC7L3	#NAME?	11|10|14|11|4|9|8|8|13|13|13|10	7|5|6|7	25	0	0.74
FlagBirA-RAB10_CA_BioID	NP_079010.2	CLMN	#NAME?	4|3|6|3|8|7|6|2|17|13|10|10	12|12|10|7	41	0	0.67
FlagBirA-RAB10_CA_BioID	NP_064519.2	DPYSL5	#NAME?	26|25|25|20|21|22|19|16|35|33|50|52	47|46|60|51	204	0	0.72
FlagBirA-RAB10_CA_BioID	NP_116185.2	SYAP1	#NAME?	11|15|12|9|9|10|9|12|22|20|43|37	60|64|52|54	230	0	0.69
FlagBirA-RAB10_CA_BioID	NP_612451.1	CCDC124	#NAME?	5|3|2|4|3|6|3|7|3|3|12|9	7|10|10|12	39	0	0.62
FlagBirA-RAB10_CA_BioID	NP_612452.1	HAUS1	#NAME?	4|2|5|0|3|0|2|0|8|8|0|4	5|3|0|2	10	0	0.63
FlagBirA-RAB10_CA_BioID	NP_005723.2	RAD50	#NAME?	10|13|10|8|6|4|5|7|31|24|4|8	11|10|12|13	46	0	0.72
FlagBirA-RAB10_CA_BioID	NP_003787.2	URI1	#NAME?	0|3|0|0|2|0|0|0|2|0|11|10	4|4|3|5	16	0	0.66
FlagBirA-RAB10_CA_BioID	NP_001198.2	BTF3	#NAME?	0|5|5|5|0|0|0|0|0|2|6|6	8|8|13|10	39	0	0.44
FlagBirA-RAB10_CA_BioID	NP_005207.2	DDOST	#NAME?	11|9|10|8|3|6|3|0|0|2|0|0	17|17|24|17	75	0	0.44
FlagBirA-RAB10_CA_BioID	NP_003735.3	NUMB	#NAME?	0|0|0|0|4|0|2|2|9|9|17|14	7|10|8|9	34	0	0.68
FlagBirA-RAB10_CA_BioID	NP_057321.2	ANAPC5	#NAME?	9|6|5|6|4|3|7|6|5|4|0|0	2|0|0|0	2	0	0.74
FlagBirA-RAB10_CA_BioID	NP_071350.2	C14orf133	#NAME?	0|0|0|0|0|0|0|0|0|0|0|0	9|11|10|9	39	1	0
FlagBirA-RAB10_CA_BioID	NP_068815.2	OPTN	#NAME?	0|0|0|0|0|4|0|0|0|0|0|2	5|7|4|4	20	0.03	0.4
FlagBirA-RAB10_CA_BioID	NP_031381.2	HSP90AB1	#NAME?	90|88|86|90|60|56|49|61|109|102|99|95	74|73|92|92	331	0	0.74
FlagBirA-RAB10_CA_BioID	NP_056325.2	DHRS7B	#NAME?	0|0|0|0|0|0|0|0|0|2|0|2	2|0|0|3	5	0.01	0.43
FlagBirA-RAB10_CA_BioID	NP_057439.2	DDX47	#NAME?	15|16|14|20|5|5|0|4|8|6|4|6	6|6|4|7	23	0	0.74
FlagBirA-RAB10_CA_BioID	NP_057227.2	NSFL1C	#NAME?	70|57|61|60|49|45|33|37|111|113|24|25	6|4|6|6	22	0	0.74
FlagBirA-RAB10_CA_BioID	NP_077305.2	EFHD2	#NAME?	16|11|11|8|10|11|13|15|24|23|37|28	15|17|16|18	66	0	0.72
FlagBirA-RAB10_CA_BioID	NP_079508.2	REEP4	#NAME?	0|0|0|0|0|0|0|0|0|0|0|0	3|2|0|0	5	0.48	0.15
FlagBirA-RAB10_CA_BioID	NP_620162.1	TAMM41	#NAME?	0|0|0|0|0|0|0|0|0|0|0|0	4|3|5|6	18	1	0
FlagBirA-RAB10_CA_BioID	NP_055781.2	DHX30	#NAME?	7|10|7|8|3|6|5|7|6|6|0|4	4|4|6|7	21	0	0.63
FlagBirA-RAB10_CA_BioID	NP_004222.2	ATP6V1F	#NAME?	0|0|0|0|0|0|0|0|0|0|2|0	6|5|6|5	22	0.79	0.01
FlagBirA-RAB10_CA_BioID	NP_056238.2	AASDHPPT	#NAME?	0|0|0|0|0|0|0|0|0|0|2|0	8|6|11|8	33	0.93	0
FlagBirA-RAB10_CA_BioID	NP_002047.2	GFPT1	#NAME?	5|5|6|5|3|3|4|5|12|15|14|12	7|9|7|11	34	0	0.67
FlagBirA-RAB10_CA_BioID	NP_005138.3	DNAJA3	#NAME?	22|23|18|21|8|16|9|9|21|11|0|0	9|7|9|9	34	0	0.74
FlagBirA-RAB10_CA_BioID	NP_068750.2	DHX35	#NAME?	0|2|2|2|0|4|0|0|0|0|10|8	2|2|0|0	4	0	0.74
FlagBirA-RAB10_CA_BioID	NP_001128659.1	AGFG1	#NAME?	0|4|0|3|0|0|0|2|8|0|18|17	6|9|8|9	32	0	0.69
FlagBirA-RAB10_CA_BioID	NP_001128715.1	TCOF1	#NAME?	11|13|10|11|9|8|9|7|41|43|77|76	3|3|5|4	15	0	0.74
FlagBirA-RAB10_CA_BioID	NP_071896.8	NOC3L	#NAME?	2|0|6|4|0|0|4|0|3|0|22|25	7|3|7|6	23	0	0.71
FlagBirA-RAB10_CA_BioID	NP_001129166.1	VDAC3	#NAME?	22|19|21|21|25|26|17|16|32|29|26|32	26|33|36|35	130	0	0.7
FlagBirA-RAB10_CA_BioID	NP_001129243.1	RPN2	#NAME?	34|20|22|28|10|17|16|16|17|15|4|7	35|31|42|47	155	0	0.68
FlagBirA-RAB10_CA_BioID	NP_001129487.1	ANXA2	#NAME?	20|27|20|19|19|24|29|28|25|22|44|48	40|32|40|47	159	0	0.72
FlagBirA-RAB10_CA_BioID	NP_001129491.1	FCGRT	#NAME?	0|0|0|0|0|0|0|0|0|0|0|0	11|11|8|9	39	1	0
FlagBirA-RAB10_CA_BioID	NP_001129497.1	PLS3	#NAME?	6|8|11|11|8|9|7|6|26|30|34|38	36|35|49|50	170	0	0.7
FlagBirA-RAB10_CA_BioID	NP_001129676.1	RCC2	#NAME?	24|22|16|13|9|7|17|16|30|29|39|34	8|12|13|15	48	0	0.74
FlagBirA-RAB10_CA_BioID	NP_001129663.1	KANK2	#NAME?	2|0|2|0|10|4|6|9|2|0|0|0	6|6|4|4	20	0	0.64
FlagBirA-RAB10_CA_BioID	NP_005795.2	DDX39A	#NAME?	31|23|30|38|36|22|31|26|41|37|39|37	39|48|47|38	172	0	0.71
FlagBirA-RAB10_CA_BioID	NP_620307.1	DIABLO	#NAME?	5|0|0|0|0|0|0|2|0|3|5|0	6|7|6|6	25	0	0.5
FlagBirA-RAB10_CA_BioID	NP_003147.2	STIM1	#NAME?	0|0|0|2|0|0|0|0|3|0|0|0	20|14|15|13	62	1	0
FlagBirA-RAB10_CA_BioID	NP_061184.1	COG1	#NAME?	0|2|4|3|4|4|3|4|0|0|0|0	6|6|2|4	18	0	0.47
FlagBirA-RAB10_CA_BioID	NP_057322.2	ANAPC7	#NAME?	2|0|3|2|2|2|5|6|0|3|0|0	5|0|0|0	5	0	0.57
FlagBirA-RAB10_CA_BioID	NP_115866.1	MRPL41	#NAME?	3|4|5|5|4|0|0|0|0|0|0|0	3|0|5|0	8	0	0.54
FlagBirA-RAB10_CA_BioID	NP_644810.1	WDR36	#NAME?	7|13|7|6|3|3|3|4|3|4|58|58	3|2|5|7	17	0	0.74
FlagBirA-RAB10_CA_BioID	NP_631946.1	NAP1L1	#NAME?	56|58|50|55|36|45|38|37|39|42|45|36	58|59|55|47	219	0	0.73
FlagBirA-RAB10_CA_BioID	NP_001132913.1	BCAP31	#NAME?	0|0|0|2|0|0|0|0|2|0|0|0	3|2|5|6	16	0.18	0.35
FlagBirA-RAB10_CA_BioID	NP_005021.2	PLK1	#NAME?	0|0|2|2|0|0|0|0|8|9|14|13	5|3|2|0	10	0	0.69
FlagBirA-RAB10_CA_BioID	NP_037441.2	SLC30A4	#NAME?	0|0|0|0|0|0|0|0|0|0|0|0	10|6|8|6	30	1	0
FlagBirA-RAB10_CA_BioID	NP_055031.2	ITPK1	#NAME?	0|0|0|0|0|0|0|0|0|0|0|0	4|4|2|3	13	0.98	0
FlagBirA-RAB10_CA_BioID	NP_071741.2	NCAPG	#NAME?	12|12|15|5|7|7|11|11|14|12|20|22	17|13|12|13	55	0	0.69
FlagBirA-RAB10_CA_BioID	NP_110409.2	CLPTM1L	#NAME?	0|0|0|0|0|0|0|0|0|0|0|0	5|5|9|8	27	1	0
FlagBirA-RAB10_CA_BioID	NP_003553.2	SLC25A11	#NAME?	19|20|20|19|18|23|19|24|27|25|14|16	15|13|16|18	62	0	0.74
FlagBirA-RAB10_CA_BioID	NP_002795.2	PSMC3	#NAME?	19|19|22|25|9|7|14|12|19|22|15|16	8|8|8|7	31	0	0.74
FlagBirA-RAB10_CA_BioID	NP_005644.2	TFCP2	#NAME?	3|3|3|0|5|3|3|7|3|4|5|5	7|5|12|11	35	0	0.45
FlagBirA-RAB10_CA_BioID	NP_001960.2	EIF5	#NAME?	40|38|34|35|38|46|33|34|44|43|75|87	77|76|78|83	314	0	0.73
FlagBirA-RAB10_CA_BioID	NP_002851.2	ALDH18A1	#NAME?	59|40|63|61|27|34|26|35|40|40|23|26	27|23|37|32	119	0	0.74
FlagBirA-RAB10_CA_BioID	NP_056277.2	NOL11	#NAME?	2|2|0|0|0|0|0|0|4|4|14|13	3|0|3|0	6	0	0.74
FlagBirA-RAB10_CA_BioID	NP_056485.2	SENP3	#NAME?	0|0|0|0|0|4|3|2|10|6|10|10	5|3|0|3	11	0	0.66
FlagBirA-RAB10_CA_BioID	NP_056937.2	UBXN1	#NAME?	5|2|0|3|0|2|2|2|0|0|0|0	7|9|5|6	27	0.02	0.41
FlagBirA-RAB10_CA_BioID	NP_057531.2	MPP6	#NAME?	0|0|0|0|0|0|0|0|0|0|0|0	2|0|0|0	2	0.24	0.28
FlagBirA-RAB10_CA_BioID	NP_061849.2	SLC38A2	#NAME?	0|2|2|4|0|0|0|0|0|0|0|0	58|59|75|73	265	1	0
FlagBirA-RAB10_CA_BioID	NP_060773.3	EXOC2	#NAME?	0|0|0|0|0|0|0|0|0|0|0|0	10|10|7|6	33	1	0
FlagBirA-RAB10_CA_BioID	NP_060238.3	LRRC40	#NAME?	9|4|10|12|3|5|0|2|10|11|6|7	20|17|17|12	66	0	0.56
FlagBirA-RAB10_CA_BioID	NP_060555.2	IPO9	#NAME?	9|6|6|10|3|2|0|5|4|5|5|6	7|4|9|7	27	0	0.62
FlagBirA-RAB10_CA_BioID	NP_060495.2	GPATCH1	#NAME?	15|14|11|9|10|10|11|7|18|19|54|47	13|11|13|13	50	0	0.74
FlagBirA-RAB10_CA_BioID	NP_079463.2	C16orf70	#NAME?	2|0|0|0|3|0|0|0|4|0|7|5	5|4|5|4	18	0	0.57
FlagBirA-RAB10_CA_BioID	NP_115744.2	LZIC	#NAME?	0|3|0|0|2|0|0|0|0|3|7|4	11|11|15|13	50	0.15	0.36
FlagBirA-RAB10_CA_BioID	NP_116106.2	AGPAT9	#NAME?	0|0|0|0|0|0|0|0|0|0|4|2	15|10|10|9	44	0.83	0.01
FlagBirA-RAB10_CA_BioID	NP_005975.1	SLC25A1	#NAME?	9|5|8|7|7|9|7|7|12|10|8|8	6|8|7|7	28	0	0.74
FlagBirA-RAB10_CA_BioID	NP_653229.1	TBC1D20	#NAME?	0|0|0|0|0|0|0|0|0|0|0|0	12|13|13|9	47	1	0
FlagBirA-RAB10_CA_BioID	NP_004784.2	LONP1	#NAME?	13|10|7|6|0|0|0|0|0|0|0|0	13|11|11|16	51	0	0.61
FlagBirA-RAB10_CA_BioID	NP_055385.3	ARFGAP3	#NAME?	0|0|0|0|0|0|0|0|0|0|23|26	18|19|14|17	68	0	0.7
FlagBirA-RAB10_CA_BioID	NP_001135766.1	SPG20	#NAME?	7|10|8|8|8|8|0|8|19|16|8|7	8|8|8|9	33	0	0.69
FlagBirA-RAB10_CA_BioID	NP_005091.2	AKAP12	#NAME?	16|11|12|15|18|13|16|19|43|44|0|4	14|10|6|8	38	0	0.74
FlagBirA-RAB10_CA_BioID	NP_009133.2	AKAP10	#NAME?	0|0|0|0|0|0|0|0|0|0|3|2	39|47|47|46	179	1	0
FlagBirA-RAB10_CA_BioID	NP_001814.2	CKB	#NAME?	2|6|6|0|3|7|6|4|4|6|18|21	21|23|32|18	94	0	0.63
FlagBirA-RAB10_CA_BioID	NP_000250.3	MYO5A	#NAME?	0|0|0|0|0|0|0|0|0|0|0|0	12|15|11|7	45	1	0
FlagBirA-RAB10_CA_BioID	NP_003141.2	STAT3	#NAME?	34|41|17|25|26|25|20|25|38|32|49|48	35|29|31|23	118	0	0.73
FlagBirA-RAB10_CA_BioID	NP_361013.3	LUZP1	#NAME?	10|14|12|12|15|17|12|9|29|29|29|28	6|5|7|4	22	0	0.74
FlagBirA-RAB10_CA_BioID	NP_653171.1	HN1L	#NAME?	14|16|13|15|6|6|9|12|30|28|32|39	17|21|31|25	94	0	0.71
FlagBirA-RAB10_CA_BioID	NP_060668.2	DNAJC11	#NAME?	16|9|7|7|4|6|4|3|2|0|0|0	7|9|7|6	29	0	0.66
FlagBirA-RAB10_CA_BioID	NP_060779.2	TBC1D23	#NAME?	0|0|0|0|0|0|0|0|0|0|0|0	18|16|21|20	75	1	0
FlagBirA-RAB10_CA_BioID	NP_004238.3	EFTUD2	#NAME?	45|51|50|40|44|46|43|42|57|61|59|61	31|39|32|33	135	0	0.74
FlagBirA-RAB10_CA_BioID	NP_006704.3	SUB1	#NAME?	4|3|3|2|2|3|3|5|13|11|29|30	3|2|4|4	13	0	0.74
FlagBirA-RAB10_CA_BioID	NP_056065.1	BICD2	#NAME?	0|0|4|0|2|0|0|0|2|4|0|2	6|5|6|7	24	0	0.45
FlagBirA-RAB10_CA_BioID	NP_065698.1	JPH1	#NAME?	0|0|0|0|2|0|0|0|0|0|4|0	7|8|6|5	26	0.12	0.36
FlagBirA-RAB10_CA_BioID	NP_055271.2	PDCD4	#NAME?	6|5|7|8|0|2|2|3|0|0|2|3	9|4|11|14	38	0	0.5
FlagBirA-RAB10_CA_BioID	NP_001136120.1	SAR1A	#NAME?	5|2|3|0|4|3|6|5|0|0|5|6	15|19|22|16	72	0.65	0.07
FlagBirA-RAB10_CA_BioID	NP_060875.2	C17orf79	#NAME?	0|5|6|0|0|0|0|0|4|0|14|13	7|5|5|4	21	0	0.68
FlagBirA-RAB10_CA_BioID	NP_001136221.1	KIAA1324L	#NAME?	0|0|0|0|0|0|0|0|0|0|0|0	2|0|0|0	2	0.24	0.28
FlagBirA-RAB10_CA_BioID	NP_001137359.1	COPS2	#NAME?	0|0|0|0|0|0|0|0|3|0|0|0	2|3|0|4	9	0.12	0.36
FlagBirA-RAB10_CA_BioID	NP_036421.2	KEAP1	#NAME?	28|30|27|25|27|25|23|33|86|87|20|21	14|13|10|12	49	0	0.74
FlagBirA-RAB10_CA_BioID	NP_663720.1	MAP4K4	#NAME?	0|0|0|0|0|2|0|0|0|0|0|0	2|0|0|0	2	0.04	0.39
FlagBirA-RAB10_CA_BioID	NP_056444.3	PRPF31	#NAME?	3|2|7|0|0|8|0|0|2|0|12|13	6|5|5|5	21	0	0.67
FlagBirA-RAB10_CA_BioID	NP_003306.3	DNAJC7	#NAME?	0|0|0|0|0|0|0|2|0|2|5|4	4|3|3|4	14	0	0.53
FlagBirA-RAB10_CA_BioID	NP_005839.3	DENND4A	#NAME?	0|0|0|0|0|0|0|0|0|0|0|0	37|35|24|22	118	1	0
FlagBirA-RAB10_CA_BioID	NP_036256.2	CHORDC1	#NAME?	5|2|5|3|0|0|2|0|5|3|5|3	6|5|12|11	34	0.04	0.4
FlagBirA-RAB10_CA_BioID	NP_060515.3	BSDC1	#NAME?	0|0|0|0|0|0|0|0|0|0|0|0	5|6|4|10	25	1	0
FlagBirA-RAB10_CA_BioID	NP_006014.2	CDC123	#NAME?	0|0|0|0|0|0|0|0|5|0|4|6	6|3|0|0	9	0	0.55
FlagBirA-RAB10_CA_BioID	NP_001137533.1	COPB1	#NAME?	22|21|25|21|24|20|19|18|24|24|21|19	59|55|51|55	220	0	0.46
FlagBirA-RAB10_CA_BioID	NP_078938.2	NAT10	#NAME?	41|45|23|27|14|18|20|21|32|26|70|53	5|3|7|2	17	0	0.74
FlagBirA-RAB10_CA_BioID	NP_001138360.1	BAIAP2	#NAME?	0|2|0|0|0|0|0|0|0|0|12|13	8|6|4|5	23	0	0.67
FlagBirA-RAB10_CA_BioID	NP_001558.3	INPPL1	#NAME?	0|0|0|0|0|0|0|0|0|0|3|0	2|0|0|0	2	0.01	0.42
FlagBirA-RAB10_CA_BioID	NP_005947.3	MTHFD1	#NAME?	45|47|40|41|14|13|20|17|37|36|26|26	43|49|56|56	204	0	0.71
FlagBirA-RAB10_CA_BioID	NP_149107.4	NEK9	#NAME?	21|14|17|15|25|23|20|23|31|30|10|9	22|18|13|14	67	0	0.71
FlagBirA-RAB10_CA_BioID	NP_060855.2	LSG1	#NAME?	3|7|7|7|0|3|0|0|7|5|32|27	18|22|21|17	78	0	0.71
FlagBirA-RAB10_CA_BioID	NP_001138508.1	COG2	#NAME?	0|0|0|0|0|0|0|0|0|0|0|0	2|0|0|0	2	0.24	0.28
FlagBirA-RAB10_CA_BioID	NP_060919.2	UBAP2	#NAME?	22|15|20|14|12|6|12|8|28|31|30|29	15|14|9|9	47	0	0.74
FlagBirA-RAB10_CA_BioID	NP_001138471.1	ITGAV	#NAME?	0|0|0|0|0|0|0|0|0|0|0|0	22|22|28|20	92	1	0
FlagBirA-RAB10_CA_BioID	NP_003018.3	SH3GL3	#NAME?	0|0|0|0|0|0|0|0|0|0|0|0	5|6|2|3	16	0.98	0
FlagBirA-RAB10_CA_BioID	NP_848927.2	MTDH	#NAME?	17|16|10|9|20|18|18|16|26|26|59|52	11|17|13|14	55	0	0.74
FlagBirA-RAB10_CA_BioID	NP_689628.2	VPS37A	#NAME?	0|0|0|0|0|0|0|0|0|0|0|0	7|5|3|2	17	0.98	0
FlagBirA-RAB10_CA_BioID	NP_001138630.1	HBS1L	#NAME?	9|6|6|11|9|11|5|6|19|17|32|40	24|22|23|16	85	0	0.72
FlagBirA-RAB10_CA_BioID	NP_001138467.1	CCDC85C	#NAME?	2|0|2|2|0|0|0|0|3|8|6|0	5|3|4|0	12	0	0.61
FlagBirA-RAB10_CA_BioID	NP_001138769.1	EXOC7	#NAME?	0|0|0|0|0|0|0|0|0|0|0|0	4|2|0|0	6	0.49	0.15
FlagBirA-RAB10_CA_BioID	NP_002661.2	PLS1	#NAME?	5|5|5|4|0|0|0|2|10|7|12|14	18|16|18|20	72	0	0.6
FlagBirA-RAB10_CA_BioID	NP_066973.2	GRIP1	#NAME?	0|0|0|0|0|0|0|0|0|0|3|3	3|2|2|3	10	0	0.48
FlagBirA-RAB10_CA_BioID	NP_001138890.1	TTC28	#NAME?	21|16|20|17|15|16|22|17|25|20|17|14	9|6|2|4	21	0	0.74
FlagBirA-RAB10_CA_BioID	NP_055699.2	SUGP2	#NAME?	24|25|19|15|20|20|17|17|24|28|54|47	5|4|4|5	18	0	0.74
FlagBirA-RAB10_CA_BioID	NP_444280.2	SNAP47	#NAME?	0|0|0|0|0|0|0|0|0|0|0|0	15|16|15|18	64	1	0
FlagBirA-RAB10_CA_BioID	NP_060288.3	WRAP73	#NAME?	0|4|3|5|0|2|0|3|2|0|7|7	4|8|4|7	23	0	0.57
FlagBirA-RAB10_CA_BioID	NP_060596.2	TMEM33	#NAME?	7|4|6|8|0|4|0|2|8|10|5|4	12|10|10|9	41	0	0.58
FlagBirA-RAB10_CA_BioID	NP_060365.7	DDX27	#NAME?	8|8|9|10|5|3|6|0|9|13|17|20	2|2|0|4	8	0	0.74
FlagBirA-RAB10_CA_BioID	NP_056392.2	RAI14	#NAME?	23|13|14|13|29|32|31|32|66|70|52|52	25|22|24|27	98	0	0.74
FlagBirA-RAB10_CA_BioID	NP_203752.2	TANC1	#NAME?	0|4|3|5|8|2|2|0|2|0|2|7	3|2|0|0	5	0	0.64
FlagBirA-RAB10_CA_BioID	NP_001139526.1	SNCA	#NAME?	0|0|0|0|0|0|0|0|4|3|11|11	6|5|8|10	29	0	0.64
FlagBirA-RAB10_CA_BioID	NP_001139699.1	RPS20	#NAME?	12|12|9|12|0|0|0|0|7|8|11|7	15|6|9|10	40	0	0.62
FlagBirA-RAB10_CA_BioID	NP_055565.3	DLGAP5	#NAME?	10|8|14|6|12|11|15|9|17|16|59|54	13|14|9|6	42	0	0.74
FlagBirA-RAB10_CA_BioID	NP_005380.2	PCMT1	#NAME?	13|8|13|8|10|11|13|13|12|9|14|10	13|15|25|26	79	0	0.55
FlagBirA-RAB10_CA_BioID	NP_689474.1	C12orf23	#NAME?	0|0|0|0|0|0|0|0|0|0|0|0	4|6|5|4	19	1	0
FlagBirA-RAB10_CA_BioID	NP_689485.1	CHMP7	#NAME?	0|0|0|0|0|0|0|0|0|0|0|0	10|9|13|14	46	1	0
FlagBirA-RAB10_CA_BioID	NP_689557.1	LSM12	#NAME?	6|5|0|5|5|8|8|6|21|24|13|12	7|4|3|6	20	0	0.74
FlagBirA-RAB10_CA_BioID	NP_065801.1	XPO5	#NAME?	12|8|9|8|3|2|3|0|0|0|6|4	2|0|3|0	5	0	0.74
FlagBirA-RAB10_CA_BioID	NP_689677.1	TMEM199	#NAME?	0|0|0|0|0|0|0|0|0|0|4|5	5|6|2|3	16	0	0.5
FlagBirA-RAB10_CA_BioID	NP_689926.1	STT3A	#NAME?	13|5|11|14|10|8|12|10|10|12|12|14	4|7|8|9	28	0	0.74
FlagBirA-RAB10_CA_BioID	NP_001153239.1	BZW2	#NAME?	0|0|0|0|0|0|0|0|0|0|3|2	4|4|3|3	14	0.01	0.43
FlagBirA-RAB10_CA_BioID	NP_690852.1	LRWD1	#NAME?	16|8|17|12|12|12|10|13|19|22|59|56	8|6|10|7	31	0	0.74
FlagBirA-RAB10_CA_BioID	NP_003091.2	SNX2	#NAME?	10|6|11|6|18|16|10|12|16|18|23|22	31|22|24|22	99	0	0.67
FlagBirA-RAB10_CA_BioID	NP_689413.1	SNX5	#NAME?	0|0|0|0|0|0|0|0|0|0|9|10	12|8|12|9	41	0	0.59
FlagBirA-RAB10_CA_BioID	NP_005473.1	PIGK	#NAME?	0|0|3|0|0|0|0|0|0|0|0|0	4|3|0|4	11	0.19	0.35
FlagBirA-RAB10_CA_BioID	NP_690042.1	TES	#NAME?	4|0|3|2|0|0|0|0|7|6|24|22	9|9|14|14	46	0	0.7
FlagBirA-RAB10_CA_BioID	NP_689449.1	CDC42EP1	#NAME?	0|0|0|0|0|0|0|0|0|0|0|0	3|0|3|3	9	0.74	0.04
FlagBirA-RAB10_CA_BioID	NP_003309.2	TTK	#NAME?	3|0|3|0|4|6|4|2|15|15|29|31	9|11|10|6	36	0	0.72
FlagBirA-RAB10_CA_BioID	NP_689880.1	NANP	#NAME?	2|0|4|3|0|0|0|0|3|3|20|22	2|4|16|9	31	0	0.69
FlagBirA-RAB10_CA_BioID	NP_006351.2	EIF3M	#NAME?	11|7|8|10|13|13|21|20|14|8|12|15	12|12|15|13	52	0	0.69
FlagBirA-RAB10_CA_BioID	NP_003325.2	UBA1	#NAME?	12|14|18|14|8|9|11|15|9|7|39|36	14|15|17|22	68	0	0.72
FlagBirA-RAB10_CA_BioID	NP_113668.2	RIOK1	#NAME?	6|4|4|2|4|3|0|3|11|8|22|19	4|4|4|4	16	0	0.74
FlagBirA-RAB10_CA_BioID	NP_006730.2	MCM5	#NAME?	13|18|13|3|14|13|12|9|18|17|3|4	9|8|13|12	42	0	0.69
FlagBirA-RAB10_CA_BioID	NP_073591.2	SFXN1	#NAME?	18|15|21|24|5|3|2|3|15|11|25|26	13|16|31|24	84	0	0.69
FlagBirA-RAB10_CA_BioID	NP_113673.3	GRWD1	#NAME?	9|8|11|8|6|5|6|5|4|3|6|8	11|10|12|10	43	0	0.61
FlagBirA-RAB10_CA_BioID	NP_005773.3	ALYREF	#NAME?	21|20|22|19|12|15|15|18|27|27|24|29	15|17|23|20	75	0	0.71
FlagBirA-RAB10_CA_BioID	NP_055919.2	ATG2A	#NAME?	0|0|0|0|2|0|0|0|2|0|0|0	7|9|3|3	22	0.44	0.18
FlagBirA-RAB10_CA_BioID	NP_705718.1	CAMK1D	#NAME?	0|2|0|0|0|0|0|0|0|0|10|7	12|7|9|10	38	0	0.57
FlagBirA-RAB10_CA_BioID	NP_073570.1	SMAP2	#NAME?	0|0|0|0|0|0|0|0|0|0|8|11	7|7|13|13	40	0	0.58
FlagBirA-RAB10_CA_BioID	NP_055417.1	PIK3R4	#NAME?	0|0|0|0|0|0|0|0|0|0|0|0	3|0|0|0	3	0.25	0.24
FlagBirA-RAB10_CA_BioID	NP_077734.1	PLA2G4A	#NAME?	0|0|0|0|0|0|0|3|0|0|18|21	13|11|15|12	51	0	0.69
FlagBirA-RAB10_CA_BioID	NP_078796.2	C2orf47	#NAME?	0|0|4|0|3|0|0|0|0|0|0|0	3|0|4|0	7	0	0.5
FlagBirA-RAB10_CA_BioID	NP_705582.1	UXT	#NAME?	0|0|0|0|0|0|0|0|0|0|0|0	4|0|3|3	10	0.74	0.04
FlagBirA-RAB10_CA_BioID	NP_004125.3	HSPA9	#NAME?	110|96|119|120|78|65|88|85|124|133|64|70	92|94|86|93	365	0	0.74
FlagBirA-RAB10_CA_BioID	NP_004506.2	ILF2	#NAME?	42|44|37|22|27|27|21|23|24|26|26|25	5|9|23|24	61	0	0.74
FlagBirA-RAB10_CA_BioID	NP_055099.1	NCDN	#NAME?	0|0|0|0|0|0|0|0|0|0|0|0	2|0|4|3	9	0.73	0.05
FlagBirA-RAB10_CA_BioID	NP_055422.1	UBXN4	#NAME?	0|0|0|2|0|0|0|0|0|0|0|0	27|31|24|22	104	1	0
FlagBirA-RAB10_CA_BioID	NP_056281.1	PTPN23	#NAME?	5|5|6|4|3|0|0|0|3|6|3|4	5|4|5|4	18	0	0.57
FlagBirA-RAB10_CA_BioID	NP_056285.1	RAB11FIP5	#NAME?	0|0|0|0|0|0|0|0|0|0|3|2	34|39|22|21	116	1	0
FlagBirA-RAB10_CA_BioID	NP_056449.1	KIAA1279	#NAME?	0|0|4|3|0|0|0|0|0|2|0|0	3|3|2|0	8	0	0.5
FlagBirA-RAB10_CA_BioID	NP_067045.1	PRUNE	#NAME?	10|7|11|13|16|11|10|9|15|18|28|24	30|26|23|24	103	0	0.69
FlagBirA-RAB10_CA_BioID	NP_115604.1	FAR1	#NAME?	0|0|0|0|2|3|0|0|4|5|0|0	2|3|3|3	11	0	0.55
FlagBirA-RAB10_CA_BioID	NP_612467.1	WDR92	#NAME?	0|2|0|3|0|0|0|0|0|0|0|0	6|0|0|0	6	0.04	0.39
FlagBirA-RAB10_CA_BioID	NP_056355.2	RPAP1	#NAME?	0|0|0|0|0|0|0|0|0|0|0|0	4|0|2|0	6	0.49	0.15
FlagBirA-RAB10_CA_BioID	NP_005115.2	NUP153	#NAME?	25|19|25|29|15|14|18|19|44|49|60|51	29|35|23|18	105	0	0.73
FlagBirA-RAB10_CA_BioID	NP_002793.2	PSMC1	#NAME?	12|9|14|15|9|13|10|8|10|8|2|0	9|8|8|7	32	0	0.74
FlagBirA-RAB10_CA_BioID	NP_006494.1	PSMC4	#NAME?	28|32|20|16|18|18|17|16|9|8|3|5	3|2|7|6	18	0	0.74
FlagBirA-RAB10_CA_BioID	NP_653272.2	FAM109A	#NAME?	0|0|0|0|0|0|0|0|0|0|0|0	10|9|8|8	35	1	0
FlagBirA-RAB10_CA_BioID	NP_066997.3	KIAA1967	#NAME?	9|9|6|3|8|8|6|14|25|27|41|39	8|7|7|9	31	0	0.74
FlagBirA-RAB10_CA_BioID	NP_612510.1	TECR	#NAME?	6|9|6|7|5|6|4|5|14|13|11|7	11|6|6|7	30	0	0.66
FlagBirA-RAB10_CA_BioID	NP_705931.1	NUP50	#NAME?	13|9|4|8|7|9|7|3|19|19|26|26	7|6|3|4	20	0	0.74
FlagBirA-RAB10_CA_BioID	NP_002523.2	NUP88	#NAME?	25|23|19|13|11|13|16|17|16|16|17|19	6|8|7|4	25	0	0.74
FlagBirA-RAB10_CA_BioID	NP_694880.1	EDF1	#NAME?	0|0|0|0|4|2|2|0|0|0|12|9	6|4|5|4	19	0	0.66
FlagBirA-RAB10_CA_BioID	NP_036478.2	NUP62	#NAME?	22|24|20|12|16|15|16|15|14|16|17|17	12|13|14|17	56	0	0.74
FlagBirA-RAB10_CA_BioID	NP_002262.3	IPO5	#NAME?	24|23|27|23|11|11|5|10|6|3|0|0	15|16|26|31	88	0	0.69
FlagBirA-RAB10_CA_BioID	NP_056156.2	NCAPH	#NAME?	3|4|5|5|9|5|5|6|15|14|21|19	7|8|5|8	28	0	0.74
FlagBirA-RAB10_CA_BioID	YP_003024029.1	COX2	#NAME?	7|4|11|9|4|0|0|3|0|0|0|0	6|6|7|9	28	0	0.63
FlagBirA-RAB10_CA_BioID	NP_053733.2	EWSR1	#NAME?	15|12|12|11|6|7|3|0|31|33|17|11	5|6|7|7	25	0	0.74
FlagBirA-RAB10_CA_BioID	NP_542117.3	SYNRG	#NAME?	3|4|4|5|9|11|3|6|8|6|8|9	5|4|2|2	13	0	0.74
FlagBirA-RAB10_CA_BioID	NP_005808.3	PLIN3	#NAME?	21|12|15|11|7|10|4|5|17|17|31|35	18|18|17|16	69	0	0.72
FlagBirA-RAB10_CA_BioID	NP_001157945.1	FNBP1L	#NAME?	0|0|0|0|0|0|0|0|0|0|7|7	4|0|0|2	6	0	0.62
FlagBirA-RAB10_CA_BioID	NP_065961.2	KIAA1549	#NAME?	0|0|0|0|0|0|0|0|0|0|0|0	7|9|0|0	16	0.5	0.09
FlagBirA-RAB10_CA_BioID	NP_002798.2	PSMD1	#NAME?	25|27|23|22|9|10|11|8|19|21|5|5	5|5|8|6	24	0	0.74
FlagBirA-RAB10_CA_BioID	NP_002799.3	PSMD2	#NAME?	37|36|36|32|24|24|21|20|29|28|12|12	6|13|13|13	45	0	0.74
FlagBirA-RAB10_CA_BioID	NP_002800.2	PSMD3	#NAME?	23|19|21|22|16|18|15|14|40|39|33|28	27|26|28|25	106	0	0.72
FlagBirA-RAB10_CA_BioID	NP_002705.2	PPP1R10	#NAME?	43|37|45|48|56|59|47|51|61|68|67|62	7|9|6|5	27	0	0.74
FlagBirA-RAB10_CA_BioID	NP_056121.2	USP24	#NAME?	4|2|0|0|0|0|2|0|2|2|3|3	2|3|0|0	5	0	0.51
FlagBirA-RAB10_CA_BioID	NP_996667.2	ECI2	#NAME?	5|5|2|2|0|0|0|0|0|0|0|0	3|4|10|8	25	0	0.44
FlagBirA-RAB10_CA_BioID	NP_663782.2	AP1B1	#NAME?	9|8|16|12|0|0|0|0|0|0|6|6	14|3|6|5	28	0	0.66
FlagBirA-RAB10_CA_BioID	NP_060700.2	NUP133	#NAME?	11|8|8|6|13|7|14|24|30|34|33|33	31|24|20|16	91	0	0.71
FlagBirA-RAB10_CA_BioID	NP_060285.2	HAUS4	#NAME?	5|3|7|2|4|7|4|3|19|20|9|9	4|6|3|3	16	0	0.74
FlagBirA-RAB10_CA_BioID	NP_003889.1	SYNJ2	#NAME?	3|0|0|3|0|7|5|3|12|10|8|7	6|4|2|0	12	0	0.66
FlagBirA-RAB10_CA_BioID	NP_001856.2	COX7A2	#NAME?	0|0|0|0|0|0|0|0|0|0|0|0	5|4|4|5	18	1	0
FlagBirA-RAB10_CA_BioID	NP_056261.4	AHCTF1	#NAME?	19|13|16|14|7|10|12|13|16|11|41|50	7|9|0|6	22	0	0.74
FlagBirA-RAB10_CA_BioID	NP_079436.4	WDR26	#NAME?	0|3|0|0|0|0|0|2|0|0|0|0	2|0|0|0	2	0	0.49
FlagBirA-RAB10_CA_BioID	NP_001161093.1	ATXN10	#NAME?	6|5|8|3|0|0|0|0|0|0|4|5	6|6|7|8	27	0	0.57
FlagBirA-RAB10_CA_BioID	NP_001160158.1	PFKM	#NAME?	5|6|5|6|5|3|7|4|6|4|0|0	4|8|6|8	26	0	0.55
FlagBirA-RAB10_CA_BioID	NP_060557.3	TMEM48	#NAME?	0|0|0|0|0|0|0|0|0|0|2|0	17|16|13|15	61	1	0
FlagBirA-RAB10_CA_BioID	NP_009176.2	ATXN2L	#NAME?	43|36|39|37|26|28|23|25|92|95|64|65	16|12|8|15	51	0	0.74
FlagBirA-RAB10_CA_BioID	NP_036437.1	AP2A2	#NAME?	4|5|6|6|8|0|4|0|9|8|15|17	15|14|13|11	53	0	0.67
FlagBirA-RAB10_CA_BioID	NP_065911.3	STIM2	#NAME?	0|0|0|0|0|0|0|0|0|0|0|0	5|6|5|5	21	1	0
FlagBirA-RAB10_CA_BioID	NP_001164101.1	TJP2	#NAME?	12|8|9|0|20|24|18|13|51|47|28|29	9|4|4|2	19	0	0.74
FlagBirA-RAB10_CA_BioID	NP_001164409.1	ISYNA1	#NAME?	0|6|6|4|4|4|5|4|8|9|9|7	8|6|7|9	30	0	0.61
FlagBirA-RAB10_CA_BioID	NP_067026.3	SRPRB	#NAME?	0|0|3|0|4|3|4|3|6|6|6|8	15|18|13|10	56	0.07	0.38
FlagBirA-RAB10_CA_BioID	NP_002430.3	MSH3	#NAME?	4|4|0|4|4|0|0|0|3|2|6|5	2|2|3|0	7	0	0.59
FlagBirA-RAB10_CA_BioID	NP_789782.1	CHMP4B	#NAME?	0|0|0|2|0|2|2|3|5|0|9|9	12|15|12|13	52	0	0.54
FlagBirA-RAB10_CA_BioID	NP_001165694.1	MOB2	#NAME?	0|0|0|0|0|0|0|0|5|6|9|0	2|4|3|2	11	0	0.63
FlagBirA-RAB10_CA_BioID	NP_002806.2	PSMD11	#NAME?	9|7|8|5|4|5|5|8|11|8|10|7	8|7|8|8	31	0	0.64
FlagBirA-RAB10_CA_BioID	NP_003819.1	MTMR1	#NAME?	4|0|0|0|5|0|0|3|5|6|12|9	16|16|12|19	63	0	0.54
FlagBirA-RAB10_CA_BioID	NP_788276.1	CDK5RAP3	#NAME?	5|6|0|0|0|0|0|0|0|0|0|4	7|6|11|7	31	0	0.45
FlagBirA-RAB10_CA_BioID	NP_803173.1	STX12	#NAME?	0|0|0|0|0|0|0|0|0|0|0|2	45|43|44|34	166	1	0
FlagBirA-RAB10_CA_BioID	NP_001165906.1	RAB3GAP1	#NAME?	0|0|0|0|0|2|0|3|3|2|11|8	7|15|10|6	38	0	0.56
FlagBirA-RAB10_CA_BioID	NP_689618.4	JMY	#NAME?	3|0|0|0|0|0|0|0|0|0|0|0	8|4|0|0	12	0.28	0.2
FlagBirA-RAB10_CA_BioID	NP_001409.3	EIF4G2	#NAME?	21|21|31|25|14|20|17|20|49|43|72|72	36|41|29|33	139	0	0.73
FlagBirA-RAB10_CA_BioID	NP_001033692.2	MARVELD2	#NAME?	0|0|0|0|0|0|0|0|0|0|0|0	2|4|0|2	8	0.72	0.06
FlagBirA-RAB10_CA_BioID	NP_060110.4	LRRC16A	#NAME?	4|4|3|5|3|0|0|0|3|4|0|4	16|17|6|7	46	0.5	0.13
FlagBirA-RAB10_CA_BioID	NP_060873.4	DCP1A	#NAME?	16|11|9|12|3|6|7|7|5|5|11|15	6|8|6|3	23	0	0.74
FlagBirA-RAB10_CA_BioID	NP_001167532.1	SMG7	#NAME?	3|4|2|4|2|3|2|0|13|9|4|3	3|3|0|0	6	0	0.74
FlagBirA-RAB10_CA_BioID	NP_001167568.1	LDHB	#NAME?	7|5|5|6|0|0|0|3|8|6|6|6	9|10|11|13	43	0	0.51
FlagBirA-RAB10_CA_BioID	NP_006311.2	PGRMC2	#NAME?	7|5|7|10|4|6|2|4|13|16|44|41	57|55|47|48	207	0	0.71
FlagBirA-RAB10_CA_BioID	NP_085124.2	DICER1	#NAME?	12|10|14|7|4|4|6|6|19|18|27|26	5|3|2|0	10	0	0.74
FlagBirA-RAB10_CA_BioID	NP_001171172.1	IFT27	#NAME?	0|0|0|0|0|0|0|0|0|0|5|6	3|0|5|8	16	0	0.52
FlagBirA-RAB10_CA_BioID	NP_002694.3	PPAT	#NAME?	3|0|2|0|0|0|0|0|0|0|5|6	4|4|3|0	11	0	0.57
FlagBirA-RAB10_CA_BioID	NP_001171479.1	CBS	#NAME?	7|6|8|4|2|0|0|0|13|12|6|8	3|3|3|3	12	0	0.74
FlagBirA-RAB10_CA_BioID	NP_973726.2	SF1	#NAME?	24|24|33|22|8|8|6|7|20|18|56|55	4|4|9|9	26	0	0.74
FlagBirA-RAB10_CA_BioID	NP_001171671.1	ZBTB33	#NAME?	107|99|102|78|84|91|95|107|138|137|60|63	46|47|26|27	146	0	0.74
FlagBirA-RAB10_CA_BioID	NP_001171753.1	PRMT7	#NAME?	5|3|5|2|0|0|0|0|5|9|21|19	39|35|46|45	165	0	0.49
FlagBirA-RAB10_CA_BioID	NP_061141.2	UNC45A	#NAME?	6|14|12|14|8|11|5|9|31|28|39|38	22|17|8|10	57	0	0.72
FlagBirA-RAB10_CA_BioID	NP_005219.2	EGFR	#NAME?	0|0|0|0|0|0|0|0|0|0|0|0	5|8|6|4	23	1	0
FlagBirA-RAB10_CA_BioID	NP_001172006.1	ARHGDIA	#NAME?	0|0|0|0|0|0|0|0|0|0|0|3	4|0|7|5	16	0.39	0.19
FlagBirA-RAB10_CA_BioID	NP_001172110.1	PFDN6	#NAME?	3|4|7|6|7|4|3|0|4|0|13|9	10|11|8|11	40	0	0.63
FlagBirA-RAB10_CA_BioID	NP_055617.1	KIAA0528	#NAME?	0|0|0|0|0|0|0|0|0|0|0|0	9|7|2|3	21	0.98	0
FlagBirA-RAB10_CA_BioID	NP_776152.1	PDZD8	#NAME?	0|0|0|0|0|2|2|0|0|0|5|4	13|15|8|12	48	0.51	0.08
FlagBirA-RAB10_CA_BioID	NP_817092.1	PPM1G	#NAME?	10|6|8|4|0|0|0|0|5|6|20|21	10|5|7|5	27	0	0.7
FlagBirA-RAB10_CA_BioID	NP_001110.2	ADD1	#NAME?	18|13|17|13|11|14|13|21|27|27|23|22	27|29|29|25	110	0	0.7
FlagBirA-RAB10_CA_BioID	NP_003899.2	EIF2S2	#NAME?	9|6|5|9|8|10|10|11|11|11|23|21	10|11|10|5	36	0	0.74
FlagBirA-RAB10_CA_BioID	NP_115687.2	POLDIP3	#NAME?	0|0|2|3|8|9|0|0|3|4|20|18	4|3|0|2	9	0	0.74
FlagBirA-RAB10_CA_BioID	NP_006787.2	AFG3L2	#NAME?	0|3|0|0|3|0|0|0|5|3|8|8	13|7|9|6	35	0	0.53
FlagBirA-RAB10_CA_BioID	NP_001177916.1	SRSF11	#NAME?	13|11|12|9|12|12|13|9|17|14|62|52	3|5|3|2	13	0	0.74
FlagBirA-RAB10_CA_BioID	NP_001177921.1	SLC33A1	#NAME?	0|0|0|0|0|0|0|0|0|0|0|0	6|7|4|5	22	1	0
FlagBirA-RAB10_CA_BioID	NP_001177924.1	IPO8	#NAME?	3|6|4|4|3|0|0|0|0|0|0|0	2|2|0|3	7	0	0.57
FlagBirA-RAB10_CA_BioID	NP_835461.1	ZNF598	#NAME?	4|4|3|0|3|0|5|5|24|20|19|20	3|4|2|0	9	0	0.74
FlagBirA-RAB10_CA_BioID	NP_054808.1	NUPL1	#NAME?	3|3|4|3|0|4|3|2|5|4|6|7	3|0|4|2	9	0	0.61
FlagBirA-RAB10_CA_BioID	NP_060225.4	NSUN2	#NAME?	20|23|25|21|11|11|17|6|20|20|29|22	17|20|14|16	67	0	0.71
FlagBirA-RAB10_CA_BioID	NP_001180573.1	PEX19	#NAME?	0|0|0|0|0|0|0|0|0|0|2|3	9|9|3|5	26	0.46	0.18
FlagBirA-RAB10_CA_BioID	NP_006786.2	EHD1	#NAME?	0|0|0|0|0|0|0|0|0|0|0|0	24|21|19|25	89	1	0
FlagBirA-RAB10_CA_BioID	NP_005104.2	GOLGA5	#NAME?	8|6|11|6|4|4|0|3|15|11|11|12	52|50|51|43	196	1	0
FlagBirA-RAB10_CA_BioID	NP_839955.1	EXOC1	#NAME?	0|0|0|0|0|0|0|0|0|0|0|0	6|4|5|2	17	0.99	0
FlagBirA-RAB10_CA_BioID	NP_005780.2	PSME3	#NAME?	41|32|41|38|29|26|26|26|27|18|72|79	10|13|16|13	52	0	0.74
FlagBirA-RAB10_CA_BioID	NP_001182027.1	ANKRD28	#NAME?	9|7|7|8|3|5|6|7|10|10|6|7	4|3|5|3	15	0	0.74
FlagBirA-RAB10_CA_BioID	NP_848934.1	AGPAT6	#NAME?	0|0|0|0|0|0|0|0|0|0|3|5	7|9|7|6	29	0.02	0.41
FlagBirA-RAB10_CA_BioID	NP_849193.1	STT3B	#NAME?	6|2|2|2|0|3|3|3|0|0|0|0	8|9|6|11	34	0.04	0.39
FlagBirA-RAB10_CA_BioID	NP_006297.2	SMC1A	#NAME?	19|13|15|17|6|13|8|8|28|22|24|25	6|7|11|7	31	0	0.74
FlagBirA-RAB10_CA_BioID	NP_001182537.1	PLEKHA1	#NAME?	0|0|3|3|0|0|0|4|5|6|24|32	17|23|20|20	80	0	0.71
FlagBirA-RAB10_CA_BioID	NP_006538.2	IGF2BP3	#NAME?	12|9|16|11|0|6|6|9|12|10|19|17	7|10|11|11	39	0	0.69
FlagBirA-RAB10_CA_BioID	NP_036513.2	ORC3	#NAME?	0|4|0|0|0|0|0|0|0|0|0|0	2|0|0|0	2	0	0.45
FlagBirA-RAB10_CA_BioID	NP_071358.1	CERS2	#NAME?	0|0|0|0|0|2|0|0|0|0|0|0	4|6|4|6	20	0.71	0.06
FlagBirA-RAB10_CA_BioID	NP_009208.2	EXOC3	#NAME?	0|0|2|0|2|0|0|0|3|4|17|17	79|79|93|85	336	1	0
FlagBirA-RAB10_CA_BioID	NP_001185709.1	ARPC4	#NAME?	2|0|2|2|4|4|4|3|2|3|6|3	4|3|6|5	18	0	0.53
FlagBirA-RAB10_CA_BioID	NP_001185808.1	ATP5J2-PTCD1	#NAME?	9|7|9|7|6|5|5|5|7|6|9|7	8|9|10|9	36	0	0.6
FlagBirA-RAB10_CA_BioID	NP_001185946.1	LRRC49	#NAME?	39|41|40|28|43|42|49|42|32|28|0|0	22|24|10|9	65	0	0.74
FlagBirA-RAB10_CA_BioID	NP_001185987.1	C15orf38-AP3S2	#NAME?	7|9|16|16|8|8|0|0|15|17|42|0	21|21|36|37	115	0	0.69
FlagBirA-RAB10_CA_BioID	NP_001185986.1	RPS17	#NAME?	15|13|10|10|0|0|6|7|0|7|0|0	12|14|12|17	55	0	0.64
FlagBirA-RAB10_CA_BioID	NP_001186108.1	ATP2C1	#NAME?	0|0|0|0|0|0|0|0|0|0|0|0	3|3|0|4	10	0.74	0.04
FlagBirA-RAB10_CA_BioID	NP_055806.2	WDFY3	#NAME?	0|0|0|0|0|0|0|0|0|0|0|0	24|19|7|7	57	1	0
FlagBirA-RAB10_CA_BioID	NP_851808.1	WDR20	#NAME?	0|0|0|0|0|0|0|0|0|0|0|0	3|0|4|4	11	0.75	0.03
FlagBirA-RAB10_CA_BioID	NP_203744.1	MICALL1	#NAME?	0|0|2|0|0|0|3|0|0|0|10|8	188|183|183|191	745	1	0
FlagBirA-RAB10_CA_BioID	NP_001186307.1	GBF1	#NAME?	0|3|2|3|0|0|4|3|2|0|0|0	8|12|7|7	34	0.27	0.2
FlagBirA-RAB10_CA_BioID	NP_001186508.1	SUN2	#NAME?	0|0|0|0|0|0|0|0|0|0|0|0	4|0|0|2	6	0.49	0.15
FlagBirA-RAB10_CA_BioID	NP_060115.3	HAUS6	#NAME?	26|17|21|15|15|25|21|22|42|36|24|24	8|16|8|12	44	0	0.74
FlagBirA-RAB10_CA_BioID	NP_064579.3	MFF	#NAME?	0|0|0|0|0|0|0|0|0|0|0|0	3|4|2|0	9	0.73	0.05
FlagBirA-RAB10_CA_BioID	NP_116199.2	ATAD1	#NAME?	0|3|0|2|0|0|0|0|0|0|0|0	3|6|3|3	15	0.04	0.39
FlagBirA-RAB10_CA_BioID	NP_060268.2	YTHDF1	#NAME?	5|6|4|5|0|0|0|2|8|6|10|10	2|3|4|3	12	0	0.74
FlagBirA-RAB10_CA_BioID	NP_006245.2	PRKCD	#NAME?	0|0|0|0|0|0|0|0|0|0|0|0	2|4|0|0	6	0.49	0.15
FlagBirA-RAB10_CA_BioID	NP_001478.2	BLOC1S1	#NAME?	0|0|0|0|0|0|0|0|0|0|0|0	2|0|3|0	5	0.48	0.15
FlagBirA-RAB10_CA_BioID	NP_055093.2	HSPA4L	#NAME?	0|0|2|2|0|0|0|0|0|0|10|21	6|7|7|6	26	0	0.69
FlagBirA-RAB10_CA_BioID	NP_060672.2	TMEM57	#NAME?	0|0|0|0|0|0|0|0|0|0|0|0	3|2|3|2	10	0.97	0
FlagBirA-RAB10_CA_BioID	NP_002147.2	HSPD1	#NAME?	57|59|45|50|59|65|42|52|26|33|28|25	46|48|60|59	213	0	0.73
FlagBirA-RAB10_CA_BioID	NP_115765.2	ARFGAP2	#NAME?	0|0|0|0|0|0|0|0|7|6|13|12	14|12|8|8	42	0	0.64
FlagBirA-RAB10_CA_BioID	NP_001186797.1	GLRX3	#NAME?	0|0|0|0|0|0|4|0|0|2|0|0	5|4|7|9	25	0.19	0.35
FlagBirA-RAB10_CA_BioID	NP_573566.2	LRPPRC	#NAME?	8|13|14|18|0|0|0|0|0|0|0|0	2|5|10|7	24	0	0.68
FlagBirA-RAB10_CA_BioID	NP_115949.3	SMEK1	#NAME?	17|22|15|12|19|15|15|15|16|20|48|42	7|4|4|3	18	0	0.74
FlagBirA-RAB10_CA_BioID	NP_036525.1	PFAS	#NAME?	0|0|0|0|3|0|2|3|3|8|3|3	5|3|3|0	11	0	0.56
FlagBirA-RAB10_CA_BioID	NP_853553.1	AUP1	#NAME?	0|0|0|0|0|0|0|0|0|0|0|0	13|19|9|10	51	1	0
FlagBirA-RAB10_CA_BioID	NP_112180.4	SNX27	#NAME?	0|0|0|0|0|0|0|0|0|0|0|0	2|0|0|0	2	0.24	0.28
FlagBirA-RAB10_CA_BioID	NP_057030.3	PELO	#NAME?	0|0|2|0|2|3|0|0|2|0|0|0	2|3|2|4	11	0	0.44
FlagBirA-RAB10_CA_BioID	NP_853551.1	RFC4	#NAME?	7|9|6|0|0|3|0|4|3|0|15|18	7|3|9|8	27	0	0.69
FlagBirA-RAB10_CA_BioID	NP_003892.2	SGPL1	#NAME?	0|0|0|0|0|0|0|0|0|0|0|0	3|2|4|7	16	0.98	0
FlagBirA-RAB10_CA_BioID	NP_061330.2	BAIAP2L1	#NAME?	0|0|0|0|0|0|0|0|7|7|8|9	15|9|12|8	44	0	0.53
FlagBirA-RAB10_CA_BioID	NP_001677.2	ATP5B	#NAME?	63|51|70|52|63|62|63|60|68|66|58|56	89|86|116|112	403	0	0.71
FlagBirA-RAB10_CA_BioID	NP_734465.2	UNC5B	#NAME?	0|0|0|0|0|0|0|0|0|0|0|0	20|22|24|17	83	1	0
FlagBirA-RAB10_CA_BioID	NP_003583.2	CUL1	#NAME?	3|0|3|2|0|0|0|0|0|0|3|4	5|6|8|9	28	0.09	0.37
FlagBirA-RAB10_CA_BioID	NP_001226.2	SERPINH1	#NAME?	14|10|13|12|17|19|17|11|11|12|9|11	17|15|22|25	79	0	0.65
FlagBirA-RAB10_CA_BioID	NP_001191330.1	XIAP	#NAME?	11|8|10|10|6|5|13|8|12|14|38|37	20|28|25|21	94	0	0.72
FlagBirA-RAB10_CA_BioID	NP_004412.2	DVL1	#NAME?	0|0|3|0|0|0|0|0|6|4|0|4	8|7|4|6	25	0	0.49
FlagBirA-RAB10_CA_BioID	NP_006383.2	NOP56	#NAME?	17|8|15|11|5|4|6|10|15|14|28|25	4|4|7|4	19	0	0.74
FlagBirA-RAB10_CA_BioID	NP_054817.2	PRDX3	#NAME?	7|8|13|6|17|11|16|22|11|16|17|15	9|6|7|10	32	0	0.74
FlagBirA-RAB10_CA_BioID	NP_036439.2	EPB41L3	#NAME?	103|90|104|79|90|84|80|79|148|137|211|203	155|148|156|147	606	0	0.74
FlagBirA-RAB10_CA_BioID	NP_113619.2	COG3	#NAME?	0|0|0|0|0|0|0|0|0|0|0|0	7|8|6|7	28	1	0
FlagBirA-RAB10_CA_BioID	NP_001191455.1	SSR4	#NAME?	5|5|9|0|9|5|0|0|6|10|0|0	11|8|11|13	43	0	0.59
FlagBirA-RAB10_CA_BioID	NP_056210.1	TECPR1	#NAME?	0|0|0|0|0|0|0|0|0|0|0|0	3|0|0|2	5	0.48	0.15
FlagBirA-RAB10_CA_BioID	NP_065823.1	NUFIP2	#NAME?	29|30|27|28|13|30|18|21|73|70|76|74	22|19|16|16	73	0	0.74
FlagBirA-RAB10_CA_BioID	NP_872426.1	SKA2	#NAME?	6|5|5|6|5|8|7|5|8|7|7|8	11|10|9|9	39	0	0.56
FlagBirA-RAB10_CA_BioID	NP_001192183.1	OCLN	#NAME?	0|0|0|0|0|0|0|0|0|0|0|0	33|46|47|47	173	1	0
FlagBirA-RAB10_CA_BioID	NP_874364.1	FAM101B	#NAME?	13|9|11|10|14|16|13|14|16|13|5|7	12|8|13|7	40	0	0.68
FlagBirA-RAB10_CA_BioID	NP_003742.2	EIF3B	#NAME?	22|16|24|23|30|22|26|32|51|52|45|38	22|19|15|15	71	0	0.74
FlagBirA-RAB10_CA_BioID	NP_872590.1	PCNA	#NAME?	5|3|8|4|4|2|0|0|10|13|7|8	11|8|7|6	32	0	0.64
FlagBirA-RAB10_CA_BioID	NP_001367.2	DYNC1H1	#NAME?	52|43|50|45|19|21|24|26|44|44|9|12	44|41|54|65	204	0	0.72
FlagBirA-RAB10_CA_BioID	NP_002678.2	PNN	#NAME?	6|7|7|3|0|0|5|2|17|11|17|17	2|6|7|5	20	0	0.74
FlagBirA-RAB10_CA_BioID	NP_877423.1	MCM4	#NAME?	27|15|18|22|23|22|13|16|48|41|43|44	6|11|6|12	35	0	0.74
FlagBirA-RAB10_CA_BioID	NP_002813.3	TWF1	#NAME?	5|5|3|2|0|0|0|0|6|4|2|0	9|9|6|12	36	0.01	0.43
FlagBirA-RAB10_CA_BioID	NP_000703.2	BLVRA	#NAME?	12|12|11|6|3|6|7|2|0|5|8|7	4|2|4|6	16	0	0.74
FlagBirA-RAB10_CA_BioID	NP_005388.2	PODXL	#NAME?	0|0|0|0|0|0|0|0|0|0|0|0	3|3|2|3	11	0.98	0
FlagBirA-RAB10_CA_BioID	NP_001229528.1	RBM39	#NAME?	16|9|12|12|6|0|10|8|17|17|30|30	16|17|24|23	80	0	0.71
FlagBirA-RAB10_CA_BioID	NP_001229713.1	HLCS	#NAME?	43|34|32|36|33|37|31|30|78|79|67|69	51|49|46|46	192	0	0.73
FlagBirA-RAB10_CA_BioID	NP_061994.1	PPP1R37	#NAME?	0|0|0|0|0|0|0|0|0|0|0|0	6|5|5|3	19	1	0
FlagBirA-RAB10_CA_BioID	NP_001229852.1	EIF3L	#NAME?	4|0|6|2|10|9|13|9|27|27|17|18	18|13|11|10	52	0	0.71
FlagBirA-RAB10_CA_BioID	NP_001229831.1	AKAP1	#NAME?	8|6|6|8|7|5|5|4|23|16|23|20	30|30|17|20	97	0	0.68
FlagBirA-RAB10_CA_BioID	NP_079106.3	LPCAT1	#NAME?	0|0|0|0|0|0|0|0|0|0|0|0	9|11|10|9	39	1	0
FlagBirA-RAB10_CA_BioID	NP_005076.3	NUP214	#NAME?	74|82|83|66|64|54|65|58|96|81|62|70	23|21|27|27	98	0	0.74
FlagBirA-RAB10_CA_BioID	NP_059133.1	CPSF2	#NAME?	8|7|4|4|5|10|6|11|10|8|11|9	11|12|10|8	41	0	0.63
FlagBirA-RAB10_CA_BioID	NP_004628.4	RAB7A	#NAME?	6|4|0|0|5|0|0|5|7|7|13|15	41|45|43|45	174	1	0
FlagBirA-RAB10_CA_BioID	NP_003312.3	TUFM	#NAME?	40|39|45|35|37|37|32|35|65|65|42|39	46|45|49|43	183	0	0.73
FlagBirA-RAB10_CA_BioID	NP_001230111.1	ATP7B	#NAME?	0|0|0|0|0|0|0|0|0|0|0|0	4|4|0|0	8	0.5	0.11
FlagBirA-RAB10_CA_BioID	NP_002146.2	HSPA6	#NAME?	17|13|0|0|0|0|0|0|0|0|0|0	24|0|0|0	24	0	0.61
FlagBirA-RAB10_CA_BioID	NP_057361.3	RAB23	#NAME?	0|0|0|0|0|0|0|0|0|0|0|0	8|7|5|6	26	1	0
FlagBirA-RAB10_CA_BioID	NP_056363.2	DST	#NAME?	20|18|15|15|30|39|32|31|75|82|17|10	45|35|24|29	133	0	0.73
FlagBirA-RAB10_CA_BioID	NP_919223.1	HNRNPA3	#NAME?	11|13|13|16|19|16|21|14|26|25|27|31	10|11|12|14	47	0	0.74
FlagBirA-RAB10_CA_BioID	NP_002638.2	PIK3C3	#NAME?	2|0|0|2|0|0|0|0|0|0|5|4	7|3|5|3	18	0	0.48
FlagBirA-RAB10_CA_BioID	NP_065069.1	RALGAPB	#NAME?	3|2|2|0|0|0|0|0|0|0|0|0	119|106|125|128	478	1	0
FlagBirA-RAB10_CA_BioID	NP_001231867.1	TXN	#NAME?	5|0|0|8|6|0|0|6|14|12|8|10	10|8|12|13	43	0	0.65
FlagBirA-RAB10_CA_BioID	NP_055963.2	PASK	#NAME?	0|6|5|3|2|5|3|5|0|0|8|7	10|10|5|7	32	0	0.55
FlagBirA-RAB10_CA_BioID	NP_689777.3	VPS13B	#NAME?	0|0|0|0|0|0|0|0|0|0|0|0	2|0|0|0	2	0.24	0.28
FlagBirA-RAB10_CA_BioID	NP_001239440.1	SOAT1	#NAME?	0|0|0|0|0|0|0|0|0|0|0|0	5|6|4|6	21	1	0
FlagBirA-RAB10_CA_BioID	NP_001240605.1	TBPL1	#NAME?	0|0|0|0|0|0|0|0|0|0|10|9	4|0|0|0	4	0	0.66
FlagBirA-RAB10_CA_BioID	NP_079330.2	VCPIP1	#NAME?	28|31|26|22|33|26|22|16|55|52|49|43	35|30|31|29	125	0	0.73
FlagBirA-RAB10_CA_BioID	NP_919410.1	FGFR1OP	#NAME?	6|7|8|6|3|2|3|0|10|10|17|15	3|5|7|4	19	0	0.74
FlagBirA-RAB10_CA_BioID	NP_001243439.1	SSBP1	#NAME?	0|0|0|0|0|2|0|0|0|0|0|0	12|12|13|11	48	1	0
FlagBirA-RAB10_CA_BioID	NP_001243461.1	MSTO1	#NAME?	0|0|0|2|0|0|0|0|2|2|3|4	6|2|0|0	8	0	0.45
FlagBirA-RAB10_CA_BioID	NP_932076.1	NME7	#NAME?	0|0|0|0|0|0|0|0|0|2|11|11	6|5|6|6	23	0	0.66
FlagBirA-RAB10_CA_BioID	NP_057105.2	UBE2J1	#NAME?	0|0|0|0|0|0|0|0|0|0|0|0	6|7|11|6	30	1	0
FlagBirA-RAB10_CA_BioID	NP_054861.2	NUDT5	#NAME?	10|9|9|12|14|17|10|10|14|8|35|33	30|31|46|39	146	0	0.7
FlagBirA-RAB10_CA_BioID	NP_002287.2	LBR	#NAME?	36|27|33|33|42|32|29|30|37|39|53|45	138|141|102|106	487	0.5	0.09
FlagBirA-RAB10_CA_BioID	NP_936056.1	EBAG9	#NAME?	0|0|0|0|0|0|0|0|0|0|4|0	11|11|7|0	29	0.57	0.07
FlagBirA-RAB10_CA_BioID	NP_001243793.1	DNAJC6	#NAME?	0|0|0|0|0|0|0|0|0|0|0|3	3|2|0|0	5	0.04	0.38
FlagBirA-RAB10_CA_BioID	NP_004719.2	DDX21	#NAME?	68|55|67|65|46|42|44|48|74|88|88|88	37|39|47|39	162	0	0.74
FlagBirA-RAB10_CA_BioID	NP_937837.1	STOM	#NAME?	0|0|0|0|0|0|0|0|0|0|0|0	6|6|6|2	20	0.99	0
FlagBirA-RAB10_CA_BioID	NP_055731.2	LMTK2	#NAME?	0|0|0|0|0|0|0|0|0|0|0|0	4|2|0|0	6	0.49	0.15
FlagBirA-RAB10_CA_BioID	NP_937832.1	COPS8	#NAME?	2|5|0|0|2|3|0|0|0|3|5|0	5|2|0|0	7	0	0.55
FlagBirA-RAB10_CA_BioID	NP_060082.2	ZCCHC8	#NAME?	38|31|33|38|46|40|47|58|105|97|12|9	5|4|4|0	13	0	0.74
FlagBirA-RAB10_CA_BioID	NP_001244109.1	SLC20A2	#NAME?	0|0|0|0|0|0|0|0|0|0|0|0	2|3|3|4	12	0.98	0
FlagBirA-RAB10_CA_BioID	NP_001244126.1	CUL3	#NAME?	0|0|0|4|2|0|0|0|0|0|2|4	3|4|0|3	10	0	0.52
FlagBirA-RAB10_CA_BioID	NP_004883.3	SEC22B	#NAME?	5|5|4|4|0|2|0|0|5|6|11|9	22|19|18|20	79	0	0.46
FlagBirA-RAB10_CA_BioID	NP_001244222.1	HNRNPH1	#NAME?	67|62|52|59|23|31|41|39|40|34|33|32	36|40|42|40	158	0	0.74
FlagBirA-RAB10_CA_BioID	NP_085153.1	KIAA1715	#NAME?	0|0|0|0|0|0|0|0|0|0|0|0	5|5|0|2	12	0.74	0.04
FlagBirA-RAB10_CA_BioID	NP_001410.2	ELAVL1	#NAME?	11|9|10|15|4|10|6|7|15|16|21|21	16|10|13|8	47	0	0.69
FlagBirA-RAB10_CA_BioID	NP_006355.2	SEC23A	#NAME?	7|0|5|0|7|2|0|5|0|0|7|7	10|11|11|11	43	0	0.51
FlagBirA-RAB10_CA_BioID	NP_938405.1	G3BP1	#NAME?	49|45|40|44|43|44|29|30|87|84|58|54	35|24|28|24	111	0	0.74
FlagBirA-RAB10_CA_BioID	NP_004068.2	CS	#NAME?	6|3|14|7|0|0|0|0|0|0|0|3	18|16|14|15	63	0	0.56
FlagBirA-RAB10_CA_BioID	NP_057688.2	KDM3B	#NAME?	24|22|29|23|21|14|23|15|33|24|32|30	3|0|3|0	6	0	0.74
FlagBirA-RAB10_CA_BioID	NP_057213.2	COPS4	#NAME?	6|5|3|2|0|0|0|0|10|11|8|7	3|2|5|3	13	0	0.66
FlagBirA-RAB10_CA_BioID	NP_001244967.1	SPRY1	#NAME?	0|0|0|0|0|0|0|0|0|0|0|0	10|8|0|0	18	0.5	0.09
FlagBirA-RAB10_CA_BioID	NP_001244969.1	HARS	#NAME?	3|6|3|5|3|2|5|5|4|6|17|17	3|5|4|4	16	0	0.74
FlagBirA-RAB10_CA_BioID	NP_001245237.1	NOP2	#NAME?	9|7|12|11|8|6|7|8|13|12|17|15	4|4|8|7	23	0	0.74
FlagBirA-RAB10_CA_BioID	NP_055848.1	FNBP1	#NAME?	0|0|0|0|0|0|0|0|4|0|5|8	9|13|6|3	31	0	0.47
FlagBirA-RAB10_CA_BioID	NP_003631.2	IKBKAP	#NAME?	2|0|4|0|0|3|0|0|5|6|5|5	5|8|3|3	19	0	0.52
FlagBirA-RAB10_CA_BioID	NP_001087.2	ACLY	#NAME?	32|27|33|30|22|19|28|25|35|31|30|31	26|20|21|15	82	0	0.74
FlagBirA-RAB10_CA_BioID	NP_060939.3	TEX2	#NAME?	3|0|0|3|0|0|3|2|0|0|0|0	9|8|0|3	20	0.24	0.27
FlagBirA-RAB10_CA_BioID	NP_001248341.1	DCTN2	#NAME?	15|10|12|8|9|7|6|8|33|30|19|13	10|11|13|12	46	0	0.74
FlagBirA-RAB10_CA_BioID	NP_006393.2	HBXIP	#NAME?	0|0|0|0|0|0|0|0|0|0|0|0	9|0|0|0	9	0.25	0.21
FlagBirA-RAB10_CA_BioID	NP_116126.3	LMNB2	#NAME?	0|3|0|3|0|0|0|0|0|0|0|2	6|5|8|7	26	0.12	0.36
FlagBirA-RAB10_CA_BioID	NP_001254507.1	TOR1AIP1	#NAME?	0|2|0|0|0|0|0|0|0|0|19|16	30|25|34|32	121	0	0.58
FlagBirA-RAB10_CA_BioID	NP_001254524.1	SENP1	#NAME?	0|0|0|0|0|0|0|0|0|0|0|0	7|8|4|5	24	1	0
FlagBirA-RAB10_CA_BioID	NP_705833.3	CRYBG3	#NAME?	0|2|0|0|3|5|4|8|8|5|0|0	2|0|0|0	2	0	0.74
FlagBirA-RAB10_CA_BioID	NP_001257697.1	FAM40A	#NAME?	0|0|0|0|0|0|0|0|0|0|0|0	3|3|0|0	6	0.5	0.13
FlagBirA-RAB10_CA_BioID	NP_056036.1	DNMBP	#NAME?	4|0|0|3|2|0|0|0|2|0|7|6	9|3|4|3	19	0	0.54
FlagBirA-RAB10_CA_BioID	NP_056263.1	DPCD	#NAME?	4|0|8|3|0|0|0|0|0|0|9|16	4|5|2|2	13	0	0.68
FlagBirA-RAB10_CA_BioID	NP_945327.2	TH1L	#NAME?	3|0|5|0|0|0|0|2|0|0|0|0	4|0|3|3	10	0	0.52
FlagBirA-RAB10_CA_BioID	NP_056183.2	PANX1	#NAME?	0|0|0|0|0|0|0|0|0|0|0|0	8|7|4|5	24	1	0
FlagBirA-RAB10_CA_BioID	NP_056090.1	KIAA1033	#NAME?	4|0|3|6|3|5|3|3|0|0|0|0	6|8|4|2	20	0	0.51
FlagBirA-RAB10_CA_BioID	NP_951060.1	CNNM3	#NAME?	0|0|0|0|0|0|0|0|0|0|0|0	8|5|5|3	21	1	0
FlagBirA-RAB10_CA_BioID	NP_060242.2	TBC1D22B	#NAME?	0|0|2|0|0|0|0|0|0|0|2|2	35|34|34|28	131	1	0
FlagBirA-RAB10_CA_BioID	NP_002622.2	PGD	#NAME?	13|12|10|11|0|0|0|0|0|0|4|4	5|4|6|4	19	0	0.67
FlagBirA-RAB10_CA_BioID	NP_054733.2	SNRNP200	#NAME?	62|45|68|48|66|60|62|73|84|70|104|103	45|41|48|41	175	0	0.74
FlagBirA-RAB10_CA_BioID	NP_060979.2	LRRC59	#NAME?	13|12|14|12|6|16|13|9|19|16|13|18	30|24|31|26	111	0	0.62
FlagBirA-RAB10_CA_BioID	NP_066979.2	TMX4	#NAME?	0|0|0|0|0|0|0|0|0|0|0|0	3|0|0|0	3	0.25	0.24
FlagBirA-RAB10_CA_BioID	NP_775965.2	ATP11C	#NAME?	0|0|0|0|0|0|0|0|0|0|0|0	7|6|3|6	22	1	0
FlagBirA-RAB10_CA_BioID	NP_689853.3	DCP1B	#NAME?	6|6|5|6|8|4|0|2|9|6|0|0	5|6|2|4	17	0	0.63
FlagBirA-RAB10_CA_BioID	NP_003585.3	TTF2	#NAME?	4|5|3|3|0|5|4|4|11|14|17|19	8|9|5|4	26	0	0.7
FlagBirA-RAB10_CA_BioID	NP_036601.2	PRPF6	#NAME?	5|7|7|5|5|0|6|4|9|8|15|18	2|3|3|0	8	0	0.74
FlagBirA-RAB10_CA_BioID	NP_060395.5	DENND4C	#NAME?	11|6|7|9|11|14|6|9|14|7|6|6	69|75|64|57	265	1	0
FlagBirA-RAB10_CA_BioID	XP_003960677.1	LOC101060570	#NAME?	2|0|0|4|0|0|0|0|0|0|0|3	5|6|2|3	16	0	0.45
FlagBirA-RAB10_CA_BioID	NP_056272.2	ZDHHC5	#NAME?	0|0|0|0|0|0|0|0|0|0|0|0	3|3|0|2	8	0.73	0.05
FlagBirA-RAB10_CA_BioID	NP_055535.2	SLK	#NAME?	44|46|38|38|65|58|52|60|98|95|90|86	79|75|59|59	272	0	0.74
FlagBirA-RAB10_CA_BioID	NP_056031.2	PPIP5K2	#NAME?	0|0|0|2|0|0|0|0|0|0|4|4	8|7|5|8	28	0.01	0.42
FlagBirA-RAB10_CA_BioID	NP_037499.2	ANAPC4	#NAME?	4|8|4|2|4|11|7|9|2|5|5|7	5|3|2|0	10	0	0.74
FlagBirA-RAB10_CA_BioID	NP_004809.2	DDX23	#NAME?	4|2|5|2|2|3|5|12|24|23|21|19	3|3|5|0	11	0	0.74
FlagBirA-RAB10_CA_BioID	NP_055644.2	DDX46	#NAME?	65|76|67|58|69|63|60|68|132|137|212|221	19|14|14|10	57	0	0.74
FlagBirA-RAB10_CA_BioID	NP_079037.3	MOB3B	#NAME?	0|0|3|0|0|0|0|0|0|0|4|6	5|4|6|5	20	0	0.53
FlagBirA-RAB10_CA_BioID	NP_004414.3	DVL3	#NAME?	43|42|30|29|16|19|13|15|47|36|36|37	48|38|44|39	169	0	0.72
FlagBirA-RAB10_CA_BioID	NP_004095.4	FASN	#NAME?	934|880|878|750|1351|1290|1064|1082|1526|1580|953|997	875|807|772|732	3186	0	0.74
FlagBirA-RAB10_CA_BioID	NP_940916.2	NHLRC2	#NAME?	8|9|7|7|0|3|3|6|3|3|22|21	11|11|22|17	61	0	0.69
FlagBirA-RAB10_CA_BioID	NP_054864.3	C20orf30	#NAME?	0|0|0|0|0|0|0|0|0|0|0|0	10|7|8|9	34	1	0
FlagBirA-RAB10_CA_BioID	NP_060154.3	VPS13C	#NAME?	0|0|0|0|0|0|0|2|0|0|0|0	24|18|10|10	62	0.99	0
FlagBirA-RAB10_CA_BioID	NP_006635.2	HSPH1	#NAME?	15|13|16|16|21|16|31|23|37|37|63|60	34|36|25|24	119	0	0.73
FlagBirA-RAB10_CA_BioID	NP_060738.2	WDR41	#NAME?	5|0|6|5|5|4|2|0|6|4|18|16	67|61|60|50	238	1	0
FlagBirA-RAB10_CA_BioID	NP_055860.1	WAPAL	#NAME?	20|19|17|10|12|9|6|3|32|25|52|47	4|6|2|2	14	0	0.74
FlagBirA-RAB10_CA_BioID	NP_036364.2	PTRF	#NAME?	0|0|0|0|0|0|0|0|0|0|0|0	6|5|3|4	18	1	0
FlagBirA-RAB10_CA_BioID	NP_998754.1	RAPH1	#NAME?	6|4|7|3|8|0|7|6|15|17|8|9	7|2|2|0	11	0	0.74
FlagBirA-RAB10_CA_BioID	NP_001649.1	ARF1	#NAME?	46|14|24|6|9|13|18|18|36|36|50|48	37|35|31|23	126	0	0.73
FlagBirA-RAB10_CA_BioID	NP_001651.1	ARF4	#NAME?	0|4|4|2|0|4|0|3|11|10|14|16	14|13|11|12	50	0	0.67
FlagBirA-RAB10_CA_BioID	NP_001653.1	ARF5	#NAME?	0|2|11|2|0|0|0|0|14|15|27|29	16|17|12|14	59	0	0.71
FlagBirA-RAB10_CA_BioID	NP_001168.1	ARL1	#NAME?	5|2|9|8|6|5|0|0|15|13|6|5	12|12|10|6	40	0	0.66
FlagBirA-RAB10_CA_BioID	NP_001688.1	ATP5O	#NAME?	12|12|11|16|4|7|10|9|0|0|0|0	7|6|10|10	33	0	0.67
FlagBirA-RAB10_CA_BioID	NP_001686.1	ATP6V1C1	#NAME?	0|3|0|3|0|0|0|2|0|0|0|0	3|0|2|0	5	0	0.49
FlagBirA-RAB10_CA_BioID	NP_001203.1	C1QBP	#NAME?	62|51|60|47|60|66|57|59|76|80|213|229	195|202|116|110	623	0	0.74
FlagBirA-RAB10_CA_BioID	NP_001736.1	CAMLG	#NAME?	0|0|0|0|0|0|0|0|0|0|0|0	9|9|6|7	31	1	0
FlagBirA-RAB10_CA_BioID	NP_001271.1	CIRBP	#NAME?	5|4|4|3|3|5|3|0|6|4|6|6	5|4|5|4	18	0	0.57
FlagBirA-RAB10_CA_BioID	NP_001275.1	AP3S1	#NAME?	3|0|2|3|0|0|0|0|4|4|10|9	4|7|10|5	26	0	0.62
FlagBirA-RAB10_CA_BioID	NP_001284.1	CLNS1A	#NAME?	3|4|5|2|6|5|4|0|20|17|15|13	63|78|46|53	240	0.77	0.01
FlagBirA-RAB10_CA_BioID	NP_001285.1	CLPTM1	#NAME?	0|0|0|0|0|0|0|0|0|0|0|0	4|0|0|2	6	0.49	0.15
FlagBirA-RAB10_CA_BioID	NP_001830.1	CNN3	#NAME?	19|15|15|11|9|17|12|7|19|18|55|60	61|62|73|60	256	0	0.72
FlagBirA-RAB10_CA_BioID	NP_001335.1	DAD1	#NAME?	5|4|4|4|0|2|0|4|0|0|0|0	6|6|3|3	18	0	0.5
FlagBirA-RAB10_CA_BioID	NP_000782.1	DHFR	#NAME?	7|8|8|8|0|0|3|7|11|11|8|7	6|9|0|4	19	0	0.65
FlagBirA-RAB10_CA_BioID	NP_003850.1	DPM1	#NAME?	0|4|7|6|6|5|6|6|7|8|10|7	13|10|8|10	41	0	0.57
FlagBirA-RAB10_CA_BioID	NP_001939.1	DUT	#NAME?	6|7|9|2|5|4|6|5|8|6|18|21	11|10|12|13	46	0	0.69
FlagBirA-RAB10_CA_BioID	NP_001395.1	EEF1G	#NAME?	18|15|15|17|34|33|26|27|35|37|36|38	35|37|36|32	140	0	0.71
FlagBirA-RAB10_CA_BioID	NP_001952.1	EEF2	#NAME?	82|62|61|56|51|59|45|39|43|43|112|131	116|100|110|101	427	0	0.74
FlagBirA-RAB10_CA_BioID	NP_001405.1	EIF2B1	#NAME?	0|4|4|0|0|0|0|0|0|0|0|0	3|2|5|2	12	0	0.5
FlagBirA-RAB10_CA_BioID	NP_001406.1	EIF2S3	#NAME?	12|13|8|13|7|7|4|5|22|19|22|23	7|8|13|9	37	0	0.7
FlagBirA-RAB10_CA_BioID	NP_003741.1	EIF3A	#NAME?	45|41|46|40|35|33|36|33|70|68|49|37	25|23|19|17	84	0	0.74
FlagBirA-RAB10_CA_BioID	NP_003748.1	EIF3I	#NAME?	16|17|21|16|12|10|13|11|23|24|22|23	24|19|16|13	72	0	0.69
FlagBirA-RAB10_CA_BioID	NP_003747.1	EIF3H	#NAME?	0|3|0|0|2|0|2|2|7|4|0|0	2|5|3|0	10	0	0.57
FlagBirA-RAB10_CA_BioID	NP_003745.1	EIF3F	#NAME?	11|7|8|6|20|11|12|19|22|20|18|16	12|14|12|10	48	0	0.74
FlagBirA-RAB10_CA_BioID	NP_001559.1	EIF3E	#NAME?	19|16|12|10|16|12|14|12|16|14|6|8	22|16|18|16	72	0	0.66
FlagBirA-RAB10_CA_BioID	NP_003744.1	EIF3D	#NAME?	9|4|7|8|9|4|6|3|16|13|32|30	7|11|11|7	36	0	0.74
FlagBirA-RAB10_CA_BioID	NP_002004.1	FKBP3	#NAME?	0|0|3|3|3|3|0|0|4|4|8|8	9|11|10|11	41	0	0.56
FlagBirA-RAB10_CA_BioID	NP_002005.1	FKBP4	#NAME?	11|11|15|7|0|6|6|5|0|0|10|9	15|14|22|18	69	0	0.58
FlagBirA-RAB10_CA_BioID	NP_001460.1	XRCC6	#NAME?	51|53|59|44|47|51|57|57|45|45|47|40	34|32|58|63	187	0	0.72
FlagBirA-RAB10_CA_BioID	NP_000145.1	GALK1	#NAME?	3|6|4|2|0|0|0|0|0|0|0|0	5|4|4|4	17	0	0.54
FlagBirA-RAB10_CA_BioID	NP_003866.1	GMPS	#NAME?	20|19|17|24|9|15|11|15|12|11|25|18	13|13|17|17	60	0	0.7
FlagBirA-RAB10_CA_BioID	NP_002067.1	GNS	#NAME?	0|0|0|0|0|0|0|0|0|0|0|0	5|6|0|4	15	0.75	0.02
FlagBirA-RAB10_CA_BioID	NP_000170.1	MSH6	#NAME?	13|12|9|9|7|6|10|5|15|15|38|31	3|5|4|7	19	0	0.74
FlagBirA-RAB10_CA_BioID	NP_002086.1	GTF2E2	#NAME?	7|4|2|7|3|4|2|3|5|6|34|40	6|5|0|0	11	0	0.74
FlagBirA-RAB10_CA_BioID	NP_000174.1	HADHB	#NAME?	0|0|2|0|0|0|6|5|6|6|4|5	9|6|14|12	41	0.02	0.41
FlagBirA-RAB10_CA_BioID	NP_003633.1	HAT1	#NAME?	6|6|4|8|5|0|6|6|8|8|47|39	5|6|3|5	19	0	0.74
FlagBirA-RAB10_CA_BioID	NP_001530.1	DNAJA1	#NAME?	11|6|7|6|10|7|8|6|17|12|15|12	18|9|9|10	46	0	0.66
FlagBirA-RAB10_CA_BioID	NP_003595.1	IRS4	#NAME?	77|61|82|74|31|43|41|35|56|52|28|22	186|184|141|153	664	0	0.62
FlagBirA-RAB10_CA_BioID	NP_002211.1	ITPKA	#NAME?	0|0|0|2|0|0|0|0|0|0|3|0	2|5|0|0	7	0.01	0.42
FlagBirA-RAB10_CA_BioID	NP_002257.1	KPNA2	#NAME?	13|7|10|7|7|4|4|5|11|12|15|15	5|10|9|6	30	0	0.68
FlagBirA-RAB10_CA_BioID	NP_002349.1	MAD2L1	#NAME?	0|3|2|0|0|0|0|0|3|0|4|4	3|4|0|0	7	0	0.52
FlagBirA-RAB10_CA_BioID	NP_003917.1	MBD3	#NAME?	3|3|2|6|4|0|7|0|4|0|8|8	2|3|2|0	7	0	0.74
FlagBirA-RAB10_CA_BioID	NP_002487.1	NDUFS8	#NAME?	0|0|0|0|0|0|0|0|0|0|0|0	2|2|3|0	7	0.72	0.06
FlagBirA-RAB10_CA_BioID	NP_002538.1	OPHN1	#NAME?	0|0|0|0|0|0|0|0|0|0|0|0	32|33|27|20	112	1	0
FlagBirA-RAB10_CA_BioID	NP_003706.1	USO1	#NAME?	3|8|8|2|7|7|0|4|15|14|9|6	10|12|9|8	39	0	0.67
FlagBirA-RAB10_CA_BioID	NP_003759.1	PEA15	#NAME?	0|0|0|0|0|0|0|0|0|0|2|0	3|4|9|8	24	0.72	0.06
FlagBirA-RAB10_CA_BioID	NP_003621.1	PEX3	#NAME?	0|0|0|0|0|0|0|0|0|0|0|0	4|2|0|2	8	0.72	0.06
FlagBirA-RAB10_CA_BioID	NP_002625.1	PHB	#NAME?	24|24|26|25|21|16|17|16|22|18|22|22	38|29|36|34	137	0	0.67
FlagBirA-RAB10_CA_BioID	NP_003550.1	PIP4K2B	#NAME?	0|0|0|0|0|0|0|0|0|0|16|16	5|3|4|3	15	0	0.7
FlagBirA-RAB10_CA_BioID	NP_000929.1	POLR2B	#NAME?	3|3|3|7|5|4|6|6|4|0|6|8	3|0|0|5	8	0	0.62
FlagBirA-RAB10_CA_BioID	NP_002706.1	PPP2CA	#NAME?	4|4|7|3|9|3|10|4|6|7|7|9	13|16|13|13	55	0	0.55
FlagBirA-RAB10_CA_BioID	NP_002711.1	PPP4C	#NAME?	3|6|5|5|7|8|5|9|8|12|20|18	3|3|0|2	8	0	0.74
FlagBirA-RAB10_CA_BioID	NP_002818.1	PTPN1	#NAME?	4|0|5|2|2|0|0|3|20|21|30|30	44|41|41|41	167	0	0.68
FlagBirA-RAB10_CA_BioID	NP_002824.1	PTPN9	#NAME?	0|0|0|0|0|0|0|0|0|0|0|0	3|3|7|5	18	1	0
FlagBirA-RAB10_CA_BioID	NP_003601.1	RAE1	#NAME?	4|0|5|9|0|3|0|0|4|5|10|9	4|6|9|7	26	0	0.62
FlagBirA-RAB10_CA_BioID	NP_002873.1	RANBP1	#NAME?	14|7|11|9|0|0|6|6|9|9|16|19	9|13|14|19	55	0	0.67
FlagBirA-RAB10_CA_BioID	NP_002874.1	RANGAP1	#NAME?	56|62|60|57|48|62|51|58|94|87|106|112	76|73|62|60	271	0	0.74
FlagBirA-RAB10_CA_BioID	NP_003812.1	RIPK2	#NAME?	0|0|0|0|5|0|0|0|3|6|7|6	7|3|2|7	19	0	0.56
FlagBirA-RAB10_CA_BioID	NP_002936.1	RPA1	#NAME?	15|9|14|11|7|9|11|12|27|20|51|59	6|4|7|6	23	0	0.74
FlagBirA-RAB10_CA_BioID	NP_000967.1	RPL12	#NAME?	22|12|18|20|13|21|12|13|16|11|17|15	19|24|16|22	81	0	0.68
FlagBirA-RAB10_CA_BioID	NP_000969.1	RPL23	#NAME?	21|13|17|18|8|14|11|19|22|19|22|22	28|35|18|17	98	0	0.65
FlagBirA-RAB10_CA_BioID	NP_000972.1	RPL19	#NAME?	0|0|0|0|0|0|0|0|13|14|16|17	18|16|23|19	76	0	0.64
FlagBirA-RAB10_CA_BioID	NP_000974.1	RPL22	#NAME?	17|13|9|11|5|4|3|4|5|0|9|8	6|10|9|11	36	0	0.68
FlagBirA-RAB10_CA_BioID	NP_000977.1	RPL24	#NAME?	17|11|20|22|14|18|17|21|24|24|22|23	14|13|18|17	62	0	0.74
FlagBirA-RAB10_CA_BioID	NP_000978.1	RPL26	#NAME?	7|8|8|8|8|7|9|8|15|17|14|13	7|8|8|7	30	0	0.74
FlagBirA-RAB10_CA_BioID	NP_000979.1	RPL27	#NAME?	11|13|10|14|13|12|11|12|19|16|10|9	5|5|5|7	22	0	0.74
FlagBirA-RAB10_CA_BioID	NP_000981.1	RPL27A	#NAME?	6|5|8|7|7|7|10|8|17|15|13|14	7|7|10|8	32	0	0.69
FlagBirA-RAB10_CA_BioID	NP_000990.1	RPL38	#NAME?	11|9|6|9|6|8|9|11|3|4|0|0	8|12|15|15	50	0	0.6
FlagBirA-RAB10_CA_BioID	NP_000958.1	RPL3	#NAME?	30|35|29|26|25|29|26|18|45|37|25|32	17|15|27|25	84	0	0.74
FlagBirA-RAB10_CA_BioID	NP_000963.1	RPL7A	#NAME?	33|22|34|38|16|18|16|17|38|41|23|20	18|20|27|29	94	0	0.72
FlagBirA-RAB10_CA_BioID	NP_002941.1	RPN1	#NAME?	22|18|21|9|17|18|16|13|14|14|24|18	28|24|26|27	105	0	0.68
FlagBirA-RAB10_CA_BioID	NP_001006.1	RPS11	#NAME?	10|8|10|13|9|10|7|4|14|14|7|7	17|14|15|12	58	0	0.64
FlagBirA-RAB10_CA_BioID	NP_001008.1	RPS13	#NAME?	11|6|15|11|4|5|2|7|8|8|0|0	10|10|12|13	45	0	0.65
FlagBirA-RAB10_CA_BioID	NP_001009.1	RPS15	#NAME?	19|14|17|15|13|12|0|0|3|4|4|4	14|18|21|19	72	0	0.67
FlagBirA-RAB10_CA_BioID	NP_001011.1	RPS16	#NAME?	19|20|16|21|14|18|13|14|37|35|27|27	27|26|30|36	119	0	0.71
FlagBirA-RAB10_CA_BioID	NP_001015.1	RPS21	#NAME?	4|0|4|6|0|0|4|0|3|0|5|4	9|6|9|6	30	0	0.49
FlagBirA-RAB10_CA_BioID	NP_001016.1	RPS23	#NAME?	8|5|5|7|0|6|8|8|13|14|7|5	7|6|7|4	24	0	0.74
FlagBirA-RAB10_CA_BioID	NP_001019.1	RPS25	#NAME?	9|10|8|10|10|9|8|12|15|14|14|11	9|10|11|10	40	0	0.67
FlagBirA-RAB10_CA_BioID	NP_001021.1	RPS27	#NAME?	8|10|11|13|11|0|9|10|19|23|18|16	14|0|12|0	26	0	0.7
FlagBirA-RAB10_CA_BioID	NP_001022.1	RPS28	#NAME?	6|3|6|3|6|3|7|7|0|0|0|0	6|5|5|7	23	0	0.58
FlagBirA-RAB10_CA_BioID	NP_001002.1	RPS7	#NAME?	43|36|44|37|28|31|31|29|29|31|14|15	53|60|74|82	269	0	0.67
FlagBirA-RAB10_CA_BioID	NP_001003.1	RPS8	#NAME?	48|45|43|30|43|47|36|39|57|60|55|57	26|24|27|24	101	0	0.74
FlagBirA-RAB10_CA_BioID	NP_001024.1	RRM1	#NAME?	0|0|0|0|0|0|0|0|0|0|0|0	3|0|6|5	14	0.75	0.03
FlagBirA-RAB10_CA_BioID	NP_003698.1	RUVBL1	#NAME?	67|60|83|75|72|64|79|75|97|92|317|324	79|95|83|78	335	0	0.74
FlagBirA-RAB10_CA_BioID	NP_003760.1	SRSF9	#NAME?	0|0|0|2|0|0|4|0|6|5|0|4	3|4|3|3	13	0	0.57
FlagBirA-RAB10_CA_BioID	NP_003036.1	SLC7A1	#NAME?	0|0|0|0|0|0|0|0|0|0|0|0	8|8|6|6	28	1	0
FlagBirA-RAB10_CA_BioID	NP_003085.1	SNRPE	#NAME?	10|6|9|5|0|6|9|13|10|11|16|18	7|8|8|8	31	0	0.74
FlagBirA-RAB10_CA_BioID	NP_003086.1	SNRPF	#NAME?	3|0|5|5|0|0|0|0|0|6|10|8	8|10|11|14	43	0	0.56
FlagBirA-RAB10_CA_BioID	NP_003087.1	SNRPG	#NAME?	0|0|0|0|0|0|0|0|0|0|0|0	7|5|7|8	27	1	0
FlagBirA-RAB10_CA_BioID	NP_003785.1	SNX4	#NAME?	0|2|0|2|2|0|0|0|2|0|5|9	14|17|12|12	55	0.03	0.4
FlagBirA-RAB10_CA_BioID	NP_003137.1	SSRP1	#NAME?	18|13|11|13|5|5|7|6|18|15|19|18	5|7|8|10	30	0	0.74
FlagBirA-RAB10_CA_BioID	NP_003756.1	STX10	#NAME?	0|0|0|0|0|0|0|0|0|0|0|0	36|36|40|38	150	1	0
FlagBirA-RAB10_CA_BioID	NP_003926.1	TOP3B	#NAME?	0|0|5|6|0|0|0|0|2|0|20|19	2|0|0|0	2	0	0.74
FlagBirA-RAB10_CA_BioID	NP_003290.1	HSP90B1	#NAME?	15|16|25|20|13|12|13|16|12|20|4|5	6|3|14|16	39	0	0.7
FlagBirA-RAB10_CA_BioID	NP_003305.1	TTC1	#NAME?	0|0|0|0|0|0|0|0|6|6|7|7	3|4|4|5	16	0	0.61
FlagBirA-RAB10_CA_BioID	NP_001062.1	TYMS	#NAME?	0|0|2|0|0|0|0|0|0|0|4|7	3|4|2|3	12	0	0.58
FlagBirA-RAB10_CA_BioID	NP_000364.1	UMPS	#NAME?	0|0|0|0|0|0|0|0|0|0|0|0	2|0|3|3	8	0.73	0.05
FlagBirA-RAB10_CA_BioID	NP_003363.1	VBP1	#NAME?	4|6|3|5|6|6|3|5|0|0|10|10	16|15|19|14	64	0	0.52
FlagBirA-RAB10_CA_BioID	NP_003364.1	VCL	#NAME?	3|0|9|6|0|0|0|0|9|9|35|31	24|22|25|29	100	0	0.71
FlagBirA-RAB10_CA_BioID	NP_003365.1	VDAC1	#NAME?	28|20|23|26|18|18|13|11|22|19|32|38	38|41|46|45	170	0	0.7
FlagBirA-RAB10_CA_BioID	NP_003375.1	VRK1	#NAME?	3|5|0|0|0|0|2|0|0|0|0|0	2|3|6|4	15	0	0.48
FlagBirA-RAB10_CA_BioID	NP_003671.1	YARS	#NAME?	16|24|24|20|7|7|7|7|11|10|13|13	18|23|17|19	77	0	0.69
FlagBirA-RAB10_CA_BioID	NP_003452.1	ZYX	#NAME?	7|9|6|3|5|3|0|0|10|5|19|17	10|7|10|8	35	0	0.69
FlagBirA-RAB10_CA_BioID	NP_065779.1	ESYT2	#NAME?	6|5|7|7|2|3|2|3|6|2|12|11	23|26|26|21	96	0	0.44
FlagBirA-RAB10_CA_BioID	NP_001340.2	DARS	#NAME?	18|19|14|17|12|12|12|15|50|56|28|28	5|3|7|7	22	0	0.74
FlagBirA-RAB10_CA_BioID	NP_031398.2	DDX42	#NAME?	22|17|23|13|15|17|23|19|45|43|144|144	5|6|4|2	17	0	0.74
FlagBirA-RAB10_CA_BioID	NP_071739.2	C17orf75	#NAME?	0|0|0|0|0|0|0|0|0|0|0|0	4|0|0|0	4	0.25	0.22
FlagBirA-RAB10_CA_BioID	NP_000010.1	ACAT1	#NAME?	13|14|10|11|3|3|3|6|2|0|4|0	11|10|18|18	57	0	0.63
FlagBirA-RAB10_CA_BioID	NP_001273.1	AP2B1	#NAME?	19|23|21|23|18|15|13|15|22|16|16|15	42|34|40|33	149	0	0.63
FlagBirA-RAB10_CA_BioID	NP_001379.1	DRG2	#NAME?	7|2|5|7|5|3|3|2|5|2|11|10	9|11|13|14	47	0	0.6
FlagBirA-RAB10_CA_BioID	NP_000108.1	EMD	#NAME?	14|16|11|13|6|3|5|5|10|8|25|25	73|73|77|78	301	1	0
FlagBirA-RAB10_CA_BioID	NP_001542.1	IGBP1	#NAME?	3|4|3|3|3|2|5|4|4|6|29|26	14|10|11|8	43	0	0.71
FlagBirA-RAB10_CA_BioID	NP_055181.3	GNL3	#NAME?	21|24|29|20|12|6|11|8|23|22|25|27	16|17|26|17	76	0	0.7
FlagBirA-RAB10_CA_BioID	NP_005119.2	DOPEY2	#NAME?	2|0|0|0|0|0|3|0|0|0|0|0	4|4|2|0	10	0.01	0.43
FlagBirA-RAB10_CA_BioID	NP_055144.3	EDC4	#NAME?	18|17|25|22|18|15|20|16|48|52|48|47	32|29|27|26	114	0	0.73
FlagBirA-RAB10_CA_BioID	NP_006055.3	RRAGB	#NAME?	0|0|0|0|0|0|0|0|2|0|5|5	4|5|4|5	18	0	0.53
FlagBirA-RAB10_CA_BioID	NP_055501.2	KIAA0355	#NAME?	0|0|0|0|0|0|0|0|0|0|0|0	4|0|0|0	4	0.25	0.22
FlagBirA-RAB10_CA_BioID	NP_064522.3	GRIPAP1	#NAME?	0|0|0|0|0|0|0|0|0|0|0|0	2|4|4|2	12	0.97	0
FlagBirA-RAB10_CA_BioID	NP_005427.2	CCDC6	#NAME?	0|3|0|0|0|0|0|3|0|0|11|11	5|4|3|3	15	0	0.67
FlagBirA-RAB10_CA_BioID	NP_009006.2	WDR45	#NAME?	6|4|6|6|7|6|6|6|6|8|6|6	22|13|14|18	67	0.25	0.24
FlagBirA-RAB10_CA_BioID	NP_998766.1	TMED8	#NAME?	0|0|0|0|0|0|0|0|0|0|0|0	3|4|0|0	7	0.5	0.12
FlagBirA-RAB10_CA_BioID	NP_002727.2	PRKAR2B	#NAME?	8|0|0|4|8|0|0|0|0|0|4|0	8|8|8|11	35	0	0.57
FlagBirA-RAB10_CA_BioID	NP_002442.2	MTAP	#NAME?	0|3|3|0|0|2|0|2|0|0|0|0	5|2|5|3	15	0	0.43
FlagBirA-RAB10_CA_BioID	NP_064543.3	EXOSC5	#NAME?	0|0|0|0|0|0|0|0|0|0|0|0	2|0|0|0	2	0.24	0.28
FlagBirA-RAB10_CA_BioID	NP_004175.2	WARS	#NAME?	53|41|46|52|32|41|36|39|45|29|30|32	75|73|103|96	347	0	0.68
FlagBirA-RAB10_CA_BioID	NP_003128.3	SRPK1	#NAME?	4|4|8|8|4|0|7|0|2|0|7|7	5|7|6|4	22	0	0.61
FlagBirA-RAB10_CA_BioID	NP_004837.1	EIF4E2	#NAME?	12|11|12|5|20|13|19|19|28|33|9|10	10|8|8|7	33	0	0.74
FlagBirA-RAB10_CA_BioID	NP_004299.1	ARHGAP1	#NAME?	0|0|0|0|0|0|0|0|0|0|12|16	111|110|103|105	429	1	0
FlagBirA-RAB10_CA_BioID	NP_004273.1	BAG2	#NAME?	12|5|6|3|9|9|11|12|8|8|6|6	4|4|5|0	13	0	0.74
FlagBirA-RAB10_CA_BioID	NP_004716.1	BUB3	#NAME?	8|8|10|8|8|4|7|4|23|24|36|35	2|3|5|5	15	0	0.74
FlagBirA-RAB10_CA_BioID	NP_004757.1	COPB2	#NAME?	3|0|0|0|0|0|0|0|0|2|5|7	7|7|6|6	26	0	0.54
FlagBirA-RAB10_CA_BioID	NP_060368.2	MARC2	#NAME?	0|0|0|0|0|0|0|0|0|0|0|0	5|6|4|3	18	1	0
FlagBirA-RAB10_CA_BioID	NP_004413.1	DVL2	#NAME?	28|22|29|22|17|24|16|10|36|34|23|22	24|23|17|15	79	0	0.72
FlagBirA-RAB10_CA_BioID	NP_004420.1	EFNB1	#NAME?	0|0|0|0|0|0|0|0|0|0|0|0	13|15|21|18	67	1	0
FlagBirA-RAB10_CA_BioID	NP_004084.1	EFNB2	#NAME?	0|0|0|0|0|0|0|0|0|0|0|0	11|12|12|11	46	1	0
FlagBirA-RAB10_CA_BioID	NP_004085.1	EIF2S1	#NAME?	4|4|6|3|3|3|4|3|8|7|15|12	7|5|9|8	29	0	0.67
FlagBirA-RAB10_CA_BioID	NP_004086.1	EIF4EBP1	#NAME?	0|0|0|0|0|0|0|0|0|0|0|0	7|7|10|11	35	1	0
FlagBirA-RAB10_CA_BioID	NP_004452.1	FARSA	#NAME?	21|18|19|15|11|8|12|12|10|11|19|14	18|23|22|24	87	0	0.67
FlagBirA-RAB10_CA_BioID	NP_004102.1	FEN1	#NAME?	0|0|6|6|0|0|0|3|15|9|33|39	3|4|8|5	20	0	0.74
FlagBirA-RAB10_CA_BioID	NP_004896.1	PRDX6	#NAME?	15|24|19|19|29|25|41|30|35|40|45|45	38|34|37|36	145	0	0.72
FlagBirA-RAB10_CA_BioID	NP_004522.1	MOCS2	#NAME?	0|0|0|0|0|0|0|0|0|4|5|7	3|3|7|6	19	0	0.55
FlagBirA-RAB10_CA_BioID	NP_004530.1	NARS	#NAME?	7|8|10|6|10|10|13|14|10|16|29|30	16|15|25|22	78	0	0.71
FlagBirA-RAB10_CA_BioID	NP_004535.1	NDUFA10	#NAME?	6|0|8|6|2|9|7|5|7|5|10|11	5|6|4|0	15	0	0.74
FlagBirA-RAB10_CA_BioID	NP_004542.1	NDUFS3	#NAME?	5|0|3|6|2|0|0|0|0|0|0|0	4|4|6|8	22	0	0.51
FlagBirA-RAB10_CA_BioID	NP_004138.1	DRG1	#NAME?	13|17|13|18|12|15|13|16|25|18|46|47	25|24|26|26	101	0	0.73
FlagBirA-RAB10_CA_BioID	NP_004556.1	PEX14	#NAME?	8|10|11|7|13|13|13|11|17|17|7|11	6|7|0|0	13	0	0.74
FlagBirA-RAB10_CA_BioID	NP_004148.1	PRKAR2A	#NAME?	4|14|13|6|0|8|7|7|4|4|16|20	25|20|34|26	105	0	0.59
FlagBirA-RAB10_CA_BioID	NP_004721.1	ETF1	#NAME?	24|16|27|25|18|18|13|18|36|34|31|26	30|24|31|32	117	0	0.71
FlagBirA-RAB10_CA_BioID	NP_004243.1	SLC9A3R1	#NAME?	0|0|0|0|0|0|0|0|3|4|9|13	5|5|6|8	24	0	0.65
FlagBirA-RAB10_CA_BioID	NP_004773.1	SNAP29	#NAME?	6|8|6|7|6|6|0|5|19|17|31|31	36|28|24|36	124	0	0.7
FlagBirA-RAB10_CA_BioID	NP_004166.1	SNRPD3	#NAME?	4|6|8|6|5|6|6|6|10|8|8|6	4|4|7|5	20	0	0.63
FlagBirA-RAB10_CA_BioID	NP_004844.1	STX8	#NAME?	0|0|0|0|0|0|0|0|0|0|0|4	17|17|13|14	61	0.95	0
FlagBirA-RAB10_CA_BioID	NP_004699.1	PDCD5	#NAME?	11|7|13|8|13|10|10|7|8|9|37|33	23|25|23|25	96	0	0.72
FlagBirA-RAB10_CA_BioID	NP_004777.1	TXNL1	#NAME?	56|56|63|56|37|35|39|34|107|99|3|4	2|0|7|9	18	0	0.74
FlagBirA-RAB10_CA_BioID	NP_060458.3	SCYL2	#NAME?	8|6|8|6|5|2|3|4|6|5|4|3	29|28|25|28	110	1	0
FlagBirA-RAB10_CA_BioID	NP_998784.1	ATP6V1H	#NAME?	3|7|3|4|0|0|0|2|0|0|2|3	7|4|5|5	21	0	0.53
FlagBirA-RAB10_CA_BioID	NP_003015.2	ITSN1	#NAME?	15|7|11|8|24|25|17|22|58|63|16|16	5|6|9|0	20	0	0.74
FlagBirA-RAB10_CA_BioID	NP_005116.1	CCS	#NAME?	0|0|0|0|0|0|0|0|0|0|0|0	4|0|0|3	7	0.5	0.12
FlagBirA-RAB10_CA_BioID	NP_004930.1	DDX1	#NAME?	42|36|35|29|10|12|15|18|32|28|16|19	21|28|25|23	97	0	0.72
FlagBirA-RAB10_CA_BioID	NP_004991.1	NDUFA5	#NAME?	4|5|2|0|0|0|0|0|0|0|0|0	5|4|4|0	13	0	0.52
FlagBirA-RAB10_CA_BioID	NP_005013.1	PFN1	#NAME?	5|6|9|5|3|4|0|3|5|5|34|39	14|7|13|11	45	0	0.73
FlagBirA-RAB10_CA_BioID	NP_005042.1	QARS	#NAME?	12|11|12|8|15|11|15|17|34|44|32|34	10|11|11|9	41	0	0.74
FlagBirA-RAB10_CA_BioID	NP_005057.1	SFPQ	#NAME?	51|41|52|51|49|38|45|53|73|88|83|93	34|41|50|40	165	0	0.74
FlagBirA-RAB10_CA_BioID	NP_005070.1	TPD52	#NAME?	3|2|4|2|0|4|0|0|5|5|8|8	35|32|43|41	151	1	0
FlagBirA-RAB10_CA_BioID	NP_005142.1	USP14	#NAME?	23|15|22|18|10|12|12|13|31|24|80|71	35|28|39|40	142	0	0.73
FlagBirA-RAB10_CA_BioID	NP_001001563.1	TIMM50	#NAME?	20|20|24|14|15|13|10|10|12|9|18|19	32|28|31|22	113	0	0.66
FlagBirA-RAB10_CA_BioID	NP_002617.3	PFKL	#NAME?	26|17|16|16|16|11|12|9|11|8|6|14	17|13|17|22	69	0	0.69
FlagBirA-RAB10_CA_BioID	NP_006576.2	CCT8	#NAME?	126|103|137|129|168|143|130|137|334|339|541|587	217|221|233|227	898	0	0.74
FlagBirA-RAB10_CA_BioID	NP_005198.1	CRKL	#NAME?	44|47|59|45|38|42|28|40|92|95|193|198	101|97|101|89	388	0	0.74
FlagBirA-RAB10_CA_BioID	NP_005262.1	GLUD1	#NAME?	12|8|11|11|9|0|9|7|13|17|6|7	3|4|6|5	18	0	0.74
FlagBirA-RAB10_CA_BioID	NP_005436.1	SMC3	#NAME?	21|21|21|17|16|15|22|21|23|24|35|27	13|11|14|15	53	0	0.74
FlagBirA-RAB10_CA_BioID	NP_005331.1	HINT1	#NAME?	0|0|0|0|0|0|0|0|0|0|0|0	5|4|13|14	36	1	0
FlagBirA-RAB10_CA_BioID	NP_005490.1	UBA2	#NAME?	9|9|13|10|0|3|2|2|13|13|35|33	8|7|9|9	33	0	0.74
FlagBirA-RAB10_CA_BioID	NP_694574.3	N4BP1	#NAME?	13|10|6|7|2|3|4|2|10|10|18|14	4|7|3|3	17	0	0.74
FlagBirA-RAB10_CA_BioID	NP_694983.2	ZDHHC20	#NAME?	0|0|0|0|0|0|0|0|0|0|0|0	2|3|0|0	5	0.48	0.15
FlagBirA-RAB10_CA_BioID	NP_003746.2	EIF3G	#NAME?	7|10|7|8|5|7|7|7|16|16|15|16	10|7|9|10	36	0	0.74
FlagBirA-RAB10_CA_BioID	NP_001408.2	EIF4B	#NAME?	35|33|39|27|6|8|12|8|51|47|96|105	48|54|53|55	210	0	0.74
FlagBirA-RAB10_CA_BioID	NP_940888.2	RPL7L1	#NAME?	5|5|4|3|0|2|3|2|8|6|7|7	5|4|5|4	18	0	0.62
FlagBirA-RAB10_CA_BioID	NP_005713.1	ACTR2	#NAME?	3|3|0|2|0|0|0|0|0|0|0|4	8|8|9|6	31	0.11	0.36
FlagBirA-RAB10_CA_BioID	NP_005712.1	ACTR3	#NAME?	0|0|0|0|0|2|0|0|0|0|7|5	5|3|4|3	15	0	0.58
FlagBirA-RAB10_CA_BioID	NP_005859.1	BET1	#NAME?	0|0|0|0|0|0|0|0|0|0|0|0	25|23|24|20	92	1	0
FlagBirA-RAB10_CA_BioID	NP_005871.1	DNAJA2	#NAME?	6|12|4|3|4|10|6|8|12|10|14|10	28|29|23|17	97	0	0.47
FlagBirA-RAB10_CA_BioID	NP_005561.1	LMAN1	#NAME?	0|0|0|0|0|0|0|0|0|0|4|4	16|15|12|11	54	0.8	0.01
FlagBirA-RAB10_CA_BioID	NP_005733.1	PDIA6	#NAME?	27|13|21|21|14|14|10|12|12|9|4|5	13|14|13|19	59	0	0.7
FlagBirA-RAB10_CA_BioID	NP_005737.1	NAMPT	#NAME?	26|21|21|25|8|8|6|7|10|0|4|5	27|31|28|26	112	0	0.69
FlagBirA-RAB10_CA_BioID	NP_005605.1	RHEB	#NAME?	10|5|9|8|5|4|6|8|7|7|0|5	8|7|9|6	30	0	0.62
FlagBirA-RAB10_CA_BioID	NP_005608.1	RPS14	#NAME?	13|18|17|12|15|17|13|11|26|26|21|26	19|17|19|26	81	0	0.7
FlagBirA-RAB10_CA_BioID	NP_005841.1	SF3B4	#NAME?	9|8|5|4|6|8|8|6|0|0|0|5	2|3|0|0	5	0	0.74
FlagBirA-RAB10_CA_BioID	NP_005810.1	STX6	#NAME?	0|0|0|0|0|0|0|0|0|0|0|0	35|30|42|39	146	1	0
FlagBirA-RAB10_CA_BioID	NP_005753.1	TRIM28	#NAME?	51|59|59|56|43|48|36|37|83|74|151|171	36|35|34|37	142	0	0.74
FlagBirA-RAB10_CA_BioID	NP_001272.2	TBCB	#NAME?	4|0|0|2|0|0|0|0|0|0|22|18	12|12|7|7	38	0	0.7
FlagBirA-RAB10_CA_BioID	NP_060644.4	MAP1S	#NAME?	0|0|0|0|0|0|0|0|3|2|6|4	2|0|0|0	2	0	0.59
FlagBirA-RAB10_CA_BioID	NP_003357.2	UQCRC2	#NAME?	34|29|38|31|14|14|8|12|25|25|8|11	19|19|33|33	104	0	0.71
FlagBirA-RAB10_CA_BioID	NP_003081.2	SNRPA1	#NAME?	16|23|15|13|26|15|21|27|37|37|83|79	18|20|20|13	71	0	0.74
FlagBirA-RAB10_CA_BioID	NP_001002800.1	SMC4	#NAME?	12|8|6|3|3|6|6|3|14|14|12|10	2|5|2|4	13	0	0.74
FlagBirA-RAB10_CA_BioID	NP_061915.2	PUS7	#NAME?	0|0|0|2|0|0|2|2|2|3|35|33	2|0|5|4	11	0	0.74
FlagBirA-RAB10_CA_BioID	NP_078881.3	ARHGAP10	#NAME?	0|0|0|0|0|0|0|0|0|0|0|0	7|6|4|0	17	0.75	0.02
FlagBirA-RAB10_CA_BioID	NP_001107.2	ADCY9	#NAME?	0|0|0|0|0|0|0|0|0|0|0|0	3|2|0|0	5	0.48	0.15
FlagBirA-RAB10_CA_BioID	NP_001705.2	BICD1	#NAME?	0|0|0|0|0|0|0|0|0|0|0|0	4|0|0|3	7	0.5	0.12
FlagBirA-RAB10_CA_BioID	NP_056450.2	GAPVD1	#NAME?	32|23|35|33|28|30|26|28|71|67|63|60	40|39|28|34	141	0	0.74
FlagBirA-RAB10_CA_BioID	NP_073744.2	FAM129B	#NAME?	3|0|0|0|0|0|0|0|0|0|7|6	30|33|31|27	121	1	0
FlagBirA-RAB10_CA_BioID	NP_002304.3	ABLIM1	#NAME?	5|0|0|0|0|0|0|0|0|0|19|19	6|6|6|5	23	0	0.7
FlagBirA-RAB10_CA_BioID	NP_003153.2	STRN	#NAME?	0|0|0|0|0|0|3|0|0|0|0|0	2|2|0|2	6	0.03	0.4
FlagBirA-RAB10_CA_BioID	NP_006412.2	ARFGEF1	#NAME?	0|0|0|0|0|0|0|0|0|0|0|0	7|3|0|0	10	0.5	0.12
FlagBirA-RAB10_CA_BioID	NP_006003.1	CLPP	#NAME?	6|0|7|3|0|0|0|0|0|0|0|0	5|6|5|6	22	0	0.58
FlagBirA-RAB10_CA_BioID	NP_006089.1	GNB2L1	#NAME?	47|41|50|34|36|31|27|27|67|68|63|63	29|29|27|29	114	0	0.74
FlagBirA-RAB10_CA_BioID	NP_006017.1	H1FX	#NAME?	6|8|7|7|0|3|3|3|0|0|7|8	5|4|5|3	17	0	0.62
FlagBirA-RAB10_CA_BioID	NP_005902.1	MAT2A	#NAME?	10|7|8|6|8|11|9|8|7|8|0|0	3|2|4|5	14	0	0.74
FlagBirA-RAB10_CA_BioID	NP_005960.1	NAP1L4	#NAME?	23|25|29|27|13|4|3|11|17|16|22|21	24|23|18|25	90	0	0.7
FlagBirA-RAB10_CA_BioID	NP_006058.1	COX4NB	#NAME?	0|0|0|0|0|0|0|0|0|0|0|0	16|13|15|18	62	1	0
FlagBirA-RAB10_CA_BioID	NP_006080.1	SCML2	#NAME?	38|34|36|32|43|45|32|45|51|57|172|164	16|11|8|10	45	0	0.74
FlagBirA-RAB10_CA_BioID	NP_005990.1	TSNAX	#NAME?	8|8|6|7|4|2|4|5|4|5|14|11	6|7|7|8	28	0	0.67
FlagBirA-RAB10_CA_BioID	NP_064555.2	NCLN	#NAME?	3|5|4|2|3|0|0|2|3|3|3|2	9|11|11|5	36	0.08	0.38
FlagBirA-RAB10_CA_BioID	NP_056075.1	SIN3B	#NAME?	41|41|39|32|30|35|47|40|46|44|24|26	6|4|0|0	10	0	0.74
FlagBirA-RAB10_CA_BioID	NP_067017.2	SLC30A1	#NAME?	0|0|0|0|0|0|0|0|0|0|0|0	4|3|2|0	9	0.73	0.05
FlagBirA-RAB10_CA_BioID	NP_036313.3	FKBP8	#NAME?	6|0|5|7|0|0|0|0|0|0|3|3	16|12|11|15	54	0.05	0.38
FlagBirA-RAB10_CA_BioID	NP_001524.2	HNRNPL	#NAME?	31|22|40|29|26|20|20|23|42|33|68|63	14|12|16|20	62	0	0.74
FlagBirA-RAB10_CA_BioID	NP_002801.1	PSMD4	#NAME?	11|10|11|6|9|10|7|11|14|18|24|16	8|8|8|7	31	0	0.74
FlagBirA-RAB10_CA_BioID	NP_001812.2	CHML	#NAME?	0|0|0|0|0|0|0|0|0|0|0|0	94|93|87|85	359	1	0
FlagBirA-RAB10_CA_BioID	NP_036565.2	SF3B1	#NAME?	60|55|50|49|59|55|57|61|81|82|126|124	15|23|23|19	80	0	0.74
FlagBirA-RAB10_CA_BioID	NP_036558.3	SF3B3	#NAME?	41|38|40|37|37|40|41|32|95|87|131|114	23|23|20|23	89	0	0.74
FlagBirA-RAB10_CA_BioID	NP_006316.1	RAN	#NAME?	58|47|58|36|70|65|39|52|71|76|51|48	48|51|41|42	182	0	0.74
FlagBirA-RAB10_CA_BioID	NP_006315.1	CFDP1	#NAME?	2|4|3|0|0|0|3|0|0|0|11|11	2|0|0|0	2	0	0.74
FlagBirA-RAB10_CA_BioID	NP_006126.1	CAPZA1	#NAME?	53|38|45|43|37|42|41|38|64|58|70|90	71|77|73|71	292	0	0.73
FlagBirA-RAB10_CA_BioID	NP_006127.1	CAPZA2	#NAME?	33|28|16|9|10|17|9|16|26|20|60|58	74|65|61|50	250	0	0.72
FlagBirA-RAB10_CA_BioID	NP_006136.1	DNAJB1	#NAME?	20|20|21|24|16|11|15|12|20|19|86|77	30|32|47|45	154	0	0.74
FlagBirA-RAB10_CA_BioID	NP_006398.1	ARL6IP5	#NAME?	6|3|3|2|0|0|0|0|0|0|0|0	29|26|34|28	117	1	0
FlagBirA-RAB10_CA_BioID	NP_006139.1	LASP1	#NAME?	0|2|0|0|0|0|0|0|0|3|12|10	5|4|10|9	28	0	0.64
FlagBirA-RAB10_CA_BioID	NP_006181.1	ORC2	#NAME?	8|12|11|10|22|19|16|16|11|8|33|35	8|9|9|5	31	0	0.74
FlagBirA-RAB10_CA_BioID	NP_006310.1	CDIPT	#NAME?	0|3|5|6|5|7|2|6|0|4|5|5	3|0|7|4	14	0	0.57
FlagBirA-RAB10_CA_BioID	NP_006247.1	PKN2	#NAME?	11|16|13|8|2|4|5|5|24|16|23|23	26|33|29|23	111	0	0.67
FlagBirA-RAB10_CA_BioID	NP_006382.1	IPO7	#NAME?	27|28|37|30|30|26|19|21|19|26|20|28	43|33|36|35	147	0	0.7
FlagBirA-RAB10_CA_BioID	NP_006273.1	STK4	#NAME?	3|0|5|2|0|0|0|0|7|6|14|15	14|14|12|15	55	0	0.66
FlagBirA-RAB10_CA_BioID	NP_006333.1	TACC3	#NAME?	3|2|0|3|2|5|6|6|9|12|12|19	9|13|8|11	41	0	0.67
FlagBirA-RAB10_CA_BioID	NP_006283.1	TSG101	#NAME?	0|0|0|0|0|0|0|0|0|0|0|0	6|2|2|0	10	0.72	0.05
FlagBirA-RAB10_CA_BioID	NP_006286.1	VARS	#NAME?	23|24|27|23|14|13|12|15|18|19|27|27	18|14|15|13	60	0	0.74
FlagBirA-RAB10_CA_BioID	NP_006361.1	VTI1B	#NAME?	0|0|0|0|0|0|0|0|0|0|0|0	9|10|10|9	38	1	0
FlagBirA-RAB10_CA_BioID	NP_006827.1	GCN1L1	#NAME?	232|208|187|205|172|154|175|173|201|187|91|80	173|160|145|136	614	0	0.74
FlagBirA-RAB10_CA_BioID	NP_067640.2	SENP2	#NAME?	0|0|0|0|0|0|0|0|0|0|2|3	10|8|5|4	27	0.43	0.18
FlagBirA-RAB10_CA_BioID	NP_114414.2	EIF2A	#NAME?	19|17|18|18|12|9|9|8|23|20|42|40	9|7|13|16	45	0	0.74
FlagBirA-RAB10_CA_BioID	NP_065789.1	KIDINS220	#NAME?	2|0|0|0|4|0|2|2|2|5|0|0	5|5|2|3	15	0	0.52
FlagBirA-RAB10_CA_BioID	NP_001007068.1	SDCBP	#NAME?	4|0|0|0|0|3|0|2|0|0|29|29	29|26|37|31	123	0	0.69
FlagBirA-RAB10_CA_BioID	NP_036473.2	GTPBP4	#NAME?	12|10|17|7|13|6|6|8|26|23|22|18	21|20|23|25	89	0	0.69
FlagBirA-RAB10_CA_BioID	NP_005372.2	NCL	#NAME?	47|47|39|37|30|31|38|33|46|37|92|99	32|26|43|45	146	0	0.74
FlagBirA-RAB10_CA_BioID	NP_112556.2	HNRNPAB	#NAME?	22|25|11|16|14|15|20|21|21|19|25|20	5|3|2|8	18	0	0.74
FlagBirA-RAB10_CA_BioID	NP_001007226.1	IGF2BP2	#NAME?	11|9|13|12|3|0|7|10|10|8|37|43	7|8|11|8	34	0	0.74
FlagBirA-RAB10_DN_BioID	NP_060368.2	MARC2	#NAME?	0|0|0|0|0|0|0|0|0|0|0|0	16|10|15|14	55	1	0
FlagBirA-RAB10_CA_BioID	NP_005852.2	STUB1	#NAME?	12|10|10|9|0|0|0|0|0|0|9|7	13|13|11|9	46	0	0.62
FlagBirA-RAB10_CA_BioID	NP_002196.2	ITGA5	#NAME?	0|0|0|0|0|0|0|0|0|0|0|0	7|9|7|7	30	1	0
FlagBirA-RAB10_CA_BioID	NP_077005.2	WDR18	#NAME?	0|0|0|0|0|0|0|0|0|0|7|6	5|3|5|3	16	0	0.59
FlagBirA-RAB10_CA_BioID	NP_001008389.1	CISD2	#NAME?	0|0|0|0|0|0|0|0|0|0|0|0	15|9|11|10	45	1	0
FlagBirA-RAB10_CA_BioID	NP_057371.2	HP1BP3	#NAME?	10|7|7|9|9|13|12|9|17|14|50|52	6|5|7|8	26	0	0.74
FlagBirA-RAB10_CA_BioID	NP_056290.3	FAM98A	#NAME?	4|5|3|0|0|0|0|0|5|4|5|5	4|4|4|0	12	0	0.55
FlagBirA-RAB10_CA_BioID	NP_078787.2	HAUS3	#NAME?	9|9|8|8|8|9|11|11|21|17|3|4	8|9|4|5	26	0	0.74
FlagBirA-RAB10_CA_BioID	NP_001007528.1	LMBRD2	#NAME?	0|0|0|0|0|0|0|0|0|0|0|0	2|0|0|0	2	0.24	0.28
FlagBirA-RAB10_CA_BioID	NP_001008938.1	CKAP5	#NAME?	89|77|84|69|79|86|96|83|140|132|112|118	72|65|58|59	254	0	0.74
FlagBirA-RAB10_CA_BioID	NP_006336.3	SLC30A9	#NAME?	0|0|0|0|0|0|0|0|0|0|0|0	6|3|4|2	15	0.98	0
FlagBirA-RAB10_CA_BioID	NP_006658.1	PGRMC1	#NAME?	10|6|5|7|6|5|8|3|5|4|7|6	21|16|14|14	65	0.01	0.43
FlagBirA-RAB10_CA_BioID	NP_006591.1	NUDC	#NAME?	31|27|37|27|20|20|17|23|56|58|106|107	60|66|70|68	264	0	0.74
FlagBirA-RAB10_CA_BioID	NP_006657.1	RUVBL2	#NAME?	62|60|67|57|70|64|56|61|103|99|196|200	77|79|63|59	278	0	0.74
FlagBirA-RAB10_CA_BioID	NP_006550.1	KHDRBS1	#NAME?	24|30|27|29|26|20|27|19|15|15|11|10	12|16|22|18	68	0	0.71
FlagBirA-RAB10_CA_BioID	NP_006535.1	EXOC5	#NAME?	0|0|0|0|0|0|0|0|0|0|0|0	16|14|7|5	42	1	0
FlagBirA-RAB10_CA_BioID	NP_006546.1	YKT6	#NAME?	8|4|6|8|3|6|6|3|12|13|27|31	225|248|265|239	977	1	0
FlagBirA-RAB10_CA_BioID	NP_055875.1	AVL9	#NAME?	0|0|0|0|0|0|0|0|0|0|0|0	8|9|6|7	30	1	0
FlagBirA-RAB10_CA_BioID	NP_055950.1	NUP205	#NAME?	12|8|12|14|5|10|5|10|11|11|10|9	7|13|9|12	41	0	0.65
FlagBirA-RAB10_CA_BioID	NP_055970.1	LARP4B	#NAME?	8|8|0|9|0|0|0|2|0|2|6|6	5|7|7|9	28	0	0.6
FlagBirA-RAB10_CA_BioID	NP_056118.2	VPS8	#NAME?	0|0|0|0|0|0|0|0|0|0|0|0	3|2|0|0	5	0.48	0.15
FlagBirA-RAB10_CA_BioID	NP_056340.2	IBTK	#NAME?	5|4|6|6|6|7|8|12|12|14|10|9	6|9|5|4	24	0	0.67
FlagBirA-RAB10_CA_BioID	NP_006720.1	DIAPH2	#NAME?	0|0|0|0|0|0|0|0|0|0|0|0	16|19|11|13	59	1	0
FlagBirA-RAB10_CA_BioID	NP_006796.1	HNRNPA0	#NAME?	17|19|17|10|15|17|14|19|21|23|22|23	12|9|10|10	41	0	0.74
FlagBirA-RAB10_CA_BioID	NP_006734.1	RBM3	#NAME?	0|0|0|0|0|0|0|0|0|0|0|0	5|0|0|0	5	0.25	0.21
FlagBirA-RAB10_CA_BioID	NP_006793.1	SF3A3	#NAME?	10|6|9|5|9|10|6|8|25|23|38|36	5|3|4|0	12	0	0.74
FlagBirA-RAB10_CA_BioID	NP_006810.1	STIP1	#NAME?	6|6|6|0|0|5|0|0|7|6|24|26	14|14|17|15	60	0	0.71
FlagBirA-RAB10_CA_BioID	NP_060139.2	ERCC6L	#NAME?	8|3|8|0|4|11|7|7|8|8|12|11	6|6|0|3	15	0	0.74
FlagBirA-RAB10_CA_BioID	NP_219485.1	HAUS8	#NAME?	9|7|11|6|7|4|7|11|10|10|10|11	4|5|4|4	17	0	0.74
FlagBirA-RAB10_CA_BioID	NP_008996.1	CDC37	#NAME?	12|16|12|16|0|3|0|3|5|4|18|19	19|15|18|17	69	0	0.68
FlagBirA-RAB10_CA_BioID	NP_008937.1	NUDT21	#NAME?	15|14|16|16|19|15|14|14|25|17|33|37	4|2|4|5	15	0	0.74
FlagBirA-RAB10_CA_BioID	NP_008955.1	TMEM115	#NAME?	0|0|0|0|0|0|0|0|0|0|0|0	13|8|6|7	34	1	0
FlagBirA-RAB10_CA_BioID	NP_008869.1	SNRPD1	#NAME?	9|6|9|0|3|3|2|2|4|6|14|18	9|8|9|13	39	0	0.68
FlagBirA-RAB10_CA_BioID	NP_001202.4	BUB1B	#NAME?	15|11|13|6|5|6|6|7|23|22|25|27	12|13|13|13	51	0	0.74
FlagBirA-RAB10_CA_BioID	NP_001012321.1	RPSA	#NAME?	6|7|11|7|5|2|3|5|6|5|11|10	6|6|10|4	26	0	0.64
FlagBirA-RAB10_CA_BioID	NP_009167.1	CHP	#NAME?	0|0|0|0|0|0|0|0|0|0|0|0	3|2|3|4	12	0.98	0
FlagBirA-RAB10_CA_BioID	NP_009123.1	SUPT16H	#NAME?	16|11|15|12|6|4|9|9|31|27|35|35	3|0|2|3	8	0	0.74
FlagBirA-RAB10_CA_BioID	NP_009144.1	PRAF2	#NAME?	3|0|0|0|0|0|0|0|0|0|0|0	5|5|0|5	15	0.37	0.19
FlagBirA-RAB10_CA_BioID	NP_009202.1	STK38	#NAME?	5|8|11|4|9|10|11|12|22|23|33|33	13|16|16|15	60	0	0.72
FlagBirA-RAB10_CA_BioID	NP_009121.1	SEC23IP	#NAME?	10|13|9|10|3|4|5|4|20|18|26|24	31|36|35|26	128	0	0.67
FlagBirA-RAB10_CA_BioID	NP_009215.1	TWF2	#NAME?	3|5|0|0|0|0|0|0|0|0|0|0	6|6|10|11	33	0.17	0.36
FlagBirA-RAB10_CA_BioID	NP_009140.1	RPL35	#NAME?	2|3|0|4|0|3|0|2|12|11|4|3	12|10|14|9	45	0	0.62
FlagBirA-RAB10_CA_BioID	NP_009145.1	SEC63	#NAME?	0|0|2|3|0|0|0|0|2|0|5|0	9|12|12|17	50	0.64	0.07
FlagBirA-RAB10_CA_BioID	NP_009210.1	U2AF2	#NAME?	20|13|18|21|10|20|15|19|18|20|29|33	13|9|15|19	56	0	0.74
FlagBirA-RAB10_CA_BioID	NP_009057.1	VCP	#NAME?	122|108|114|98|75|82|79|76|126|118|19|20	19|18|19|17	73	0	0.74
FlagBirA-RAB10_CA_BioID	NP_001010872.1	FAM83B	#NAME?	0|0|0|0|0|0|0|0|0|2|0|0	3|4|0|3	10	0.33	0.19
FlagBirA-RAB10_CA_BioID	NP_113584.3	HUWE1	#NAME?	10|5|7|10|3|3|3|5|0|0|0|0	4|3|6|6	19	0	0.65
FlagBirA-RAB10_CA_BioID	NP_112493.2	SEH1L	#NAME?	0|0|3|2|0|0|0|0|0|0|2|3	5|6|7|7	25	0.07	0.38
FlagBirA-RAB10_CA_BioID	NP_005078.2	FXR1	#NAME?	16|17|17|13|13|9|8|11|24|29|21|15	6|8|8|8	30	0	0.74
FlagBirA-RAB10_CA_BioID	NP_001014433.1	CUTA	#NAME?	0|0|0|0|0|0|0|0|0|0|0|0	4|0|0|2	6	0.49	0.15
FlagBirA-RAB10_CA_BioID	NP_004437.2	EPRS	#NAME?	44|40|38|34|46|38|48|43|77|67|40|43	18|23|20|23	84	0	0.74
FlagBirA-RAB10_CA_BioID	NP_078934.3	IPO4	#NAME?	3|4|4|3|0|0|0|0|0|0|0|0	4|4|5|9	22	0.02	0.41
FlagBirA-RAB10_CA_BioID	NP_055444.2	ARHGEF10	#NAME?	0|0|2|0|0|0|0|0|0|2|0|0	16|20|10|8	54	0.98	0
FlagBirA-RAB10_CA_BioID	NP_776186.2	RABL3	#NAME?	0|0|0|0|0|0|0|0|0|0|3|3	16|20|17|22	75	1	0
FlagBirA-RAB10_CA_BioID	NP_065904.1	KIAA1467	#NAME?	0|0|0|0|0|0|0|0|0|0|0|0	6|0|4|6	16	0.75	0.02
FlagBirA-RAB10_CA_BioID	NP_001017408.1	GOPC	#NAME?	0|0|0|0|0|0|0|0|0|0|3|0	11|10|11|11	43	0.93	0
FlagBirA-RAB10_CA_BioID	NP_068749.3	RINT1	#NAME?	0|0|2|0|0|0|0|0|0|0|0|0	6|5|4|5	20	0.72	0.05
FlagBirA-RAB10_CA_BioID	NP_001112.2	ADD3	#NAME?	13|11|14|11|13|16|10|9|25|25|35|35	49|57|35|35	176	0	0.68
FlagBirA-RAB10_CA_BioID	NP_004131.3	LLGL1	#NAME?	0|0|0|0|0|0|0|0|0|0|0|0	13|11|10|9	43	1	0
FlagBirA-RAB10_CA_BioID	NP_065068.1	VANGL2	#NAME?	0|0|0|0|0|0|0|0|0|0|0|0	12|9|8|8	37	1	0
FlagBirA-RAB10_CA_BioID	NP_003123.2	SRM	#NAME?	4|0|5|9|4|6|6|4|4|2|8|6	5|5|4|3	17	0	0.63
FlagBirA-RAB10_CA_BioID	NP_116231.2	TMEM209	#NAME?	0|0|0|0|0|0|0|0|0|0|0|0	13|11|8|6	38	1	0
FlagBirA-RAB10_CA_BioID	NP_009115.2	NISCH	#NAME?	0|3|0|2|0|0|0|0|0|0|0|0	3|3|0|0	6	0	0.45
FlagBirA-RAB10_CA_BioID	NP_004161.4	SLC1A1	#NAME?	0|0|0|0|0|0|0|0|0|0|0|0	4|4|0|6	14	0.75	0.03
FlagBirA-RAB10_CA_BioID	NP_031401.1	TARDBP	#NAME?	9|11|16|15|9|7|12|9|12|6|17|15	6|6|7|10	29	0	0.74
FlagBirA-RAB10_CA_BioID	NP_004993.1	NDUFA9	#NAME?	4|13|13|10|6|5|5|7|6|7|0|0	14|14|11|11	50	0	0.64
FlagBirA-RAB10_CA_BioID	NP_004453.3	FDFT1	#NAME?	0|0|0|0|0|0|0|0|0|0|0|0	5|4|4|6	19	1	0
FlagBirA-RAB10_CA_BioID	NP_008860.4	SKIV2L	#NAME?	0|0|0|6|0|0|0|0|0|0|0|0	3|4|0|0	7	0	0.45
FlagBirA-RAB10_CA_BioID	NP_061903.2	DHX29	#NAME?	13|11|11|15|13|15|11|11|27|23|25|21	21|27|19|20	87	0	0.7
FlagBirA-RAB10_CA_BioID	NP_005073.2	TRIM25	#NAME?	12|17|16|10|14|14|15|10|33|28|41|36	13|18|13|12	56	0	0.74
FlagBirA-RAB10_CA_BioID	NP_001349.2	DHX15	#NAME?	39|37|37|29|40|42|47|47|48|42|76|74	23|18|22|17	80	0	0.74
FlagBirA-RAB10_CA_BioID	NP_005019.2	PIP4K2A	#NAME?	3|3|4|3|6|0|3|0|2|0|0|0	11|10|9|10	40	0.01	0.42
FlagBirA-RAB10_CA_BioID	NP_036243.1	AHSA1	#NAME?	17|10|24|21|13|15|18|19|33|29|46|39	39|35|46|42	162	0	0.72
FlagBirA-RAB10_CA_BioID	NP_036434.1	LPHN2	#NAME?	0|0|0|0|0|0|0|0|0|0|0|0	20|25|10|7	62	1	0
FlagBirA-RAB10_CA_BioID	NP_036357.1	NUBP2	#NAME?	5|3|0|5|0|0|0|0|0|0|0|0	3|2|3|4	12	0	0.56
FlagBirA-RAB10_CA_BioID	NP_036552.1	IFIT5	#NAME?	21|24|26|14|22|29|24|24|35|29|34|43	66|64|52|45	227	0	0.69
FlagBirA-RAB10_CA_BioID	NP_036569.1	SNAPIN	#NAME?	0|0|0|0|0|0|0|0|0|0|0|0	5|9|7|5	26	1	0
FlagBirA-RAB10_CA_BioID	NP_001002019.1	PUS1	#NAME?	7|6|6|3|0|0|4|0|2|0|5|4	4|0|3|2	9	0	0.61
FlagBirA-RAB10_CA_BioID	NP_037520.1	PREB	#NAME?	0|0|0|0|0|0|0|0|0|0|4|5	41|36|46|45	168	1	0
FlagBirA-RAB10_CA_BioID	NP_037386.1	TBK1	#NAME?	8|9|9|9|4|4|3|3|10|7|5|5	15|11|9|8	43	0	0.56
FlagBirA-RAB10_CA_BioID	NP_071735.2	ZFYVE20	#NAME?	0|0|0|0|0|0|0|0|0|0|0|0	2|2|0|0	4	0.47	0.17
FlagBirA-RAB10_CA_BioID	NP_001389.2	ECH1	#NAME?	22|19|15|14|6|7|7|7|14|19|0|0	2|0|2|3	7	0	0.74
FlagBirA-RAB10_CA_BioID	NP_001020764.1	ARFIP1	#NAME?	0|2|4|3|4|5|3|2|9|8|13|13	35|38|37|34	144	0.81	0.01
FlagBirA-RAB10_CA_BioID	NP_006491.2	MCAM	#NAME?	0|0|0|0|0|0|0|0|0|0|0|0	6|5|2|0	13	0.74	0.04
FlagBirA-RAB10_CA_BioID	NP_060414.3	USP47	#NAME?	4|0|5|2|0|0|0|0|4|3|6|6	3|5|2|0	10	0	0.58
FlagBirA-RAB10_CA_BioID	NP_001164.2	ARHGAP5	#NAME?	2|0|0|0|0|0|0|0|0|2|6|7	2|0|0|0	2	0	0.63
FlagBirA-RAB10_CA_BioID	NP_003477.4	SLC7A5	#NAME?	0|0|0|0|0|0|0|0|5|0|6|4	8|4|4|3	19	0	0.52
FlagBirA-RAB10_CA_BioID	NP_038470.1	STOML2	#NAME?	7|13|6|9|0|0|0|3|0|0|2|0	6|5|7|9	27	0	0.65
FlagBirA-RAB10_CA_BioID	NP_072047.4	VPS52	#NAME?	0|0|0|0|0|0|0|0|0|0|0|0	4|3|2|2	11	0.97	0
FlagBirA-RAB10_CA_BioID	NP_039269.2	LIG3	#NAME?	6|4|2|4|0|0|0|0|5|4|34|29	4|3|2|2	11	0	0.74
FlagBirA-RAB10_CA_BioID	NP_056100.2	WDR7	#NAME?	0|0|0|0|0|0|0|0|0|0|0|0	81|67|58|58	264	1	0
FlagBirA-RAB10_CA_BioID	NP_001027565.1	HNRNPH2	#NAME?	26|21|17|18|0|0|15|14|0|0|0|0	16|17|0|8	41	0	0.7
FlagBirA-RAB10_CA_BioID	NP_005906.2	MCM6	#NAME?	16|9|8|14|13|12|11|13|37|36|25|24	8|3|7|7	25	0	0.74
FlagBirA-RAB10_CA_BioID	NP_036585.1	TBL2	#NAME?	0|0|0|0|0|0|0|0|0|0|0|0	3|2|2|2	9	0.96	0
FlagBirA-RAB10_CA_BioID	NP_001028675.1	SAR1B	#NAME?	0|0|0|0|0|0|0|0|0|0|0|0	7|11|13|17	48	1	0
FlagBirA-RAB10_CA_BioID	NP_055111.1	CAPN7	#NAME?	0|0|0|0|0|0|0|0|0|0|0|0	3|4|9|8	24	1	0
FlagBirA-RAB10_CA_BioID	NP_055121.1	C22orf28	#NAME?	26|24|29|24|13|12|13|12|28|30|34|35	20|17|25|22	84	0	0.72
FlagBirA-RAB10_CA_BioID	NP_055288.1	DIMT1	#NAME?	2|2|5|2|0|0|0|0|2|4|5|4	7|11|10|8	36	0.01	0.42
FlagBirA-RAB10_CA_BioID	NP_055055.1	LIMD1	#NAME?	5|4|6|4|0|0|0|0|4|5|8|7	10|12|7|8	37	0	0.53
FlagBirA-RAB10_CA_BioID	NP_055317.1	PRPF19	#NAME?	27|33|28|21|10|21|26|15|21|20|21|21	7|7|15|12	41	0	0.74
FlagBirA-RAB10_CA_BioID	NP_055706.1	PDAP1	#NAME?	16|15|13|12|8|10|6|8|25|25|54|50	31|36|42|36	145	0	0.73
FlagBirA-RAB10_CA_BioID	NP_056535.1	PODXL2	#NAME?	0|0|0|0|0|0|0|0|0|0|0|0	10|7|0|0	17	0.5	0.09
FlagBirA-RAB10_CA_BioID	NP_055319.1	RABGEF1	#NAME?	0|0|0|0|0|0|0|0|0|0|0|0	10|10|6|7	33	1	0
FlagBirA-RAB10_CA_BioID	NP_055115.1	SEC11A	#NAME?	6|0|0|0|0|0|5|3|0|0|5|4	12|14|14|12	52	0.13	0.36
FlagBirA-RAB10_CA_BioID	NP_054772.1	FLVCR1	#NAME?	0|0|0|0|0|0|0|0|0|0|0|0	5|0|3|0	8	0.5	0.12
FlagBirA-RAB10_CA_BioID	NP_054737.1	MRPS28	#NAME?	0|0|0|0|6|0|0|0|0|0|0|0	6|3|4|4	17	0.02	0.41
FlagBirA-RAB10_CA_BioID	NP_055449.1	PPM1F	#NAME?	0|0|0|0|0|0|0|0|0|0|0|0	2|0|2|0	4	0.47	0.17
FlagBirA-RAB10_CA_BioID	NP_055488.1	TTC35	#NAME?	0|0|0|0|0|0|0|0|0|0|4|4	30|34|28|26	118	1	0
FlagBirA-RAB10_CA_BioID	NP_055629.1	PSMD6	#NAME?	2|7|6|0|7|6|4|5|8|9|10|11	3|0|7|6	16	0	0.65
FlagBirA-RAB10_CA_BioID	NP_055555.1	EIF4A3	#NAME?	24|22|20|20|19|18|9|8|27|28|26|27	15|23|21|23	82	0	0.71
FlagBirA-RAB10_CA_BioID	NP_055814.1	RAB21	#NAME?	6|5|4|5|2|2|0|2|0|0|0|0	4|8|6|9	27	0	0.49
FlagBirA-RAB10_CA_BioID	NP_055545.1	MLEC	#NAME?	2|0|2|3|0|0|0|0|0|0|0|0	6|4|0|0	10	0.04	0.38
FlagBirA-RAB10_CA_BioID	NP_055523.1	KNTC1	#NAME?	2|5|3|4|3|2|3|3|9|11|0|0	2|0|0|0	2	0	0.74
FlagBirA-RAB10_CA_BioID	NP_055454.1	TTC37	#NAME?	2|3|0|0|0|3|0|3|0|0|0|0	4|2|4|3	13	0	0.46
FlagBirA-RAB10_CA_BioID	NP_055719.1	RAB11FIP2	#NAME?	0|0|0|0|0|0|0|0|0|0|0|0	12|13|6|6	37	1	0
FlagBirA-RAB10_CA_BioID	NP_006819.2	ASCC3	#NAME?	29|21|21|27|23|21|16|21|43|37|20|17	12|14|13|10	49	0	0.74
FlagBirA-RAB10_CA_BioID	NP_056972.1	HOOK1	#NAME?	0|0|0|0|0|0|2|0|0|0|2|3	4|0|0|0	4	0	0.44
FlagBirA-RAB10_CA_BioID	NP_057488.1	TRMT112	#NAME?	2|4|2|0|0|0|0|0|0|0|0|0	3|0|2|2	7	0	0.49
FlagBirA-RAB10_CA_BioID	NP_057226.1	HSD17B12	#NAME?	6|4|6|7|4|4|3|2|9|12|13|12	19|14|27|26	86	0	0.49
FlagBirA-RAB10_CA_BioID	NP_057292.1	VPS28	#NAME?	0|0|0|0|0|0|0|0|0|0|0|0	2|2|0|2	6	0.71	0.06
FlagBirA-RAB10_CA_BioID	NP_057538.1	TMEM85	#NAME?	0|0|0|0|0|0|0|0|0|0|0|0	11|13|6|7	37	1	0
FlagBirA-RAB10_CA_BioID	NP_057731.1	C8orf55	#NAME?	0|0|3|0|0|3|0|2|0|0|0|0	6|8|7|7	28	0.15	0.36
FlagBirA-RAB10_CA_BioID	NP_057018.1	NOP58	#NAME?	17|12|17|18|19|22|29|27|28|22|36|29	16|14|21|17	68	0	0.74
FlagBirA-RAB10_CA_BioID	NP_057113.1	DHRS7	#NAME?	0|0|0|0|0|0|0|0|0|0|0|0	19|21|15|13	68	1	0
FlagBirA-RAB10_CA_BioID	NP_057123.1	C14orf166	#NAME?	17|13|16|8|14|12|12|8|20|21|20|20	24|25|27|18	94	0	0.67
FlagBirA-RAB10_CA_BioID	NP_057141.1	COPZ1	#NAME?	0|6|0|7|0|0|0|0|6|4|8|8	5|4|7|8	24	0	0.6
FlagBirA-RAB10_CA_BioID	NP_057161.1	PTRH2	#NAME?	0|0|2|0|0|0|0|0|0|0|0|0	5|2|4|4	15	0.52	0.08
FlagBirA-RAB10_CA_BioID	NP_057291.1	CPSF3	#NAME?	15|17|22|15|5|13|12|10|45|45|30|29	34|37|35|31	137	0	0.72
FlagBirA-RAB10_CA_BioID	NP_057231.1	PPME1	#NAME?	3|2|2|3|3|3|0|0|0|0|22|17	10|10|12|13	45	0	0.69
FlagBirA-RAB10_CA_BioID	NP_057308.1	SNX9	#NAME?	5|7|11|13|4|0|3|4|16|12|35|30	15|13|15|15	58	0	0.72
FlagBirA-RAB10_CA_BioID	NP_055205.2	SND1	#NAME?	71|59|62|59|41|43|45|57|58|62|91|91	78|74|71|69	292	0	0.73
FlagBirA-RAB10_CA_BioID	NP_009166.2	XPOT	#NAME?	20|20|26|30|4|8|6|6|10|14|4|5	20|22|23|22	87	0	0.71
FlagBirA-RAB10_CA_BioID	NP_001028755.2	ACOT9	#NAME?	7|4|7|8|0|0|0|3|0|0|3|0	4|0|11|11	26	0	0.54
FlagBirA-RAB10_CA_BioID	NP_004277.2	GTPBP1	#NAME?	0|7|7|2|6|6|0|3|0|8|14|12	6|5|5|4	20	0	0.68
FlagBirA-RAB10_CA_BioID	NP_004593.2	STAU1	#NAME?	6|8|4|7|10|5|12|12|15|13|18|13	4|2|4|3	13	0	0.74
FlagBirA-RAB10_CA_BioID	NP_065816.2	UBR4	#NAME?	3|0|2|4|0|0|0|0|0|0|0|0	4|2|4|6	16	0	0.45
FlagBirA-RAB10_CA_BioID	NP_003749.2	EIF3J	#NAME?	3|3|4|4|0|0|0|0|7|7|16|15	4|3|0|0	7	0	0.74
FlagBirA-RAB10_CA_BioID	NP_112601.3	CPVL	#NAME?	17|15|13|16|30|28|28|30|23|22|12|9	6|7|6|6	25	0	0.74
FlagBirA-RAB10_CA_BioID	NP_005877.2	KATNB1	#NAME?	0|2|0|0|0|0|0|0|0|2|13|9	7|3|2|4	16	0	0.66
FlagBirA-RAB10_CA_BioID	NP_037374.1	C16orf80	#NAME?	7|4|4|2|3|3|4|4|5|3|11|8	3|4|2|0	9	0	0.74
FlagBirA-RAB10_CA_BioID	NP_037397.2	C11orf2	#NAME?	0|0|0|0|0|0|0|0|0|0|0|0	14|19|15|19	67	1	0
FlagBirA-RAB10_CA_BioID	NP_659400.2	FAM91A1	#NAME?	6|6|5|7|8|4|10|7|10|10|4|7	111|101|80|89	381	1	0
FlagBirA-RAB10_CA_BioID	NP_056988.3	EIF5B	#NAME?	15|9|12|17|15|13|13|14|17|20|24|23	5|4|4|4	17	0	0.74
FlagBirA-RAB10_CA_BioID	NP_057314.2	CYB5R4	#NAME?	0|0|0|0|0|0|0|0|0|0|4|7	2|3|7|9	21	0	0.5
FlagBirA-RAB10_CA_BioID	NP_056044.3	KIAA0664	#NAME?	5|0|2|0|4|0|0|0|5|4|14|14	4|5|0|3	12	0	0.69
FlagBirA-RAB10_CA_BioID	NP_005379.3	PDCL	#NAME?	5|2|6|7|0|0|0|0|0|0|11|12	18|13|16|14	61	0	0.59
FlagBirA-RAB10_CA_BioID	NP_001026873.2	C3orf75	#NAME?	11|6|11|11|16|13|12|9|23|16|25|22	16|14|11|12	53	0	0.7
FlagBirA-RAB10_CA_BioID	NP_060519.1	PLEKHJ1	#NAME?	0|0|0|0|0|0|0|0|0|0|0|0	11|11|0|0	22	0.5	0.09
FlagBirA-RAB10_CA_BioID	NP_060582.1	TMEM38B	#NAME?	0|0|0|0|0|0|0|0|0|0|0|0	3|0|3|0	6	0.5	0.13
FlagBirA-RAB10_CA_BioID	NP_060708.1	AGK	#NAME?	9|7|8|8|4|4|0|0|0|0|0|0	6|7|7|5	25	0	0.62
FlagBirA-RAB10_CA_BioID	NP_004395.1	SEPT2	#NAME?	29|23|24|17|31|26|28|29|47|37|39|36	31|29|35|34	129	0	0.72
FlagBirA-RAB10_CA_BioID	NP_060282.1	CHCHD3	#NAME?	0|0|0|0|0|0|0|0|0|0|0|0	2|0|0|0	2	0.24	0.28
FlagBirA-RAB10_CA_BioID	NP_060315.1	COMMD8	#NAME?	6|3|5|6|0|0|0|0|3|5|5|6	9|5|7|8	29	0	0.52
FlagBirA-RAB10_CA_BioID	NP_060377.1	LAMTOR1	#NAME?	0|0|0|0|0|0|0|2|0|0|0|0	17|15|16|17	65	1	0
FlagBirA-RAB10_CA_BioID	NP_060386.1	PIH1D1	#NAME?	8|10|13|11|11|9|9|12|21|22|21|21	11|10|16|15	52	0	0.7
FlagBirA-RAB10_CA_BioID	NP_060917.1	TMEM111	#NAME?	0|0|0|0|0|0|0|0|0|0|0|0	33|27|24|26	110	1	0
FlagBirA-RAB10_CA_BioID	NP_060934.1	CISD1	#NAME?	0|0|0|0|0|0|0|0|0|0|0|0	3|3|2|2	10	0.97	0
FlagBirA-RAB10_CA_BioID	NP_064709.2	CIAPIN1	#NAME?	3|4|0|0|0|3|0|0|13|13|18|15	9|10|13|14	46	0	0.68
FlagBirA-RAB10_CA_BioID	NP_006634.3	SDCCAG3	#NAME?	0|0|0|0|0|2|0|0|0|2|5|5	2|4|0|0	6	0	0.56
FlagBirA-RAB10_CA_BioID	NP_037535.2	STRN4	#NAME?	2|3|0|0|0|0|5|0|0|0|9|8	3|4|0|2	9	0	0.64
FlagBirA-RAB10_CA_BioID	NP_002102.4	HTT	#NAME?	0|0|0|0|0|0|0|0|0|0|0|0	5|3|2|3	13	0.98	0
FlagBirA-RAB10_CA_BioID	NP_000099.2	DLD	#NAME?	11|6|15|8|5|0|2|2|0|0|0|0	7|6|8|5	26	0	0.67
FlagBirA-RAB10_CA_BioID	NP_003293.2	TRIP6	#NAME?	0|0|2|0|0|0|0|0|2|2|0|5	2|4|6|5	17	0	0.45
FlagBirA-RAB10_CA_BioID	NP_006436.3	PRPF8	#NAME?	85|81|83|67|74|60|75|90|131|113|104|101	30|42|42|55	169	0	0.74
FlagBirA-RAB10_CA_BioID	NP_061913.3	ELP4	#NAME?	15|17|4|11|16|18|17|13|9|10|18|11	26|32|18|15	91	0	0.61
FlagBirA-RAB10_CA_BioID	NP_004990.3	MYO6	#NAME?	9|9|9|9|16|20|20|28|30|24|26|26	18|25|6|3	52	0	0.71
FlagBirA-RAB10_CA_BioID	NP_055870.2	SWAP70	#NAME?	3|2|3|5|5|2|0|0|4|9|15|14	6|5|10|10	31	0	0.67
FlagBirA-RAB10_CA_BioID	NP_061161.2	FAM114A2	#NAME?	3|3|6|3|3|0|5|4|10|8|5|7	9|17|12|10	48	0	0.51
FlagBirA-RAB10_CA_BioID	NP_060244.2	CDKAL1	#NAME?	0|0|0|2|0|0|0|0|0|2|11|10	18|19|15|15	67	0	0.54
FlagBirA-RAB10_CA_BioID	NP_004466.2	FLOT2	#NAME?	2|0|0|3|2|2|0|2|5|5|3|4	17|12|12|9	50	0.3	0.2
FlagBirA-RAB10_CA_BioID	NP_001035526.1	YARS2	#NAME?	4|2|5|4|0|0|0|0|0|0|0|0	3|4|6|5	18	0	0.5
FlagBirA-RAB10_CA_BioID	NP_038203.2	IARS	#NAME?	62|48|43|43|39|36|45|40|47|52|30|28	20|26|32|26	104	0	0.74
FlagBirA-RAB10_CA_BioID	NP_003565.4	VAPA	#NAME?	5|12|2|4|4|3|0|2|0|0|6|0	38|37|44|38	157	1	0
FlagBirA-RAB10_CA_BioID	NP_149124.3	CNP	#NAME?	4|5|2|0|4|0|3|2|0|3|3|0	8|6|8|7	29	0	0.45
FlagBirA-RAB10_CA_BioID	NP_001035542.1	RUFY1	#NAME?	0|0|0|0|0|0|0|0|3|4|18|11	7|13|7|7	34	0	0.66
FlagBirA-RAB10_CA_BioID	NP_061817.1	MIS18A	#NAME?	3|3|6|2|2|2|0|0|10|4|5|4	9|6|5|4	24	0	0.59
FlagBirA-RAB10_CA_BioID	NP_060191.3	CC2D1A	#NAME?	3|0|3|2|0|0|0|0|3|6|20|19	7|5|6|6	24	0	0.71
FlagBirA-RAB10_CA_BioID	NP_005325.2	HCFC1	#NAME?	66|52|56|60|78|70|67|70|96|101|89|87	15|15|19|15	64	0	0.74
FlagBirA-RAB10_CA_BioID	NP_064539.1	C15orf24	#NAME?	0|0|0|0|0|0|0|0|0|0|0|0	5|7|4|6	22	1	0
FlagBirA-RAB10_CA_BioID	NP_064530.1	SH3GLB2	#NAME?	30|22|30|32|17|11|9|14|0|0|4|0	4|3|4|5	16	0	0.74
FlagBirA-RAB10_CA_BioID	NP_064628.1	TOMM22	#NAME?	12|24|38|33|3|7|3|5|17|18|20|24	46|46|43|45	180	0	0.7
FlagBirA-RAB10_CA_BioID	NP_009191.1	LYPLA2	#NAME?	0|0|5|0|0|7|0|0|10|6|22|19	17|18|10|10	55	0	0.69
FlagBirA-RAB10_CA_BioID	NP_065080.1	LZTFL1	#NAME?	0|0|0|0|0|0|0|0|0|0|6|5	6|7|5|5	23	0	0.53
FlagBirA-RAB10_CA_BioID	NP_065101.1	UTP3	#NAME?	0|2|0|0|0|0|0|0|0|0|5|5	2|0|0|0	2	0	0.59
FlagBirA-RAB10_CA_BioID	NP_065134.1	NUP107	#NAME?	8|10|6|4|9|7|4|8|12|11|12|12	9|13|6|6	34	0	0.64
FlagBirA-RAB10_CA_BioID	NP_003751.2	EIF4G3	#NAME?	31|25|26|16|25|38|28|31|46|46|42|44	15|15|7|8	45	0	0.74
FlagBirA-RAB10_CA_BioID	NP_060421.2	SMPD4	#NAME?	0|0|0|0|0|0|0|0|0|0|0|0	12|10|5|6	33	1	0
FlagBirA-RAB10_CA_BioID	NP_055083.1	MAPRE2	#NAME?	9|8|5|9|10|10|9|10|8|3|24|17	10|12|9|8	39	0	0.7
FlagBirA-RAB10_CA_BioID	NP_006272.2	STK3	#NAME?	0|3|0|2|3|0|0|0|0|0|3|4	8|8|5|6	27	0.05	0.38
FlagBirA-RAB10_CA_BioID	NP_002408.3	MKI67	#NAME?	101|88|104|95|65|77|109|106|199|189|397|384	8|6|8|9	31	0	0.74
FlagBirA-RAB10_CA_BioID	NP_066407.1	HIST1H2BD	#NAME?	113|115|89|109|85|81|128|122|102|17|91|12	51|55|61|64	231	0	0.74
FlagBirA-RAB10_CA_BioID	NP_066406.1	HIST1H2BB	#NAME?	110|112|86|105|81|82|125|120|101|18|85|15	49|55|59|61	224	0	0.74
FlagBirA-RAB10_CA_BioID	NP_003482.1	NAA10	#NAME?	8|2|4|5|2|0|0|0|7|5|11|7	3|6|5|5	19	0	0.64
FlagBirA-RAB10_CA_BioID	NP_002511.1	NPM1	#NAME?	78|81|67|71|53|90|80|67|93|88|142|160	64|62|80|78	284	0	0.74
FlagBirA-RAB10_CA_BioID	NP_066565.1	NMT1	#NAME?	15|14|8|13|9|11|12|16|2|0|17|15	15|17|20|18	70	0	0.66
FlagBirA-RAB10_CA_BioID	NP_066953.1	PPIA	#NAME?	13|9|13|13|17|12|15|12|15|12|15|19	24|21|22|16	83	0	0.66
FlagBirA-RAB10_CA_BioID	NP_001245304.1	EPS15L1	#NAME?	82|76|81|82|87|82|82|83|145|138|101|95	29|22|130|136	317	0	0.74
FlagBirA-RAB10_CA_BioID	NP_067075.1	RAB18	#NAME?	4|3|2|3|2|0|5|0|0|0|12|11	8|8|0|0	16	0	0.66
FlagBirA-RAB10_CA_BioID	NP_036265.3	COPG2	#NAME?	170|179|134|131|152|150|152|127|141|146|147|172	272|271|230|206	979	0	0.74
FlagBirA-RAB10_CA_BioID	NP_001035863.1	CEP170	#NAME?	62|52|46|51|42|53|62|56|123|116|112|119	28|35|22|24	109	0	0.74
FlagBirA-RAB10_CA_BioID	NP_008878.3	SRP72	#NAME?	19|8|13|11|8|7|5|9|4|6|11|7	9|12|5|9	35	0	0.68
FlagBirA-RAB10_CA_BioID	NP_001035963.1	SLC35A2	#NAME?	0|0|0|0|0|0|0|0|0|0|0|0	3|0|0|3	6	0.5	0.13
FlagBirA-RAB10_CA_BioID	NP_036347.1	MGEA5	#NAME?	15|16|11|9|6|8|8|10|13|8|16|13	15|9|10|11	45	0	0.67
FlagBirA-RAB10_CA_BioID	NP_001027467.2	STK24	#NAME?	0|0|0|0|0|0|0|0|0|0|15|15	4|0|3|0	7	0	0.69
FlagBirA-RAB10_CA_BioID	NP_001035918.1	MST4	#NAME?	0|0|5|7|0|0|0|0|0|0|0|0	5|3|4|4	16	0	0.58
FlagBirA-RAB10_CA_BioID	NP_891553.2	KLC1	#NAME?	22|20|28|10|31|32|30|28|40|43|23|17	30|24|26|17	97	0	0.72
FlagBirA-RAB10_CA_BioID	NP_073733.1	KLC2	#NAME?	0|5|5|3|0|0|0|0|12|12|10|7	11|12|16|6	45	0	0.62
FlagBirA-RAB10_CA_BioID	NP_001036189.1	PVRL2	#NAME?	0|0|0|0|0|0|0|0|0|0|0|2	13|11|17|18	59	1	0
FlagBirA-RAB10_CA_BioID	NP_001026855.2	TP53BP2	#NAME?	11|8|9|9|8|5|9|8|29|28|36|30	5|8|3|2	18	0	0.74
FlagBirA-RAB10_CA_BioID	NP_002065.1	GNB1	#NAME?	0|0|0|0|0|0|0|0|0|0|8|8	4|4|0|5	13	0	0.63
FlagBirA-RAB10_CA_BioID	NP_002618.1	PFKP	#NAME?	17|17|19|16|8|7|12|9|18|17|24|24	25|22|24|27	98	0	0.69
FlagBirA-RAB10_CA_BioID	NP_004228.1	TRIP13	#NAME?	7|8|6|5|9|5|2|5|8|5|8|7	20|18|21|14	73	0.04	0.39
FlagBirA-RAB10_CA_BioID	NP_008921.1	WASF2	#NAME?	6|4|3|0|3|4|5|6|5|4|6|0	7|8|8|9	32	0	0.51
FlagBirA-RAB10_CA_BioID	NP_001036816.1	TPM3	#NAME?	0|0|4|0|0|0|0|0|6|8|9|10	4|4|2|3	13	0	0.66
FlagBirA-RAB10_CA_BioID	NP_068805.1	LAMTOR3	#NAME?	0|0|0|0|0|0|0|0|0|0|0|0	11|13|9|13	46	1	0
FlagBirA-RAB10_CA_BioID	NP_001041675.1	CLCC1	#NAME?	0|0|0|0|0|0|0|0|0|0|0|0	11|14|8|11	44	1	0
FlagBirA-RAB10_CA_BioID	NP_004680.2	MTA1	#NAME?	23|24|14|17|21|26|34|36|22|20|29|27	6|4|5|5	20	0	0.74
FlagBirA-RAB10_CA_BioID	NP_068817.1	SEC24A	#NAME?	8|7|6|7|2|3|3|3|0|0|4|5	14|10|11|11	46	0	0.5
FlagBirA-RAB10_CA_BioID	NP_057342.2	YTHDF2	#NAME?	6|6|6|8|0|4|0|3|12|9|8|9	5|8|6|6	25	0	0.65
FlagBirA-RAB10_CA_BioID	NP_057103.2	LUC7L2	#NAME?	6|3|5|6|2|3|0|2|6|6|4|6	5|0|2|4	11	0	0.58
FlagBirA-RAB10_CA_BioID	NP_112604.2	HNRNPC	#NAME?	25|21|23|18|22|18|26|20|39|39|38|41	9|16|20|11	56	0	0.74
FlagBirA-RAB10_CA_BioID	NP_536350.2	GNAS	#NAME?	0|3|5|4|6|7|9|0|8|7|8|8	4|3|5|3	15	0	0.74
FlagBirA-RAB10_CA_BioID	NP_006487.1	GNAI3	#NAME?	0|0|0|0|0|0|0|0|0|0|0|0	2|0|0|0	2	0.24	0.28
FlagBirA-RAB10_CA_BioID	NP_001646.2	ARCN1	#NAME?	13|13|14|12|9|9|6|8|20|19|47|43	33|38|44|37	152	0	0.72
FlagBirA-RAB10_CA_BioID	NP_055995.4	SYNE2	#NAME?	0|0|0|0|0|0|0|0|0|0|0|0	7|2|2|4	15	0.97	0
FlagBirA-RAB10_CA_BioID	NP_001073308.1	OCIAD1	#NAME?	0|0|0|0|0|0|0|0|0|0|6|8	18|22|24|27	91	0.82	0.01
FlagBirA-RAB10_CA_BioID	NP_079291.2	HSPA12A	#NAME?	0|4|0|3|0|0|0|0|0|0|5|3	9|9|5|0	23	0.01	0.43
FlagBirA-RAB10_CA_BioID	NP_000523.2	PCCB	#NAME?	695|684|510|480|426|475|423|485|338|344|116|118	208|211|177|185	781	0	0.74
FlagBirA-RAB10_CA_BioID	NP_071440.1	RRAGC	#NAME?	0|0|0|0|0|0|0|0|0|0|0|0	14|16|13|12	55	1	0
FlagBirA-RAB10_CA_BioID	NP_004915.2	ACTN4	#NAME?	23|17|24|21|16|16|23|21|38|33|31|33	64|64|53|52	233	0	0.67
FlagBirA-RAB10_CA_BioID	NP_068831.1	JUP	#NAME?	5|5|10|2|5|10|3|8|9|4|7|5	39|46|24|29	138	0.75	0.01
FlagBirA-RAB10_CA_BioID	NP_073153.1	ANAPC1	#NAME?	8|3|10|10|7|5|10|8|10|11|5|4	6|4|4|5	19	0	0.74
FlagBirA-RAB10_CA_BioID	NP_659410.3	DENND5B	#NAME?	0|0|0|0|0|0|0|0|0|0|0|0	3|5|2|0	10	0.73	0.05
FlagBirA-RAB10_CA_BioID	NP_001781.2	CDC25C	#NAME?	0|0|0|0|0|0|0|0|0|0|7|6	4|0|0|3	7	0	0.61
FlagBirA-RAB10_CA_BioID	NP_002464.1	MYH9	#NAME?	28|26|28|10|7|10|30|39|42|41|54|63	60|76|70|73	279	0	0.72
FlagBirA-RAB10_CA_BioID	NP_074035.1	MYH11	#NAME?	0|0|0|0|0|0|0|0|2|0|12|0	2|0|0|0	2	0	0.63
FlagBirA-RAB10_CA_BioID	NP_056480.1	AAAS	#NAME?	3|0|5|2|0|0|0|0|0|0|0|0	6|8|9|7	30	0.02	0.41
FlagBirA-RAB10_CA_BioID	NP_001578.2	OCRL	#NAME?	6|5|7|4|6|6|5|5|4|7|24|27	144|145|109|109	507	1	0
FlagBirA-RAB10_CA_BioID	NP_002261.3	TNPO1	#NAME?	0|6|2|6|0|0|0|0|2|0|3|4	5|6|4|6	21	0	0.56
FlagBirA-RAB10_CA_BioID	NP_004676.3	MTMR6	#NAME?	4|2|3|3|5|2|3|0|4|2|18|15	35|35|34|36	140	0	0.5
FlagBirA-RAB10_CA_BioID	NP_006109.2	HAX1	#NAME?	4|0|4|0|0|0|0|0|2|0|0|0	2|0|2|2	6	0	0.54
FlagBirA-RAB10_CA_BioID	NP_077740.1	DSC2	#NAME?	0|0|0|0|0|0|0|0|0|0|0|5	20|19|18|15	72	0.94	0
FlagBirA-RAB10_CA_BioID	NP_055491.1	PUM1	#NAME?	4|5|7|3|3|0|0|0|4|6|9|6	3|3|2|4	12	0	0.64
FlagBirA-RAB10_CA_BioID	NP_112182.1	ANP32E	#NAME?	8|5|2|0|0|0|0|0|0|0|11|17	9|6|8|5	28	0	0.67
FlagBirA-RAB10_CA_BioID	NP_008835.5	PRKDC	#NAME?	155|146|137|115|109|115|85|92|153|143|98|103	147|137|139|132	555	0	0.74
FlagBirA-RAB10_CA_BioID	NP_113614.1	AIF1L	#NAME?	0|0|0|0|0|0|0|0|0|0|0|0	4|5|5|8	22	1	0
FlagBirA-RAB10_CA_BioID	NP_114098.1	SH3KBP1	#NAME?	0|0|0|0|0|0|0|0|0|0|9|4	27|28|16|20	91	0.67	0.06
FlagBirA-RAB10_CA_BioID	NP_005959.2	HNRNPM	#NAME?	60|63|62|64|33|40|50|52|93|84|89|92	75|75|80|83	313	0	0.73
FlagBirA-RAB10_CA_BioID	NP_114032.2	HNRNPU	#NAME?	78|77|72|58|73|67|69|66|110|99|122|114	41|48|48|58	195	0	0.74
FlagBirA-RAB10_CA_BioID	NP_114366.1	PCBP2	#NAME?	34|34|28|31|20|17|9|14|28|27|27|24	35|32|32|27	126	0	0.71
FlagBirA-RAB10_CA_BioID	NP_006187.2	PCBP1	#NAME?	14|19|15|11|9|11|12|7|33|27|45|41	14|24|19|24	81	0	0.73
FlagBirA-RAB10_CA_BioID	NP_001278.1	CLCN7	#NAME?	0|0|0|0|0|0|0|0|0|0|0|0	38|33|31|43	145	1	0
FlagBirA-RAB10_CA_BioID	NP_006304.1	USP15	#NAME?	43|46|47|49|36|39|38|38|86|84|81|76	51|56|35|37	179	0	0.74
FlagBirA-RAB10_CA_BioID	NP_056050.1	CSTF2T	#NAME?	7|3|7|3|0|0|3|3|15|12|22|23	5|4|0|0	9	0	0.74
FlagBirA-RAB10_CA_BioID	NP_114368.1	PTBP1	#NAME?	99|95|108|82|26|35|29|31|67|55|38|43	37|38|56|44	175	0	0.74
FlagBirA-RAB10_CA_BioID	NP_115914.1	TUBB6	#NAME?	10|10|11|15|3|5|0|0|14|13|12|12	9|11|15|14	49	0	0.66
FlagBirA-RAB10_CA_BioID	NP_821133.1	TUBB	#NAME?	58|57|56|58|57|61|59|44|54|50|46|46	62|67|67|73	269	0	0.72
FlagBirA-RAB10_CA_BioID	NP_821080.1	TUBB2B	#NAME?	12|7|12|14|9|9|8|10|0|0|0|0	15|17|0|0	32	0	0.63
FlagBirA-RAB10_CA_BioID	NP_006078.2	TUBB4A	#NAME?	13|0|27|12|0|0|6|0|9|0|28|18	24|0|0|24	48	0	0.7
FlagBirA-RAB10_CA_BioID	NP_116189.1	C1orf198	#NAME?	3|5|3|0|0|0|0|0|10|9|42|40	12|12|14|8	46	0	0.73
FlagBirA-RAB10_CA_BioID	NP_116093.1	TUBA1C	#NAME?	0|0|6|5|0|70|43|0|0|0|11|13	5|5|25|22	57	0	0.73
FlagBirA-RAB10_CA_BioID	NP_006073.2	TUBA1B	#NAME?	13|12|11|6|31|0|0|44|283|274|87|60	17|15|0|0	32	0	0.74
FlagBirA-RAB10_CA_BioID	NP_001034679.2	USP9X	#NAME?	6|5|5|5|0|2|4|4|3|0|12|8	3|0|7|5	15	0	0.65
FlagBirA-RAB10_CA_BioID	NP_006853.2	TDRKH	#NAME?	0|0|0|0|0|0|0|0|0|0|5|4	6|5|3|2	16	0	0.5
FlagBirA-RAB10_CA_BioID	NP_060609.2	DNAAF2	#NAME?	0|0|0|0|0|0|0|0|4|0|6|7	7|6|6|8	27	0	0.55
FlagBirA-RAB10_CA_BioID	NP_001322.1	CTNND1	#NAME?	4|4|6|2|0|3|0|0|5|6|26|17	41|36|32|36	145	0	0.62
FlagBirA-RAB10_CA_BioID	NP_001078923.1	GIT1	#NAME?	0|0|0|0|2|0|0|0|3|4|2|0	3|0|0|0	3	0	0.52
FlagBirA-RAB10_CA_BioID	NP_658988.2	SMCR8	#NAME?	0|0|0|0|0|0|0|0|0|0|7|7	48|43|39|37	167	1	0
FlagBirA-RAB10_CA_BioID	NP_055548.3	ZFYVE16	#NAME?	23|19|14|18|22|15|17|24|43|39|14|13	57|54|39|39	189	0	0.7
FlagBirA-RAB10_CA_BioID	NP_079055.3	PIP4K2C	#NAME?	0|0|3|0|0|0|3|0|2|3|9|7	12|8|13|7	40	0	0.53
FlagBirA-RAB10_CA_BioID	NP_054720.1	GGA3	#NAME?	2|3|3|0|0|0|0|0|3|6|9|12	10|14|11|10	45	0	0.6
FlagBirA-RAB10_CA_BioID	NP_078873.2	MAP7D3	#NAME?	8|9|5|0|3|7|5|6|43|40|32|31	6|4|0|3	13	0	0.74
FlagBirA-RAB10_CA_BioID	NP_001091081.1	GPR89A	#NAME?	0|0|0|0|0|0|0|0|0|0|0|0	11|10|11|11	43	1	0
FlagBirA-RAB10_DN_BioID	NP_004395.1	SEPT2	#NAME?	29|23|24|17|31|26|28|29|47|37|39|36	37|29|34|33	133	0	0.72
FlagBirA-RAB10_CA_BioID	NP_001896.2	CTPS	#NAME?	40|42|43|34|45|42|37|39|55|52|67|72	79|74|85|70	308	0	0.73
FlagBirA-RAB10_CA_BioID	NP_004078.2	DLG1	#NAME?	13|7|6|10|4|4|5|0|14|10|30|33	43|32|19|22	116	0	0.69
FlagBirA-RAB10_CA_BioID	NP_001610.2	ADRBK1	#NAME?	0|0|0|0|0|0|0|0|0|0|5|4	10|10|11|11	42	0.1	0.37
FlagBirA-RAB10_CA_BioID	NP_001658.2	ARL2	#NAME?	4|4|5|5|5|3|4|2|2|0|0|3	13|12|11|10	46	0.12	0.36
FlagBirA-RAB10_CA_BioID	NP_001091974.1	DDX17	#NAME?	43|52|50|54|53|64|53|52|82|74|86|73	37|33|39|46	155	0	0.74
FlagBirA-RAB10_CA_BioID	NP_001180345.1	DDX3X	#NAME?	71|78|75|57|47|52|53|45|61|54|103|100	76|77|74|69	296	0	0.74
FlagBirA-RAB10_CA_BioID	NP_004387.1	DDX5	#NAME?	53|47|51|48|51|48|56|50|74|71|84|87	56|43|62|52	213	0	0.73
FlagBirA-RAB10_CA_BioID	NP_002834.3	PTPRJ	#NAME?	0|0|0|0|0|0|0|0|0|0|0|0	8|7|7|2	24	0.99	0
FlagBirA-RAB10_CA_BioID	NP_001092257.1	BET1L	#NAME?	0|0|0|0|0|0|0|0|0|0|0|0	9|12|9|9	39	1	0
FlagBirA-RAB10_CA_BioID	NP_001026884.3	INF2	#NAME?	9|5|3|2|4|0|5|5|0|0|0|0	20|17|13|8	58	0.26	0.2
FlagBirA-RAB10_CA_BioID	NP_006258.3	RANBP2	#NAME?	92|106|108|92|203|147|228|163|329|249|253|248	66|60|62|57	245	0	0.74
FlagBirA-RAB10_CA_BioID	NP_653210.2	CCDC43	#NAME?	10|8|11|12|8|7|7|8|12|12|24|22	17|13|23|27	80	0	0.68
FlagBirA-RAB10_CA_BioID	NP_938074.2	PRMT1	#NAME?	9|11|11|10|10|9|8|9|11|8|17|15	12|11|13|11	47	0	0.68
FlagBirA-RAB10_CA_BioID	NP_001093131.1	EIF3CL	#NAME?	7|7|8|11|11|9|0|0|0|0|0|0	8|8|8|4	28	0	0.65
FlagBirA-RAB10_CA_BioID	NP_001017963.2	HSP90AA1	#NAME?	70|63|57|66|49|50|39|44|75|68|62|63	42|48|75|66	231	0	0.73
FlagBirA-RAB10_CA_BioID	NP_005900.2	MAP1B	#NAME?	119|102|115|108|104|108|115|128|170|155|119|116	52|47|53|56	208	0	0.74
FlagBirA-RAB10_CA_BioID	NP_001196.2	BNIP1	#NAME?	0|0|0|0|0|0|0|0|0|0|3|0	4|4|0|2	10	0.16	0.36
FlagBirA-RAB10_CA_BioID	NP_002939.2	RPL15	#NAME?	27|22|24|21|26|22|19|21|41|39|26|21	13|8|12|11	44	0	0.74
FlagBirA-RAB10_CA_BioID	NP_150254.1	RPL13	#NAME?	11|13|11|10|11|11|13|14|29|29|16|16	15|11|13|14	53	0	0.74
FlagBirA-RAB10_CA_BioID	NP_003676.2	KHSRP	#NAME?	22|20|24|16|10|12|10|11|26|22|67|64	10|13|17|22	62	0	0.74
FlagBirA-RAB10_CA_BioID	NP_001744.2	CAV1	#NAME?	0|0|0|0|0|0|0|0|0|0|0|0	5|7|6|10	28	1	0
FlagBirA-RAB10_CA_BioID	NP_001143.2	SLC25A5	#NAME?	37|27|36|34|28|31|31|36|42|48|59|66	43|45|34|32	154	0	0.73
FlagBirA-RAB10_CA_BioID	NP_001627.2	SLC25A6	#NAME?	12|15|17|15|14|16|12|12|11|18|32|31	14|14|13|15	56	0	0.74
FlagBirA-RAB10_CA_BioID	NP_001142.2	SLC25A4	#NAME?	3|2|5|3|5|4|5|2|11|0|0|2	4|9|3|5	21	0	0.59
FlagBirA-RAB10_CA_BioID	NP_000996.2	RPS3	#NAME?	77|64|70|54|70|78|60|65|120|114|120|112	67|75|65|70	277	0	0.74
FlagBirA-RAB10_CA_BioID	NP_002808.3	PSMD13	#NAME?	8|6|6|9|2|0|3|5|0|0|3|0	4|5|9|8	26	0	0.6
FlagBirA-RAB10_CA_BioID	NP_001002030.1	ECHDC1	#NAME?	4|3|0|0|0|2|0|0|4|4|22|19	9|10|7|8	34	0	0.7
FlagBirA-RAB10_CA_BioID	NP_071396.4	KIF13A	#NAME?	0|0|0|0|2|0|0|0|0|0|0|0	15|7|11|8	41	0.96	0
FlagBirA-RAB10_CA_BioID	NP_056069.2	KIF13B	#NAME?	0|0|0|0|0|0|0|0|0|0|0|0	10|10|8|5	33	1	0
FlagBirA-RAB10_CA_BioID	NP_004312.2	KIF1A	#NAME?	0|0|3|4|0|3|3|0|2|3|2|0	6|4|3|5	18	0	0.45
FlagBirA-RAB10_CA_BioID	NP_612565.1	KIF23	#NAME?	0|2|4|3|5|5|12|10|10|13|58|56	3|2|3|3	11	0	0.74
FlagBirA-RAB10_CA_BioID	NP_001186794.1	KIF16B	#NAME?	0|0|0|0|0|0|0|0|0|0|0|0	2|3|0|0	5	0.48	0.15
FlagBirA-RAB10_CA_BioID	NP_291024.1	MYL12B	#NAME?	7|8|13|8|4|4|8|6|3|6|10|12	13|12|16|15	56	0	0.62
FlagBirA-RAB10_CA_BioID	NP_006301.3	NPEPPS	#NAME?	9|9|12|15|8|6|0|3|10|12|9|11	11|10|14|17	52	0	0.64
FlagBirA-RAB10_CA_BioID	NP_001104547.1	EZR	#NAME?	3|8|7|8|7|16|2|12|32|16|22|25	11|15|15|10	51	0	0.71
FlagBirA-RAB10_CA_BioID	NP_001106177.1	SCIN	#NAME?	22|13|20|14|10|6|5|5|10|10|88|78	94|83|105|101	383	0	0.73
FlagBirA-RAB10_CA_BioID	NP_055803.2	LIMCH1	#NAME?	4|8|4|3|3|2|0|0|6|5|20|21	7|6|3|4	20	0	0.71
FlagBirA-RAB10_CA_BioID	NP_005689.2	SCAMP3	#NAME?	3|0|2|0|0|0|0|0|5|5|12|12	22|20|29|30	101	0.05	0.38
FlagBirA-RAB10_BioID	NP_004395.1	SEPT2	#NAME?	29|23|24|17|31|26|28|29|47|37|39|36	28|28|28|26	110	0	0.74
FlagBirA-RAB10_CA_BioID	NP_001107018.1	LIMA1	#NAME?	12|13|9|7|14|13|7|11|19|19|33|26	16|23|15|17	71	0	0.71
FlagBirA-RAB10_CA_BioID	NP_006585.2	AP4B1	#NAME?	0|0|0|0|0|0|0|0|0|0|0|0	8|7|4|0	19	0.75	0.02
FlagBirA-RAB10_CA_BioID	NP_005337.2	HSPA1B	#NAME?	209|213|203|225|145|181|168|164|250|232|242|232	394|392|338|344	1468	0	0.74
FlagBirA-RAB10_CA_BioID	NP_005518.3	HSPA1L	#NAME?	0|0|0|0|69|0|76|0|57|0|0|0	232|221|0|0	453	0.5	0.08
FlagBirA-RAB10_CA_BioID	NP_444252.1	PFN2	#NAME?	10|7|6|5|10|11|16|20|15|13|0|0	3|2|4|3	12	0	0.74
FlagBirA-RAB10_CA_BioID	NP_597680.2	ASNS	#NAME?	7|9|12|13|21|6|5|7|14|15|43|44	33|32|45|57	167	0	0.71
FlagBirA-RAB10_CA_BioID	NP_004321.2	BNIP2	#NAME?	0|0|0|0|0|0|0|0|0|0|0|0	5|6|5|4	20	1	0
FlagBirA-RAB10_CA_BioID	NP_006274.2	TACC1	#NAME?	7|7|8|10|8|4|12|13|29|41|40|40	29|32|29|23	113	0	0.72
FlagBirA-RAB10_CA_BioID	NP_065156.5	SCYL3	#NAME?	0|0|2|0|0|0|0|0|0|0|0|0	21|25|18|25	89	1	0
FlagBirA-RAB10_CA_BioID	NP_861447.3	NCOA7	#NAME?	0|2|3|0|0|0|0|0|0|0|7|8	10|18|9|12	49	0.02	0.41
FlagBirA-RAB10_CA_BioID	NP_476516.1	NAA15	#NAME?	7|4|4|2|0|2|0|0|8|6|11|18	4|3|0|7	14	0	0.68
FlagBirA-RAB10_CA_BioID	NP_002950.3	SORT1	#NAME?	0|0|0|0|0|0|0|0|0|0|0|0	4|6|4|6	20	1	0
FlagBirA-RAB10_CA_BioID	NP_490647.1	DNAJB6	#NAME?	0|0|5|4|0|0|0|0|6|7|5|5	3|3|4|3	13	0	0.6
FlagBirA-RAB10_CA_BioID	NP_478059.1	PSAT1	#NAME?	0|0|0|0|0|0|0|0|0|0|0|0	3|4|4|4	15	1	0
FlagBirA-RAB10_CA_BioID	NP_004860.2	VPS4B	#NAME?	0|0|3|0|0|0|0|0|0|0|0|0	6|6|6|5	23	0.61	0.07
FlagBirA-RAB10_CA_BioID	NP_066299.2	MYL6	#NAME?	9|6|2|3|2|0|3|3|3|4|0|7	6|10|8|8	32	0	0.58
FlagBirA-RAB10_CA_BioID	NP_065892.1	OSBPL8	#NAME?	4|9|9|5|10|8|9|7|9|13|5|4	35|36|38|38	147	1	0
FlagBirA-RAB10_CA_BioID	NP_001116827.1	PPP6C	#NAME?	4|4|4|5|4|4|8|0|9|5|12|12	11|14|12|14	51	0	0.63
FlagBirA-RAB10_CA_BioID	NP_542414.1	PTPN13	#NAME?	10|11|14|10|10|22|13|19|33|47|20|21	14|16|7|4	41	0	0.74
FlagBirA-RAB10_CA_BioID	NP_004386.2	DBN1	#NAME?	17|17|13|14|13|16|19|19|32|27|46|48	19|18|0|0	37	0	0.74
FlagBirA-RAB10_CA_BioID	NP_078994.3	C9orf86	#NAME?	14|8|11|12|16|13|15|20|15|15|38|32	41|45|35|39	160	0	0.7
FlagBirA-RAB10_CA_BioID	NP_003816.2	SNAP23	#NAME?	2|0|3|2|0|2|2|0|4|5|12|12	39|35|33|31	138	0.81	0.01
FlagBirA-RAB10_CA_BioID	NP_001120683.1	KIAA1598	#NAME?	13|11|14|14|12|12|16|16|35|40|39|42	10|8|10|11	39	0	0.74
FlagBirA-RAB10_CA_BioID	NP_001120836.1	C7orf46	#NAME?	0|0|0|0|0|0|0|0|0|0|4|0	6|3|6|6	21	0.31	0.2
FlagBirA-RAB10_CA_BioID	NP_277031.1	HK1	#NAME?	4|6|9|11|0|2|0|3|3|7|11|8	7|12|16|19	54	0	0.56
FlagBirA-RAB10_CA_BioID	NP_001120968.1	SPRY4	#NAME?	0|0|0|0|0|0|0|0|0|0|0|0	14|15|12|13	54	1	0
FlagBirA-RAB10_CA_BioID	NP_001121164.1	PCCA	#NAME?	845|798|736|641|661|706|547|566|498|516|121|111	292|272|242|214	1020	0	0.74
FlagBirA-RAB10_CA_BioID	NP_640337.3	STXBP5	#NAME?	0|0|0|0|0|0|0|0|0|0|0|3	9|7|6|6	28	0.73	0.05
FlagBirA-RAB10_CA_BioID	NP_057494.3	CHMP5	#NAME?	11|16|15|14|3|0|7|5|7|7|50|46	22|24|26|26	98	0	0.73
FlagBirA-RAB10_CA_BioID	NP_001121615.1	PMS1	#NAME?	6|3|0|2|9|9|6|5|0|0|7|6	9|7|2|2	20	0	0.61
FlagBirA-RAB10_CA_BioID	NP_001121631.1	VPS53	#NAME?	0|0|0|0|0|0|0|0|0|0|0|0	5|6|7|5	23	1	0
FlagBirA-RAB10_CA_BioID	NP_055842.2	PDXDC1	#NAME?	0|3|7|3|4|2|2|2|8|7|4|4	53|50|44|33	180	1	0
FlagBirA-RAB10_CA_BioID	NP_443210.1	TRIM9	#NAME?	10|9|11|11|6|8|3|5|16|12|26|23	47|50|29|31	157	0	0.6
FlagBirA-RAB10_CA_BioID	NP_004209.2	RAB11B	#NAME?	3|3|0|0|0|2|0|0|4|3|2|5	16|14|14|14	58	0.91	0.01
FlagBirA-RAB10_CA_BioID	NP_060065.2	NKIRAS2	#NAME?	0|0|0|0|0|0|0|0|0|0|0|0	7|6|7|7	27	1	0
FlagBirA-RAB10_CA_BioID	NP_114128.3	REPS1	#NAME?	7|5|7|4|7|8|3|6|12|9|9|9	10|6|3|8	27	0	0.63
FlagBirA-RAB10_CA_BioID	NP_001122390.1	MARK3	#NAME?	0|0|0|0|0|3|0|0|3|2|0|2	7|7|6|9	29	0.23	0.35
FlagBirA-RAB10_CA_BioID	NP_001123356.1	TEX264	#NAME?	0|0|0|0|0|0|0|0|0|0|0|0	6|4|5|7	22	1	0
FlagBirA-RAB10_CA_BioID	NP_002085.2	GSPT1	#NAME?	8|7|6|7|2|5|4|6|20|23|13|17	7|3|8|9	27	0	0.74
FlagBirA-RAB10_CA_BioID	NP_001123527.1	EEF1D	#NAME?	11|8|10|8|8|8|13|14|17|23|13|2	7|6|6|7	26	0	0.74
FlagBirA-RAB10_CA_BioID	NP_598001.1	NEK7	#NAME?	0|0|0|0|0|0|0|0|2|0|0|3	4|3|3|4	14	0.01	0.43
FlagBirA-RAB10_CA_BioID	NP_851999.2	OXR1	#NAME?	0|0|0|0|0|0|0|0|0|0|0|0	8|9|6|4	27	1	0
FlagBirA-RAB10_CA_BioID	NP_001123630.1	MYO1B	#NAME?	15|11|12|11|16|21|23|28|18|17|39|37	9|5|5|2	21	0	0.74
FlagBirA-RAB10_CA_BioID	NP_001123952.1	VRK2	#NAME?	0|0|0|0|0|0|0|0|0|0|10|12	17|22|16|17	72	0	0.51
FlagBirA-RAB10_CA_BioID	NP_001123999.1	SPAG9	#NAME?	17|12|23|20|29|22|21|17|46|41|35|37	81|66|76|73	296	0	0.68
FlagBirA-RAB10_CA_BioID	NP_001124163.1	PPP3CA	#NAME?	0|0|0|0|0|0|0|0|0|2|8|0	3|0|2|3	8	0	0.57
FlagBirA-RAB10_CA_BioID	NP_002826.3	PTPN12	#NAME?	3|0|2|3|0|0|0|0|0|5|4|4	5|6|5|4	20	0	0.5
FlagBirA-RAB10_CA_BioID	NP_002202.2	ITGB1	#NAME?	0|0|0|0|0|0|0|0|0|0|8|6	37|35|42|40	154	1	0
FlagBirA-RAB10_CA_BioID	NP_001684.2	ATP6V1B2	#NAME?	0|2|0|4|2|0|2|0|0|0|9|10	19|14|14|15	62	0	0.5
FlagBirA-RAB10_CA_BioID	NP_061885.2	PLEKHA5	#NAME?	0|5|3|0|3|3|0|3|6|3|2|4	12|16|5|9	42	0.2	0.35
FlagBirA-RAB10_CA_BioID	NP_066958.2	RPS6KA2	#NAME?	0|0|0|0|0|0|0|0|0|0|0|0	4|2|3|0	9	0.73	0.05
FlagBirA-RAB10_CA_BioID	NP_073613.2	OSBPL11	#NAME?	3|0|0|0|0|4|3|0|4|0|3|5	15|17|14|10	56	0.72	0.06
FlagBirA-RAB10_CA_BioID	NP_036546.2	RAB3GAP2	#NAME?	4|4|5|3|2|4|2|5|8|7|15|12	22|26|13|11	72	0	0.55
FlagBirA-RAB10_CA_BioID	NP_006100.2	PRMT5	#NAME?	8|9|9|5|5|7|7|6|22|19|30|30	7|7|0|4	18	0	0.74
FlagBirA-RAB10_CA_BioID	NP_075053.2	SLC30A5	#NAME?	0|0|0|0|0|0|0|0|0|0|0|0	27|31|27|30	115	1	0
FlagBirA-RAB10_CA_BioID	NP_079478.1	EFHD1	#NAME?	0|0|0|8|0|0|0|0|13|12|17|10	11|8|7|6	32	0	0.68
FlagBirA-RAB10_CA_BioID	NP_001128471.1	FERMT2	#NAME?	4|5|3|5|0|0|0|4|0|0|10|5	41|34|51|52	178	1	0
FlagBirA-RAB10_CA_BioID	NP_115580.2	ASCC2	#NAME?	2|0|2|3|2|4|4|0|2|3|0|0	3|0|2|0	5	0	0.54
FlagBirA-RAB10_CA_BioID	NP_620124.1	RHOT2	#NAME?	0|0|0|2|0|0|0|0|0|0|0|0	11|8|9|7	35	0.96	0
FlagBirA-RAB10_CA_BioID	NP_620148.1	CANT1	#NAME?	0|0|0|0|0|0|0|0|0|0|0|0	7|5|15|13	40	1	0
FlagBirA-RAB10_CA_BioID	NP_065875.3	ARHGAP21	#NAME?	0|4|3|2|3|0|0|3|15|11|5|6	4|5|0|0	9	0	0.68
FlagBirA-RAB10_CA_BioID	NP_613075.1	H2AFY	#NAME?	18|14|18|16|19|20|13|21|19|24|13|13	5|5|9|12	31	0	0.74
FlagBirA-RAB10_CA_BioID	NP_005222.2	CTTN	#NAME?	50|37|56|50|48|34|39|38|85|91|114|114	110|97|122|101	430	0	0.74
FlagBirA-RAB10_CA_BioID	NP_619541.1	H2AFV	#NAME?	0|0|0|0|0|0|0|4|0|0|0|0	4|0|0|0	4	0.03	0.4
FlagBirA-RAB10_CA_BioID	NP_620409.1	VANGL1	#NAME?	0|0|0|0|0|0|0|0|0|0|0|0	24|31|17|16	88	1	0
FlagBirA-RAB10_CA_BioID	NP_001128512.1	DCTN1	#NAME?	18|21|19|14|11|9|9|15|25|32|29|28	14|11|10|7	42	0	0.74
FlagBirA-RAB10_CA_BioID	NP_001128647.1	NEDD1	#NAME?	5|3|0|2|0|0|0|0|3|2|10|6	13|11|10|7	41	0	0.53
FlagBirA-RAB10_CA_BioID	NP_001128714.1	NDRG1	#NAME?	15|14|20|13|0|0|0|0|20|17|40|45	68|53|81|82	284	0	0.67
FlagBirA-RAB10_CA_BioID	NP_001129064.1	RPS27A	#NAME?	10|11|9|13|29|30|32|34|23|24|17|17	30|40|32|30	132	0	0.7
FlagBirA-RAB10_CA_BioID	NP_001129134.1	RAB7L1	#NAME?	0|0|2|0|0|0|0|0|0|0|0|0	3|4|3|3	13	0.43	0.18
FlagBirA-RAB10_CA_BioID	NP_055484.3	NUP93	#NAME?	7|6|16|9|6|8|9|5|31|33|25|25	14|12|16|12	54	0	0.72
FlagBirA-RAB10_CA_BioID	NP_001129224.1	ECD	#NAME?	13|21|11|18|21|21|16|19|24|18|35|34	20|13|13|15	61	0	0.74
FlagBirA-RAB10_CA_BioID	NP_056056.2	MICAL3	#NAME?	3|0|2|2|0|0|0|0|2|0|8|10	68|51|41|42	202	1	0
FlagBirA-RAB10_CA_BioID	NP_001129477.1	GART	#NAME?	50|38|56|37|40|39|28|43|70|77|33|33	55|58|75|60	248	0	0.73
FlagBirA-RAB10_CA_BioID	NP_061861.1	GFOD1	#NAME?	0|0|0|0|0|0|0|0|0|0|0|0	18|16|18|20	72	1	0
FlagBirA-RAB10_CA_BioID	NP_060856.2	PCID2	#NAME?	6|8|6|9|0|0|0|0|3|0|0|2	6|8|8|7	29	0	0.61
FlagBirA-RAB10_CA_BioID	NP_002743.3	MAPK9	#NAME?	0|0|0|0|0|0|2|0|0|0|4|4	16|14|19|22	71	0.99	0
FlagBirA-RAB10_CA_BioID	NP_060090.2	ILF3	#NAME?	34|17|33|27|22|23|22|28|23|26|28|27	11|12|23|24	70	0	0.74
FlagBirA-RAB10_CA_BioID	NP_644670.1	EHD4	#NAME?	0|0|0|0|0|0|0|0|0|0|2|3	9|6|6|3	24	0.3	0.2
FlagBirA-RAB10_CA_BioID	NP_055415.1	EHD3	#NAME?	0|0|0|0|0|0|0|0|0|0|0|0	3|4|0|0	7	0.5	0.12
FlagBirA-RAB10_CA_BioID	NP_057404.2	NUP98	#NAME?	5|5|5|3|3|3|6|4|16|17|25|30	4|4|0|3	11	0	0.74
FlagBirA-RAB10_CA_BioID	NP_001440.2	FHL1	#NAME?	0|0|0|3|0|0|0|0|0|0|19|17	4|0|0|6	10	0	0.7
FlagBirA-RAB10_CA_BioID	NP_000692.2	ATP1A1	#NAME?	18|13|8|7|4|3|7|4|10|14|24|17	34|36|34|34	138	0	0.63
FlagBirA-RAB10_CA_BioID	NP_055040.2	PPP2R1A	#NAME?	31|32|22|28|10|12|12|15|4|2|9|12	51|58|57|52	218	0	0.66
FlagBirA-RAB10_CA_BioID	NP_006612.2	AHCYL1	#NAME?	0|3|0|2|0|0|0|0|0|5|5|5	14|13|16|14	57	0.62	0.07
FlagBirA-RAB10_CA_BioID	NP_001124192.1	AHCYL2	#NAME?	3|0|2|0|0|0|0|0|2|0|6|6	5|7|6|5	23	0	0.55
FlagBirA-RAB10_CA_BioID	NP_001155238.1	AHCY	#NAME?	5|3|5|5|0|4|5|5|4|5|11|11	3|4|4|3	14	0	0.74
FlagBirA-RAB10_CA_BioID	NP_060918.2	CAND1	#NAME?	48|42|52|46|24|26|19|15|27|26|10|10	42|48|45|43	178	0	0.72
FlagBirA-RAB10_CA_BioID	NP_062565.2	PARD3	#NAME?	0|0|0|0|0|0|2|0|3|4|4|4	7|4|0|0	11	0	0.46
FlagBirA-RAB10_CA_BioID	NP_061322.2	MATR3	#NAME?	19|29|20|24|21|28|22|25|33|29|40|37	10|10|23|20	63	0	0.74
FlagBirA-RAB10_CA_BioID	NP_060434.2	SLC30A6	#NAME?	0|0|0|0|0|0|0|0|0|0|0|0	29|21|22|21	93	1	0
FlagBirA-RAB10_CA_BioID	NP_056067.2	EHBP1	#NAME?	8|9|8|10|4|8|3|4|11|9|17|16	162|169|136|138	605	1	0
FlagBirA-RAB10_CA_BioID	NP_001020527.2	ANO6	#NAME?	0|0|0|0|0|0|0|0|0|0|0|0	10|11|12|9	42	1	0
FlagBirA-RAB10_CA_BioID	NP_001136277.1	SLC6A8	#NAME?	0|0|0|0|0|0|0|0|0|0|0|0	13|12|11|12	48	1	0
FlagBirA-RAB10_CA_BioID	NP_001137232.1	EIF5A	#NAME?	14|8|12|9|11|9|6|10|10|8|27|22	26|23|37|34	120	0	0.67
FlagBirA-RAB10_CA_BioID	NP_001137357.1	PPP1R12A	#NAME?	2|3|5|5|4|3|2|2|8|9|14|14	5|3|0|2	10	0	0.74
FlagBirA-RAB10_CA_BioID	NP_037506.2	PDCD6IP	#NAME?	26|30|27|26|6|5|3|5|20|21|24|20	13|15|16|15	59	0	0.74
FlagBirA-RAB10_CA_BioID	NP_663722.1	APBB1	#NAME?	0|2|3|0|8|6|6|4|7|5|16|18	27|22|14|18	81	0	0.63
FlagBirA-RAB10_CA_BioID	NP_055862.1	KIAA0090	#NAME?	0|2|4|4|0|0|0|0|0|0|12|9	62|75|60|59	256	1	0
FlagBirA-RAB10_CA_BioID	NP_001138303.1	PHB2	#NAME?	54|51|42|52|55|64|49|48|62|52|45|50	44|41|48|43	176	0	0.74
FlagBirA-RAB10_CA_BioID	NP_001295.2	CPD	#NAME?	0|0|0|0|0|0|0|0|0|0|8|5	109|110|108|105	432	1	0
FlagBirA-RAB10_CA_BioID	NP_665811.1	AIFM1	#NAME?	0|0|0|0|0|0|0|0|0|0|0|0	7|5|4|6	22	1	0
FlagBirA-RAB10_CA_BioID	NP_002615.2	PFDN5	#NAME?	8|11|5|4|0|4|0|0|4|4|9|9	16|19|20|20	75	0	0.49
FlagBirA-RAB10_CA_BioID	NP_009197.2	GPN1	#NAME?	0|0|0|0|0|0|0|0|0|0|4|0	3|2|4|2	11	0.04	0.4
FlagBirA-RAB10_CA_BioID	NP_006280.3	TLN1	#NAME?	95|102|104|94|90|86|68|61|129|136|139|130	118|120|130|123	491	0	0.74
FlagBirA-RAB10_CA_BioID	NP_671492.1	PALM2-AKAP2	#NAME?	0|9|0|0|0|2|0|0|0|0|11|10	13|8|0|5	26	0	0.61
FlagBirA-RAB10_CA_BioID	NP_001138621.1	VAMP7	#NAME?	0|0|0|0|0|0|0|0|0|0|0|0	23|18|20|23	84	1	0
FlagBirA-RAB10_CA_BioID	NP_068810.3	RELA	#NAME?	0|2|3|0|0|0|0|0|8|5|6|7	9|8|5|2	24	0	0.57
FlagBirA-RAB10_CA_BioID	NP_060839.2	DEPDC1B	#NAME?	11|6|7|6|12|9|13|12|8|0|20|18	28|32|21|19	100	0	0.63
FlagBirA-RAB10_CA_BioID	NP_006004.2	RPL10	#NAME?	0|0|6|5|0|5|6|6|21|20|11|12	13|17|15|16	61	0	0.69
FlagBirA-RAB10_CA_BioID	NP_001138749.1	NECAP2	#NAME?	0|0|5|0|0|0|0|0|0|0|6|6	4|4|8|9	25	0	0.52
FlagBirA-RAB10_CA_BioID	NP_001138880.1	NONO	#NAME?	82|73|83|45|52|58|53|57|128|112|177|202	74|66|85|85	310	0	0.74
FlagBirA-RAB10_CA_BioID	NP_001138926.1	STMN1	#NAME?	13|14|16|15|16|17|15|16|17|15|57|50	26|26|32|27	111	0	0.73
FlagBirA-RAB10_CA_BioID	NP_055581.3	SCRN1	#NAME?	0|0|0|0|0|0|0|0|0|0|0|0	9|12|10|11	42	1	0
FlagBirA-RAB10_CA_BioID	NP_004160.3	SHMT1	#NAME?	0|2|0|0|0|3|2|2|5|0|7|3	7|8|9|7	31	0	0.52
FlagBirA-RAB10_CA_BioID	NP_115971.2	USP32	#NAME?	0|0|0|0|0|0|0|0|0|0|0|0	16|17|10|6	49	1	0
FlagBirA-RAB10_CA_BioID	NP_001139433.1	SLC12A4	#NAME?	0|0|0|0|0|0|0|0|0|0|0|0	31|26|23|20	100	1	0
FlagBirA-RAB10_CA_BioID	NP_005126.1	SLC12A6	#NAME?	0|0|0|0|0|0|0|0|0|0|0|0	20|18|16|11	65	1	0
FlagBirA-RAB10_CA_BioID	NP_006589.2	SLC12A7	#NAME?	0|0|0|0|0|0|0|0|0|0|0|0	15|18|11|8	52	1	0
FlagBirA-RAB10_CA_BioID	NP_001139554.1	MBOAT7	#NAME?	0|0|0|0|0|0|0|0|0|0|0|0	11|9|7|6	33	1	0
FlagBirA-RAB10_CA_BioID	NP_078880.2	RPAP3	#NAME?	27|17|27|24|30|28|25|16|49|54|50|47	34|33|26|29	122	0	0.73
FlagBirA-RAB10_CA_BioID	NP_001139686.1	TBC1D15	#NAME?	27|26|29|24|29|25|23|25|38|34|27|25	52|52|45|46	195	0	0.69
FlagBirA-RAB10_CA_BioID	NP_110446.3	GFOD2	#NAME?	0|0|0|0|0|0|0|0|0|0|0|0	7|8|6|8	29	1	0
FlagBirA-RAB10_CA_BioID	NP_115936.2	SCOC	#NAME?	0|0|0|0|0|0|0|0|0|0|0|0	4|0|7|0	11	0.5	0.1
FlagBirA-RAB10_CA_BioID	NP_689794.1	MOSPD2	#NAME?	0|0|0|0|0|0|0|0|0|0|0|0	9|6|2|5	22	0.99	0
FlagBirA-RAB10_CA_BioID	NP_006363.4	SYNCRIP	#NAME?	52|50|56|52|27|31|40|47|48|37|43|38	22|25|36|38	121	0	0.74
FlagBirA-RAB10_CA_BioID	NP_001153218.1	ABR	#NAME?	9|12|5|6|4|4|3|2|7|7|5|4	18|14|9|6	47	0	0.55
FlagBirA-RAB10_CA_BioID	NP_690866.1	TIPRL	#NAME?	40|49|51|42|28|25|27|27|37|35|67|73	82|89|103|111	385	0	0.72
FlagBirA-RAB10_CA_BioID	NP_683758.1	SNX1	#NAME?	18|14|19|17|27|19|23|23|36|36|45|45	47|44|42|39	172	0	0.72
FlagBirA-RAB10_CA_BioID	NP_003644.2	COPS3	#NAME?	8|9|5|6|0|0|0|5|4|4|7|8	4|0|6|5	15	0	0.63
FlagBirA-RAB10_CA_BioID	NP_006614.2	PHGDH	#NAME?	32|31|35|29|22|13|17|15|20|19|17|15	20|25|22|25	92	0	0.72
FlagBirA-RAB10_CA_BioID	NP_110416.1	HM13	#NAME?	3|0|3|0|0|0|0|0|0|0|0|0	13|11|13|16	53	0.98	0
FlagBirA-RAB10_CA_BioID	NP_003130.2	SRPR	#NAME?	6|7|5|6|0|4|2|10|10|11|9|9	42|48|29|33	152	0.96	0
FlagBirA-RAB10_CA_BioID	NP_001153682.1	SLC25A13	#NAME?	16|24|21|24|10|13|11|11|18|18|11|13	16|21|22|22	81	0	0.69
FlagBirA-RAB10_CA_BioID	NP_982271.2	SYNJ1	#NAME?	3|0|0|0|5|7|5|13|31|34|28|20	7|7|6|0	20	0	0.74
FlagBirA-RAB10_CA_BioID	NP_001154481.1	ARMC10	#NAME?	0|0|0|0|0|0|0|0|0|0|0|0	4|7|3|3	17	0.99	0
FlagBirA-RAB10_CA_BioID	NP_002963.2	SBF1	#NAME?	0|0|0|0|0|0|0|0|0|0|0|0	18|14|6|6	44	1	0
FlagBirA-RAB10_CA_BioID	NP_001155032.1	TNIK	#NAME?	5|7|8|7|4|0|3|5|16|16|16|17	6|5|4|3	18	0	0.74
FlagBirA-RAB10_CA_BioID	NP_077719.2	NOTCH2	#NAME?	0|0|0|0|0|0|0|0|0|0|0|4	16|18|15|18	67	0.96	0
FlagBirA-RAB10_CA_BioID	NP_060087.3	NOTCH1	#NAME?	0|0|0|0|0|0|0|0|0|0|0|0	3|3|0|0	6	0.5	0.13
FlagBirA-RAB10_CA_BioID	NP_001099001.1	FAM135A	#NAME?	0|8|6|0|0|3|0|0|4|6|11|7	5|6|76|5	92	0.25	0.21
FlagBirA-RAB10_CA_BioID	NP_036205.1	CCT5	#NAME?	57|58|56|48|68|67|51|52|59|56|35|30	94|88|84|80	346	0	0.72
FlagBirA-RAB10_CA_BioID	NP_055423.1	CYFIP1	#NAME?	17|14|7|9|20|17|12|15|6|4|0|8	25|18|17|14	74	0	0.66
FlagBirA-RAB10_CA_BioID	NP_705618.1	NUP155	#NAME?	10|4|13|9|0|2|2|3|3|3|5|6	28|31|27|23	109	0.2	0.35
FlagBirA-RAB10_CA_BioID	NP_065393.1	RTN4	#NAME?	10|10|17|8|13|6|7|10|14|0|11|13	5|37|6|33	81	0	0.44
FlagBirA-RAB10_CA_BioID	NP_002796.4	PSMC5	#NAME?	25|14|16|18|24|26|25|25|17|19|26|33	15|11|21|20	67	0	0.74
FlagBirA-RAB10_CA_BioID	NP_055045.2	SRP68	#NAME?	30|38|29|26|27|29|21|20|55|55|65|76	34|30|26|29	119	0	0.74
FlagBirA-RAB10_CA_BioID	NP_060641.2	APPL2	#NAME?	0|0|0|0|0|0|0|0|0|0|0|0	24|19|19|21	83	1	0
FlagBirA-RAB10_CA_BioID	NP_733765.1	ATP2A2	#NAME?	40|33|24|22|32|29|23|20|39|36|27|32	59|49|68|59	235	0	0.68
FlagBirA-RAB10_CA_BioID	NP_002107.3	HLA-A	#NAME?	0|0|0|0|0|0|0|0|0|0|0|0	8|8|12|8	36	1	0
FlagBirA-RAB10_CA_BioID	NP_705898.1	CPNE8	#NAME?	0|0|0|4|0|0|0|0|0|0|5|3	19|23|37|27	106	1	0
FlagBirA-RAB10_CA_BioID	NP_003900.1	CPNE3	#NAME?	0|0|0|0|0|0|0|0|3|2|5|8	3|0|4|3	10	0	0.6
FlagBirA-RAB10_CA_BioID	NP_001157412.1	PYGL	#NAME?	8|6|9|9|0|0|2|0|0|0|4|3	8|10|9|9	36	0	0.6
FlagBirA-RAB10_CA_BioID	NP_056029.2	DDHD2	#NAME?	0|0|0|0|0|0|0|0|0|0|2|0	18|14|8|7	47	0.97	0
FlagBirA-RAB10_CA_BioID	NP_057406.2	RAB14	#NAME?	9|7|15|12|9|6|12|11|9|9|11|11	10|6|7|5	28	0	0.74
FlagBirA-RAB10_CA_BioID	NP_002860.2	RAB6A	#NAME?	5|4|3|2|9|7|6|8|5|0|13|0	8|9|6|8	31	0	0.65
FlagBirA-RAB10_CA_BioID	NP_057661.3	RAB6B	#NAME?	0|0|0|0|0|0|0|0|0|0|0|0	4|5|7|4	20	1	0
FlagBirA-RAB10_CA_BioID	NP_005361.2	RAB8A	#NAME?	0|0|0|0|2|0|0|0|0|3|5|5	5|4|6|7	22	0	0.5
FlagBirA-RAB10_CA_BioID	NP_001182257.1	RAB9A	#NAME?	2|3|3|5|0|2|0|3|0|0|11|7	4|5|4|0	13	0	0.64
FlagBirA-RAB10_CA_BioID	NP_002861.1	RAB13	#NAME?	2|0|3|5|2|2|3|3|6|6|9|8	3|3|0|2	8	0	0.74
FlagBirA-RAB10_CA_BioID	NP_004152.1	RAB1A	#NAME?	3|3|4|0|0|0|0|0|0|0|3|6	13|13|15|14	55	0.52	0.08
FlagBirA-RAB10_CA_BioID	NP_114140.4	RAB34	#NAME?	2|0|0|0|0|0|0|0|0|0|3|3	3|4|4|3	14	0	0.45
FlagBirA-RAB10_CA_BioID	NP_057424.3	RAPGEF6	#NAME?	7|3|5|4|4|2|5|6|7|9|7|9	15|13|8|8	44	0	0.54
FlagBirA-RAB10_CA_BioID	NP_001158095.1	EIF2C2	#NAME?	7|7|4|8|6|4|0|2|9|6|8|7	3|5|0|4	12	0	0.74
FlagBirA-RAB10_CA_BioID	NP_739580.1	RASSF2	#NAME?	0|0|0|0|0|0|0|0|0|0|5|4	6|2|7|3	18	0	0.48
FlagBirA-RAB10_CA_BioID	NP_733779.1	SKP1	#NAME?	8|8|7|8|3|0|0|5|8|9|13|12	14|14|16|14	58	0	0.63
FlagBirA-RAB10_CA_BioID	NP_003879.2	ALDH1A2	#NAME?	22|30|29|22|46|30|33|30|43|36|80|76	62|76|95|84	317	0	0.73
FlagBirA-RAB10_CA_BioID	NP_000683.3	ALDH1B1	#NAME?	5|3|3|0|0|0|0|0|0|0|0|0	2|0|3|3	8	0	0.53
FlagBirA-RAB10_CA_BioID	NP_001158243.1	SLC7A2	#NAME?	0|0|0|0|0|0|0|0|0|0|0|0	12|10|10|8	40	1	0
FlagBirA-RAB10_CA_BioID	NP_002130.2	RBMX	#NAME?	9|10|10|9|7|9|8|10|19|17|16|16	7|8|8|8	31	0	0.74
FlagBirA-RAB10_CA_BioID	NP_001159403.1	RRM2	#NAME?	2|3|7|5|0|0|3|2|3|3|34|18	16|16|16|18	66	0	0.71
FlagBirA-RAB10_CA_BioID	NP_001158886.1	LDHA	#NAME?	8|6|9|8|0|0|5|5|6|3|3|4	11|11|12|9	43	0	0.57
FlagBirA-RAB10_CA_BioID	NP_001159477.1	EPB41	#NAME?	76|63|82|67|52|55|45|51|144|143|113|113	12|123|89|87	311	0	0.74
FlagBirA-RAB10_CA_BioID	NP_004298.1	APBB2	#NAME?	0|0|0|0|0|0|0|0|0|0|0|0	9|8|3|4	24	1	0
FlagBirA-RAB10_CA_BioID	NP_659498.4	SKA3	#NAME?	16|20|19|15|11|10|13|11|24|28|34|34	21|24|19|19	83	0	0.72
FlagBirA-RAB10_CA_BioID	NP_001159933.1	MPP1	#NAME?	0|0|0|0|0|0|0|0|0|0|15|14	12|14|20|17	63	0	0.63
FlagBirA-RAB10_CA_BioID	NP_001161143.1	LPP	#NAME?	0|2|6|5|0|0|0|0|6|4|16|18	5|3|3|3	14	0	0.7
FlagBirA-RAB10_CA_BioID	NP_001010891.4	MTX3	#NAME?	0|0|0|0|0|0|0|0|0|0|0|0	3|0|4|0	7	0.5	0.12
FlagBirA-RAB10_CA_BioID	NP_073739.3	YTHDC2	#NAME?	19|19|23|18|12|11|7|13|16|17|52|51	6|9|13|10	38	0	0.74
FlagBirA-RAB10_CA_BioID	NP_065916.2	DHX36	#NAME?	0|0|4|0|2|0|2|2|5|4|13|13	4|5|4|0	13	0	0.68
FlagBirA-RAB10_CA_BioID	NP_060705.2	CNDP2	#NAME?	0|0|0|0|0|0|0|0|0|0|0|3	37|41|31|36	145	1	0
FlagBirA-RAB10_CA_BioID	NP_001182122.1	NASP	#NAME?	32|73|31|61|48|56|49|47|75|106|155|147	24|22|24|19	89	0	0.74
FlagBirA-RAB10_CA_BioID	NP_733821.1	LMNA	#NAME?	3|6|2|3|0|0|0|0|0|0|7|8	4|2|2|5	13	0	0.62
FlagBirA-RAB10_CA_BioID	NP_113671.3	ITCH	#NAME?	0|0|0|0|0|0|0|0|0|0|0|0	13|15|14|13	55	1	0
FlagBirA-RAB10_CA_BioID	NP_064504.2	ZC3HAV1	#NAME?	24|28|25|29|25|16|18|17|39|33|32|31	46|53|33|38	170	0	0.69
FlagBirA-RAB10_CA_BioID	NP_001164014.1	PGAM5	#NAME?	16|20|17|7|13|14|14|15|45|45|11|8	7|9|6|7	29	0	0.74
FlagBirA-RAB10_CA_BioID	NP_443111.4	LARP4	#NAME?	0|0|0|5|0|3|0|0|6|5|7|5	5|5|4|7	21	0	0.57
FlagBirA-RAB10_CA_BioID	NP_001164408.1	FUS	#NAME?	19|12|13|10|17|12|11|10|20|26|19|20	9|11|15|11	46	0	0.74
FlagBirA-RAB10_CA_BioID	NP_060658.3	ATAD3A	#NAME?	7|12|7|6|5|5|3|5|11|10|5|5	19|15|17|15	66	0	0.57
FlagBirA-RAB10_CA_BioID	NP_001002814.2	RAB11FIP1	#NAME?	5|3|3|4|7|9|4|6|10|14|15|15	48|52|39|36	175	0.62	0.07
FlagBirA-RAB10_CA_BioID	NP_001166158.1	GGA1	#NAME?	0|0|0|0|0|0|0|0|0|0|3|2	7|5|0|5	17	0.13	0.36
FlagBirA-RAB10_CA_BioID	NP_001307.2	CSE1L	#NAME?	48|38|39|25|10|5|5|7|17|10|46|35	18|18|29|29	94	0	0.73
FlagBirA-RAB10_CA_BioID	NP_001167621.1	ARL13B	#NAME?	0|0|0|0|0|0|0|0|0|0|2|3	23|27|21|27	98	1	0
FlagBirA-RAB10_CA_BioID	NP_001518.3	HDAC2	#NAME?	24|17|8|15|0|7|8|0|17|26|24|24	9|11|7|10	37	0	0.74
FlagBirA-RAB10_CA_BioID	NP_001171062.1	PPP2R2A	#NAME?	30|23|21|19|14|15|15|15|21|25|10|10	29|31|25|26	111	0	0.7
FlagBirA-RAB10_CA_BioID	NP_001030324.2	UFD1L	#NAME?	4|0|5|0|5|7|6|4|7|5|27|20	7|5|5|6	23	0	0.74
FlagBirA-RAB10_CA_BioID	NP_808227.1	CSNK2A1	#NAME?	10|13|12|6|9|11|9|9|18|15|38|34	14|10|10|8	42	0	0.74
FlagBirA-RAB10_CA_BioID	NP_001171587.1	ABI1	#NAME?	6|3|3|0|0|0|2|0|5|3|5|0	10|12|6|5	33	0.01	0.43
FlagBirA-RAB10_CA_BioID	NP_001171712.1	VDAC2	#NAME?	35|38|37|37|23|23|27|30|34|31|55|58	32|31|38|34	135	0	0.73
FlagBirA-RAB10_CA_BioID	NP_001171869.1	FAM219A	#NAME?	0|0|0|0|0|0|0|0|0|0|0|0	4|3|3|3	13	0.99	0
FlagBirA-RAB10_CA_BioID	NP_001171866.1	EPB41L5	#NAME?	0|0|0|0|0|0|0|0|0|0|5|0	5|5|0|0	10	0.04	0.4
FlagBirA-RAB10_CA_BioID	NP_056345.3	GORASP2	#NAME?	0|0|0|0|0|0|0|0|0|0|4|3	26|18|22|22	88	1	0
FlagBirA-RAB10_CA_BioID	NP_001177645.1	DNM2	#NAME?	5|2|5|4|0|0|0|0|0|2|4|0	7|6|5|6	24	0	0.5
FlagBirA-RAB10_CA_BioID	NP_036288.2	EPB41L1	#NAME?	0|2|0|0|0|0|0|0|0|0|4|6	8|8|5|7	28	0	0.48
FlagBirA-RAB10_CA_BioID	NP_001180289.1	EXD2	#NAME?	0|0|0|0|2|0|0|0|0|0|0|0	16|12|9|15	52	0.99	0
FlagBirA-RAB10_CA_BioID	NP_001180424.1	ADAR	#NAME?	17|18|22|16|12|15|14|14|22|23|66|64	16|11|20|16	63	0	0.74
FlagBirA-RAB10_CA_BioID	NP_001182375.1	SRSF7	#NAME?	6|6|12|13|12|0|11|11|18|22|20|17	6|7|9|8	30	0	0.74
FlagBirA-RAB10_CA_BioID	NP_001182484.1	CLINT1	#NAME?	30|24|25|16|15|16|16|18|52|52|58|63	71|71|62|65	269	0	0.72
FlagBirA-RAB10_CA_BioID	NP_683705.1	OSBPL9	#NAME?	3|0|0|0|0|0|0|0|3|4|0|0	8|8|0|4	20	0.04	0.38
FlagBirA-RAB10_CA_BioID	NP_001184175.1	BTN3A2	#NAME?	0|0|0|0|0|0|0|0|0|0|0|0	5|5|4|2	16	0.99	0
FlagBirA-RAB10_CA_BioID	NP_001184222.1	DPYSL2	#NAME?	61|49|66|47|51|41|49|47|80|77|141|137	110|100|92|74	376	0	0.74
FlagBirA-RAB10_CA_BioID	NP_001304.1	CRMP1	#NAME?	5|3|2|2|2|0|0|0|9|9|18|11	8|8|11|9	36	0	0.67
FlagBirA-RAB10_CA_BioID	NP_001184223.1	DPYSL3	#NAME?	22|20|26|15|24|15|19|19|39|44|102|100	50|62|44|40	196	0	0.74
FlagBirA-RAB10_CA_BioID	NP_851307.1	PPP2R5D	#NAME?	3|6|7|10|4|3|0|4|4|4|19|18	10|12|12|10	44	0	0.69
FlagBirA-RAB10_CA_BioID	NP_001185655.1	ARHGAP8	#NAME?	0|0|0|0|0|0|0|0|0|0|0|0	3|0|0|3	6	0.5	0.13
FlagBirA-RAB10_CA_BioID	NP_001185702.1	PI4KB	#NAME?	0|0|0|0|0|0|0|0|0|0|0|4	11|9|4|5	29	0.49	0.14
FlagBirA-RAB10_CA_BioID	NP_003613.3	PPFIBP1	#NAME?	0|0|0|2|0|0|3|4|0|0|0|0	13|10|7|6	36	0.39	0.19
FlagBirA-RAB10_CA_BioID	NP_001186269.1	RPL17	#NAME?	24|21|20|21|27|31|29|28|32|32|15|18	26|24|25|29	104	0	0.71
FlagBirA-RAB10_CA_BioID	NP_056312.2	TMEM87A	#NAME?	0|0|0|0|0|0|0|0|0|0|3|0	19|20|24|16	79	1	0
FlagBirA-RAB10_CA_BioID	NP_001077054.1	RABEP1	#NAME?	5|5|0|0|2|0|0|3|2|3|3|3	46|42|38|31	157	1	0
FlagBirA-RAB10_CA_BioID	NP_009194.2	COPE	#NAME?	5|2|3|6|0|2|0|0|2|0|0|0	2|0|2|4	8	0	0.58
FlagBirA-RAB10_CA_BioID	NP_055944.2	SEPT6	#NAME?	11|9|7|9|7|0|9|15|14|9|14|0	8|9|14|9	40	0	0.66
FlagBirA-RAB10_CA_BioID	NP_001061.2	TUBG1	#NAME?	11|8|9|9|8|13|2|5|11|6|7|8	4|0|6|8	18	0	0.74
FlagBirA-RAB10_CA_BioID	NP_853530.2	CUX1	#NAME?	3|0|4|0|3|2|3|5|5|9|13|11	5|4|0|0	9	0	0.68
FlagBirA-RAB10_CA_BioID	NP_001186883.1	ACTG1	#NAME?	44|57|53|35|63|64|67|54|67|64|65|76	59|55|68|64	246	0	0.73
FlagBirA-RAB10_CA_BioID	NP_001189360.1	PRDX1	#NAME?	65|51|50|53|50|55|51|55|82|77|63|66	56|59|70|74	259	0	0.73
FlagBirA-RAB10_CA_BioID	NP_005800.3	PRDX2	#NAME?	39|39|23|21|26|30|37|34|26|26|27|25	40|37|49|52	178	0	0.7
FlagBirA-RAB10_CA_BioID	NP_001191187.1	NR3C1	#NAME?	3|0|0|0|0|0|0|0|10|7|9|10	4|3|0|0	7	0	0.66
FlagBirA-RAB10_CA_BioID	NP_002568.2	PAK2	#NAME?	10|7|10|4|0|2|0|0|10|13|30|34	14|17|18|17	66	0	0.72
FlagBirA-RAB10_CA_BioID	NP_003655.3	AP3B1	#NAME?	20|14|22|16|20|22|19|22|17|20|8|7	28|22|18|20	88	0	0.68
FlagBirA-RAB10_CA_BioID	NP_116021.2	PAPOLA	#NAME?	44|41|47|36|51|56|36|50|65|64|99|104	21|22|29|25	97	0	0.74
FlagBirA-RAB10_CA_BioID	NP_001191332.1	ANK3	#NAME?	6|6|6|4|5|0|3|3|8|7|39|43	29|32|20|19	100	0	0.72
FlagBirA-RAB10_CA_BioID	NP_863654.1	ACOT7	#NAME?	22|27|25|22|5|0|7|5|2|0|8|7	11|11|7|6	35	0	0.71
FlagBirA-RAB10_CA_BioID	NP_003592.3	SMARCA5	#NAME?	45|36|41|42|46|42|54|50|86|70|114|90	6|5|0|6	17	0	0.74
FlagBirA-RAB10_CA_BioID	NP_001192135.1	SLC19A1	#NAME?	0|0|0|0|0|0|0|0|0|0|0|0	3|3|0|0	6	0.5	0.13
FlagBirA-RAB10_CA_BioID	NP_004422.2	EPHA2	#NAME?	7|5|8|5|11|9|5|7|22|16|8|7	52|53|39|30	174	0.49	0.14
FlagBirA-RAB10_CA_BioID	NP_005224.2	EPHA3	#NAME?	0|0|0|0|0|0|0|0|0|0|0|0	6|4|5|5	20	1	0
FlagBirA-RAB10_CA_BioID	NP_004431.1	EPHA7	#NAME?	0|0|0|0|0|0|0|0|0|0|0|0	4|0|0|0	4	0.25	0.22
FlagBirA-RAB10_CA_BioID	NP_001193580.1	SH3GLB1	#NAME?	0|0|0|0|0|0|0|0|0|0|0|0	6|5|6|10	27	1	0
FlagBirA-RAB10_CA_BioID	NP_001193639.1	PRKAG1	#NAME?	6|3|4|0|0|3|3|3|9|11|10|11	12|11|12|11	46	0	0.62
FlagBirA-RAB10_CA_BioID	NP_001193876.1	PICALM	#NAME?	14|12|8|6|4|4|5|4|6|4|13|11	9|15|13|12	49	0	0.65
FlagBirA-RAB10_CA_BioID	NP_002645.3	PKM2	#NAME?	117|105|95|74|76|82|79|82|169|170|164|156	71|59|55|62	247	0	0.74
FlagBirA-RAB10_CA_BioID	NP_001193937.1	MLLT4	#NAME?	92|64|90|88|67|81|64|63|153|175|177|173	101|94|79|80	354	0	0.74
FlagBirA-RAB10_CA_BioID	NP_002819.2	PTPN2	#NAME?	0|0|0|0|0|0|0|0|0|0|8|9	8|8|9|10	35	0	0.59
FlagBirA-RAB10_CA_BioID	NP_877499.1	SLC6A15	#NAME?	0|0|0|0|0|0|0|0|0|0|3|0	106|114|101|107	428	1	0
FlagBirA-RAB10_CA_BioID	NP_002825.3	PTPN11	#NAME?	8|10|15|19|6|9|6|12|24|24|53|59	34|29|48|52	163	0	0.73
FlagBirA-RAB10_CA_BioID	NP_057190.2	SCFD1	#NAME?	0|3|5|4|2|3|2|0|5|0|13|12	17|19|19|15	70	0	0.6
FlagBirA-RAB10_CA_BioID	NP_005907.3	MCM7	#NAME?	30|27|34|22|37|34|26|30|77|71|24|25	22|23|25|29	99	0	0.74
FlagBirA-RAB10_CA_BioID	NP_001229696.1	MTHFD1L	#NAME?	3|2|5|5|0|0|0|0|0|0|4|0	2|0|4|3	9	0	0.56
FlagBirA-RAB10_CA_BioID	NP_899195.1	SEC13	#NAME?	0|0|5|0|3|0|0|0|0|0|0|0	6|6|5|6	23	0	0.46
FlagBirA-RAB10_CA_BioID	NP_003754.2	STX16	#NAME?	0|0|0|0|0|0|0|0|0|0|0|0	21|22|15|16	74	1	0
FlagBirA-RAB10_CA_BioID	NP_002258.2	KPNA3	#NAME?	8|5|8|7|5|0|0|0|0|5|15|15	4|4|0|7	15	0	0.69
FlagBirA-RAB10_CA_BioID	NP_001186211.2	LRBA	#NAME?	45|37|51|39|53|53|59|52|88|86|50|46	227|242|178|171	818	0.5	0.11
FlagBirA-RAB10_CA_BioID	NP_056493.3	NBEA	#NAME?	0|0|0|0|0|0|0|12|0|0|0|0	13|11|5|4	33	0	0.44
FlagBirA-RAB10_CA_BioID	NP_001238846.1	RAP1B	#NAME?	4|2|0|3|5|0|0|3|0|0|0|0	8|0|7|0	15	0	0.46
FlagBirA-RAB10_CA_BioID	NP_001238968.1	RAB5C	#NAME?	8|5|8|5|6|5|9|11|10|9|8|10	4|3|5|7	19	0	0.74
FlagBirA-RAB10_CA_BioID	NP_004153.2	RAB5A	#NAME?	4|0|3|2|4|5|3|3|6|7|0|8	3|5|4|2	14	0	0.62
FlagBirA-RAB10_CA_BioID	NP_874365.3	SCRIB	#NAME?	20|17|14|12|16|14|15|19|21|17|36|37	34|31|28|23	116	0	0.71
FlagBirA-RAB10_CA_BioID	NP_001240626.1	ERBB2IP	#NAME?	34|29|32|31|24|27|28|22|53|54|35|38	21|20|14|15	70	0	0.74
FlagBirA-RAB10_CA_BioID	NP_001242983.1	C9orf72	#NAME?	0|0|2|0|0|0|5|0|0|0|8|6	35|32|22|15	104	0.75	0.03
FlagBirA-RAB10_CA_BioID	NP_001243211.1	KRT8	#NAME?	36|35|39|39|41|42|37|40|92|84|45|44	34|31|36|29	130	0	0.74
FlagBirA-RAB10_CA_BioID	NP_006448.4	PDLIM5	#NAME?	17|19|17|17|19|16|13|19|41|42|68|73	35|35|44|40	154	0	0.73
FlagBirA-RAB10_CA_BioID	NP_001243390.1	SLC12A2	#NAME?	0|0|0|0|0|0|0|0|2|0|4|4	28|33|22|23	106	1	0
FlagBirA-RAB10_CA_BioID	NP_829883.1	ERC1	#NAME?	7|10|10|10|6|6|8|3|23|24|13|11	17|19|10|7	53	0	0.7
FlagBirA-RAB10_CA_BioID	NP_937863.1	SNRPB2	#NAME?	12|10|6|7|9|6|9|0|14|12|20|24	3|6|0|0	9	0	0.74
FlagBirA-RAB10_CA_BioID	NP_937887.1	EIF4G1	#NAME?	104|87|99|83|95|94|83|93|151|158|130|134	71|72|45|46	234	0	0.74
FlagBirA-RAB10_CA_BioID	NP_689508.3	TARS	#NAME?	9|7|8|4|7|8|4|0|14|11|43|43	23|20|27|23	93	0	0.73
FlagBirA-RAB10_CA_BioID	NP_002145.3	HSPA4	#NAME?	7|11|10|5|4|0|0|0|10|10|31|28	12|12|9|10	43	0	0.72
FlagBirA-RAB10_CA_BioID	NP_001719.2	BSG	#NAME?	0|2|0|0|0|0|0|0|0|0|5|5	15|12|15|11	53	0.46	0.18
FlagBirA-RAB10_CA_BioID	NP_006421.2	CCT4	#NAME?	57|43|58|46|44|31|33|21|65|63|49|55	73|74|73|78	298	0	0.72
FlagBirA-RAB10_CA_BioID	NP_001245200.1	MLH1	#NAME?	6|10|10|6|5|0|3|0|9|13|10|9	9|8|8|4	29	0	0.65
FlagBirA-RAB10_CA_BioID	NP_003606.3	SLC4A7	#NAME?	3|3|2|0|0|0|0|0|0|0|4|9	73|70|46|43	232	1	0
FlagBirA-RAB10_CA_BioID	NP_054767.3	MKL2	#NAME?	159|150|144|130|85|88|81|93|244|236|12|12	55|62|45|41	203	0	0.74
FlagBirA-RAB10_CA_BioID	NP_942133.1	ACACA	#NAME?	1381|1317|49|1074|854|880|827|798|881|872|162|151	561|564|467|442	2034	0	0.74
FlagBirA-RAB10_CA_BioID	NP_001084.3	ACACB	#NAME?	266|252|233|220|155|153|131|120|149|134|0|0	59|55|62|56	232	0	0.74
FlagBirA-RAB10_CA_BioID	NP_115593.3	ANKRD17	#NAME?	25|22|30|17|15|30|20|30|32|29|47|26	21|16|13|12	62	0	0.74
FlagBirA-RAB10_CA_BioID	NP_065741.3	ANKHD1-EIF4EBP3	#NAME?	29|19|25|20|10|23|10|16|18|17|30|15	16|15|15|11	57	0	0.74
FlagBirA-RAB10_CA_BioID	NP_001252541.1	CNOT1	#NAME?	16|13|15|12|16|15|17|15|41|38|21|22	9|10|6|5	30	0	0.74
FlagBirA-RAB10_CA_BioID	NP_001253988.1	SNX17	#NAME?	0|0|0|0|0|0|0|0|0|0|0|0	71|76|76|69	292	1	0
FlagBirA-RAB10_CA_BioID	NP_001254485.1	PDCD6	#NAME?	7|8|11|9|2|2|0|4|3|0|2|2	10|11|7|13	41	0	0.6
FlagBirA-RAB10_CA_BioID	NP_056130.2	LARP1	#NAME?	79|57|77|81|53|65|61|59|112|103|99|112	84|83|68|72	307	0	0.74
FlagBirA-RAB10_CA_BioID	NP_001257904.1	IST1	#NAME?	3|0|0|0|0|0|0|0|0|0|0|0	4|6|5|8	23	0.57	0.07
FlagBirA-RAB10_CA_BioID	NP_954664.1	BRE	#NAME?	0|0|0|0|0|0|0|0|0|0|7|0	4|0|0|0	4	0	0.48
FlagBirA-RAB10_CA_BioID	NP_954657.1	KRT18	#NAME?	32|32|28|22|25|30|30|28|55|53|17|20	31|33|23|23	110	0	0.73
FlagBirA-RAB10_CA_BioID	NP_002267.2	KRT19	#NAME?	18|18|14|13|28|20|21|28|60|55|13|14	9|9|6|6	30	0	0.74
FlagBirA-RAB10_CA_BioID	NP_000412.3	KRT10	#NAME?	8|6|0|0|3|7|0|0|16|15|6|6	2|0|9|10	21	0	0.68
FlagBirA-RAB10_CA_BioID	XP_003960691.1	LOC101060252	#NAME?	8|7|6|6|6|3|6|4|13|10|9|8	7|5|5|8	25	0	0.66
FlagBirA-RAB10_CA_BioID	NP_005197.3	CRK	#NAME?	33|29|47|29|19|19|22|20|81|73|129|134	75|78|84|85	322	0	0.74
FlagBirA-RAB10_CA_BioID	NP_974199.1	GIPC1	#NAME?	3|0|0|0|0|0|0|0|0|0|12|11	10|8|11|11	40	0	0.64
FlagBirA-RAB10_CA_BioID	NP_003753.2	VAMP4	#NAME?	0|0|0|0|0|0|0|0|0|0|2|0	3|5|6|5	19	0.67	0.06
FlagBirA-RAB10_CA_BioID	NP_976221.1	HDLBP	#NAME?	39|33|47|32|78|91|57|53|85|80|106|97	82|79|86|69	316	0	0.74
FlagBirA-RAB10_CA_BioID	NP_004448.2	ACSL3	#NAME?	0|0|0|0|0|0|0|2|3|2|7|8	19|21|23|22	85	0.72	0.05
FlagBirA-RAB10_CA_BioID	NP_981959.1	C17orf81	#NAME?	9|6|13|7|8|9|6|10|16|17|21|22	12|13|10|6	41	0	0.7
FlagBirA-RAB10_CA_BioID	NP_001243125.1	ARAF	#NAME?	2|2|2|0|0|0|3|2|0|0|0|2	3|5|3|0	11	0.01	0.42
FlagBirA-RAB10_CA_BioID	NP_001654.1	ARF6	#NAME?	5|5|6|3|4|0|0|0|4|5|7|7	6|11|8|7	32	0	0.53
FlagBirA-RAB10_CA_BioID	NP_001687.1	ATP6V1E1	#NAME?	0|0|3|0|0|0|0|5|8|7|10|11	5|7|6|6	24	0	0.65
FlagBirA-RAB10_CA_BioID	NP_001734.1	CALM2	#NAME?	0|0|0|0|0|0|3|5|0|0|16|14	24|16|20|23	83	0	0.61
FlagBirA-RAB10_CA_BioID	NP_001753.1	CCT6A	#NAME?	53|42|45|40|54|65|46|42|52|50|39|44	97|106|99|85	387	0	0.7
FlagBirA-RAB10_CA_BioID	NP_001777.1	CDK1	#NAME?	46|38|45|51|26|21|19|20|35|36|43|47	56|53|59|70	238	0	0.71
FlagBirA-RAB10_CA_BioID	NP_938033.1	SRC	#NAME?	0|0|0|0|0|0|0|0|0|0|0|0	7|5|6|7	25	1	0
FlagBirA-RAB10_CA_BioID	NP_005424.1	YES1	#NAME?	3|0|3|0|0|0|0|0|0|0|0|0	9|7|7|6	29	0.23	0.35
FlagBirA-RAB10_CA_BioID	NP_001104567.1	LYN	#NAME?	0|0|0|0|0|0|0|0|0|0|0|0	7|6|8|4	25	1	0
FlagBirA-RAB10_CA_BioID	NP_439892.2	CDK2	#NAME?	8|10|9|9|0|0|0|0|9|7|27|28	7|8|13|13	41	0	0.72
FlagBirA-RAB10_CA_BioID	NP_001120972.1	MET	#NAME?	0|0|0|0|0|0|0|0|0|0|0|0	4|0|0|0	4	0.25	0.22
FlagBirA-RAB10_CA_BioID	NP_148978.2	CDK16	#NAME?	0|0|0|0|0|0|0|0|0|0|13|14	4|7|4|5	20	0	0.68
FlagBirA-RAB10_CA_BioID	NP_001329.1	CXADR	#NAME?	0|0|0|0|0|0|0|0|0|0|0|0	26|27|31|32	116	1	0
FlagBirA-RAB10_CA_BioID	NP_001193903.1	DHPS	#NAME?	2|0|0|0|0|0|0|0|0|2|4|3	24|21|12|14	71	0.98	0
FlagBirA-RAB10_CA_BioID	NP_001393.1	EEF1A1	#NAME?	97|104|114|95|83|90|56|78|114|104|160|153	116|123|143|140	522	0	0.74
FlagBirA-RAB10_CA_BioID	NP_001407.1	EIF4A1	#NAME?	70|59|68|53|66|69|58|56|101|107|65|84	64|58|55|56	233	0	0.74
FlagBirA-RAB10_CA_BioID	NP_001958.2	EIF4A2	#NAME?	0|0|0|3|0|0|0|0|0|0|0|0	4|0|0|0	4	0.08	0.38
FlagBirA-RAB10_CA_BioID	NP_001419.1	ENO1	#NAME?	170|136|157|103|118|123|94|98|171|171|162|197	172|162|203|181	718	0	0.74
FlagBirA-RAB10_CA_BioID	NP_001422.1	EPB41L2	#NAME?	64|51|45|46|34|42|39|48|116|111|113|120	108|109|92|89	398	0	0.74
FlagBirA-RAB10_CA_BioID	NP_001972.1	EPS15	#NAME?	31|35|43|25|29|27|29|25|42|37|51|42	44|38|37|38	157	0	0.72
FlagBirA-RAB10_CA_BioID	NP_002077.1	GRB2	#NAME?	0|0|0|0|0|0|0|0|0|0|0|0	3|0|0|0	3	0.25	0.24
FlagBirA-RAB10_CA_BioID	NP_000405.1	HSD17B4	#NAME?	6|0|4|5|0|0|0|0|0|0|0|0	5|7|10|12	34	0.01	0.43
FlagBirA-RAB10_CA_BioID	NP_002547.1	OSBP	#NAME?	0|0|0|0|0|0|0|0|0|0|0|0	3|0|0|0	3	0.25	0.24
FlagBirA-RAB10_CA_BioID	NP_002620.1	PGAM1	#NAME?	7|6|5|9|3|0|0|0|8|5|22|28	17|20|24|27	88	0	0.69
FlagBirA-RAB10_CA_BioID	NP_002626.1	SLC25A3	#NAME?	15|12|16|6|16|16|18|13|22|20|9|10	25|24|21|21	91	0	0.68
FlagBirA-RAB10_CA_BioID	NP_002700.1	PPP1CB	#NAME?	0|0|2|0|0|0|5|5|0|0|10|12	16|12|5|5	38	0	0.6
FlagBirA-RAB10_CA_BioID	NP_002699.1	PPP1CA	#NAME?	4|0|5|5|6|5|5|6|9|10|13|12	4|26|4|4	38	0	0.51
FlagBirA-RAB10_CA_BioID	NP_001231903.1	PPP1CC	#NAME?	3|8|3|3|10|5|5|0|11|14|22|14	6|0|7|6	19	0	0.74
FlagBirA-RAB10_CA_BioID	NP_002721.1	PRKACA	#NAME?	5|6|7|4|6|5|2|0|7|0|0|0	8|8|7|5	28	0	0.57
FlagBirA-RAB10_CA_BioID	NP_002755.1	PRPS1	#NAME?	0|0|12|0|0|2|0|4|7|7|0|0	3|4|3|0	10	0	0.66
FlagBirA-RAB10_CA_BioID	NP_002783.1	PSMA7	#NAME?	2|0|0|3|0|0|0|0|4|0|4|5	3|3|3|4	13	0	0.54
FlagBirA-RAB10_CA_BioID	NP_002794.1	PSMC2	#NAME?	17|16|20|17|16|16|20|28|38|36|37|27	17|19|17|13	66	0	0.74
FlagBirA-RAB10_CA_BioID	NP_002807.1	PSMD12	#NAME?	9|7|5|7|8|0|14|10|15|16|26|25	4|7|7|5	23	0	0.74
FlagBirA-RAB10_CA_BioID	NP_002849.1	ABCD3	#NAME?	31|20|25|24|17|16|13|18|23|18|20|17	130|138|104|106	478	1	0
FlagBirA-RAB10_CA_BioID	NP_002884.1	RBBP7	#NAME?	16|15|12|13|9|12|11|11|20|17|21|22	7|5|8|4	24	0	0.74
FlagBirA-RAB10_CA_BioID	NP_001257419.1	RPL18	#NAME?	13|14|13|7|7|8|13|14|18|24|24|20	11|13|14|13	51	0	0.74
FlagBirA-RAB10_CA_BioID	NP_000995.1	RPLP2	#NAME?	12|19|21|12|18|16|21|26|35|38|72|73	24|23|31|27	105	0	0.74
FlagBirA-RAB10_CA_BioID	NP_000997.1	RPS3A	#NAME?	18|15|22|15|16|13|10|12|40|33|60|68	27|27|29|27	110	0	0.73
FlagBirA-RAB10_CA_BioID	NP_000998.1	RPS4X	#NAME?	28|30|24|27|27|30|19|18|62|55|33|36	44|38|40|40	162	0	0.73
FlagBirA-RAB10_CA_BioID	NP_003016.1	SH3GL1	#NAME?	8|8|9|7|6|0|3|0|10|11|20|19	30|39|32|28	129	0	0.58
FlagBirA-RAB10_CA_BioID	NP_003017.1	SH3GL2	#NAME?	0|0|0|0|0|0|0|0|0|0|7|11	6|8|4|5	23	0	0.62
FlagBirA-RAB10_CA_BioID	NP_003786.1	SNX3	#NAME?	0|0|0|0|0|0|0|0|0|0|4|5	12|11|10|8	41	0.15	0.36
FlagBirA-RAB10_CA_BioID	NP_001139754.1	SRP54	#NAME?	5|3|5|5|4|6|6|2|4|6|24|22	18|18|14|16	66	0	0.7
FlagBirA-RAB10_CA_BioID	NP_003464.1	STAM	#NAME?	7|4|9|8|7|6|6|6|15|12|18|19	21|23|14|16	74	0	0.66
FlagBirA-RAB10_CA_BioID	NP_003555.1	TAGLN2	#NAME?	56|53|58|53|46|48|46|47|55|61|109|111	86|90|132|123	431	0	0.73
FlagBirA-RAB10_CA_BioID	NP_003278.1	TPD52L1	#NAME?	0|0|0|0|0|0|0|0|2|0|2|2	6|8|9|7	30	0.79	0.01
FlagBirA-RAB10_CA_BioID	NP_003339.1	UBE2N	#NAME?	5|0|5|3|0|4|0|0|0|0|0|0	2|3|9|7	21	0	0.47
FlagBirA-RAB10_CA_BioID	NP_003391.1	XPO1	#NAME?	26|21|14|20|15|13|6|10|6|6|7|7	18|12|22|22	74	0	0.69
FlagBirA-RAB10_CA_BioID	NP_002379.3	MCM3	#NAME?	22|17|11|10|11|9|19|13|20|18|25|32	11|14|12|9	46	0	0.74
FlagBirA-RAB10_CA_BioID	NP_149977.2	LMF2	#NAME?	2|0|0|4|0|0|0|0|0|0|0|0	4|7|5|4	20	0.03	0.4
FlagBirA-RAB10_CA_BioID	NP_001171894.1	WDR44	#NAME?	19|19|22|24|11|16|8|8|39|43|65|64	49|47|44|39	179	0	0.73
FlagBirA-RAB10_CA_BioID	NP_995314.1	NCKAP1	#NAME?	12|9|16|9|15|10|8|10|16|19|18|14	18|18|18|16	70	0	0.68
FlagBirA-RAB10_CA_BioID	NP_001116850.1	ADSL	#NAME?	0|2|0|0|0|0|0|0|0|0|3|3	5|7|6|8	26	0.12	0.36
FlagBirA-RAB10_CA_BioID	NP_000373.1	ALDH3A2	#NAME?	11|9|13|11|2|4|8|6|26|27|35|33	29|30|32|30	121	0	0.71
FlagBirA-RAB10_CA_BioID	NP_000242.1	MSH2	#NAME?	7|11|8|6|4|8|5|4|9|5|15|21	12|7|16|14	49	0	0.68
FlagBirA-RAB10_CA_BioID	NP_002559.2	PABPC1	#NAME?	34|26|34|35|45|54|46|47|47|48|37|32	19|21|25|23	88	0	0.74
FlagBirA-RAB10_CA_BioID	NP_001129125.1	PABPC4	#NAME?	18|16|16|12|21|27|20|20|30|35|26|23	14|17|9|8	48	0	0.74
FlagBirA-RAB10_CA_BioID	NP_997006.1	GAB1	#NAME?	2|0|0|0|3|0|4|2|5|7|15|15	10|8|5|4	27	0	0.68
FlagBirA-RAB10_CA_BioID	NP_996895.1	AP3M1	#NAME?	4|7|6|5|0|3|0|2|7|4|0|3	6|7|11|9	33	0	0.53
FlagBirA-RAB10_CA_BioID	NP_006384.1	NEBL	#NAME?	0|0|0|4|0|0|0|0|2|0|10|9	14|12|15|20	61	0	0.48
FlagBirA-RAB10_CA_BioID	NP_002366.2	MAP4	#NAME?	124|124|140|115|90|88|88|92|170|177|190|182	127|127|110|106	470	0	0.74
FlagBirA-RAB10_CA_BioID	NP_004302.1	ARL3	#NAME?	2|6|0|0|0|0|0|0|0|0|10|9	10|10|13|17	50	0	0.53
FlagBirA-RAB10_CA_BioID	NP_004037.1	ATP5A1	#NAME?	110|90|109|83|114|112|94|95|105|110|115|117	171|173|167|146	657	0	0.73
FlagBirA-RAB10_CA_BioID	NP_004879.1	ATP6V1G1	#NAME?	0|0|0|0|0|0|0|0|2|0|4|6	3|3|0|0	6	0	0.57
FlagBirA-RAB10_CA_BioID	NP_004850.1	CLTC	#NAME?	45|33|36|34|16|15|13|12|10|7|4|3	13|17|21|26	77	0	0.72
FlagBirA-RAB10_CA_BioID	NP_004359.1	CNN2	#NAME?	6|8|10|4|2|9|4|5|8|10|13|13	8|8|9|9	34	0	0.67
FlagBirA-RAB10_CA_BioID	NP_004862.1	GOSR1	#NAME?	0|0|0|0|0|0|0|0|0|0|0|0	10|9|12|6	37	1	0
FlagBirA-RAB10_CA_BioID	NP_001177931.1	GSTO1	#NAME?	0|0|2|3|0|0|0|0|3|0|12|14	7|3|7|10	27	0	0.66
FlagBirA-RAB10_CA_BioID	NP_004484.1	HSD17B10	#NAME?	26|16|19|23|9|6|3|3|15|12|7|7	17|15|22|25	79	0	0.69
FlagBirA-RAB10_CA_BioID	NP_004512.1	KIF5B	#NAME?	41|43|46|37|35|38|63|46|105|95|70|65	79|98|88|92	357	0	0.73
FlagBirA-RAB10_CA_BioID	NP_004513.1	KIF5C	#NAME?	0|0|0|0|0|2|0|2|0|3|0|0	3|0|0|0	3	0	0.47
FlagBirA-RAB10_CA_BioID	NP_004634.1	PABPN1	#NAME?	0|0|0|2|4|0|0|0|5|5|13|13	4|0|0|0	4	0	0.69
FlagBirA-RAB10_CA_BioID	NP_004588.1	SNRPD2	#NAME?	14|10|16|8|5|3|4|6|9|11|37|33	12|19|21|22	74	0	0.72
FlagBirA-RAB10_CA_BioID	NP_004772.1	VAMP3	#NAME?	5|0|3|5|2|0|0|0|7|7|16|15	60|37|38|33	168	0.27	0.2
FlagBirA-RAB10_CA_BioID	NP_055047.2	VAMP2	#NAME?	0|0|0|0|0|0|0|0|0|0|11|12	30|61|53|55	199	0.86	0.01
FlagBirA-RAB10_CA_BioID	NP_004729.1	VAPB	#NAME?	2|3|5|4|0|0|0|0|10|8|14|15	21|21|25|24	91	0	0.59
FlagBirA-RAB10_CA_BioID	NP_004790.2	ZFYVE9	#NAME?	0|0|0|2|0|0|0|0|0|0|0|0	4|5|0|2	11	0.37	0.19
FlagBirA-RAB10_CA_BioID	NP_003818.2	NAPA	#NAME?	0|0|0|0|0|0|0|0|0|0|0|0	13|14|16|19	62	1	0
FlagBirA-RAB10_CA_BioID	NP_001673.2	ATP2B1	#NAME?	0|0|3|6|0|0|0|2|3|4|0|2	20|20|13|16	69	0.81	0.01
FlagBirA-RAB10_CA_BioID	NP_001193469.1	CAPZB	#NAME?	23|30|27|22|27|27|26|25|52|50|71|66	35|41|30|25	131	0	0.73
FlagBirA-RAB10_CA_BioID	NP_005018.1	PIK3R2	#NAME?	0|0|0|0|0|0|0|0|0|0|0|0	7|3|0|0	10	0.5	0.12
FlagBirA-RAB10_CA_BioID	NP_005311.1	HIST1H1D	#NAME?	0|0|0|4|0|0|15|28|0|0|0|0	19|0|0|20	39	0	0.69
FlagBirA-RAB10_CA_BioID	NP_005397.1	ROCK1	#NAME?	0|0|0|0|0|0|3|0|0|0|0|0	8|4|6|0	18	0.44	0.18
FlagBirA-RAB10_CA_BioID	NP_005727.1	ACTR1A	#NAME?	18|17|11|6|14|8|13|13|17|21|11|14	22|27|26|24	99	0	0.66
FlagBirA-RAB10_CA_BioID	NP_005498.1	CFL1	#NAME?	21|17|27|21|20|15|13|11|25|25|25|20	39|45|48|40	172	0	0.64
FlagBirA-RAB10_CA_BioID	NP_001095868.1	HNRNPR	#NAME?	15|19|15|14|13|6|9|13|22|25|22|23	12|12|18|14	56	0	0.7
FlagBirA-RAB10_CA_BioID	NP_005564.1	LMNB1	#NAME?	13|13|14|8|5|5|10|8|23|19|18|18	34|32|35|31	132	0	0.64
FlagBirA-RAB10_CA_BioID	NP_005582.1	MRE11A	#NAME?	91|97|104|87|78|76|72|75|93|87|130|133	241|257|240|227	965	0	0.72
FlagBirA-RAB10_CA_BioID	NP_005875.1	PAK4	#NAME?	7|2|8|3|0|3|0|0|0|0|16|11	17|13|12|10	52	0	0.64
FlagBirA-RAB10_CA_BioID	NP_005868.1	SF3A1	#NAME?	22|17|17|17|11|17|22|16|29|29|36|33	8|4|4|4	20	0	0.74
FlagBirA-RAB10_CA_BioID	NP_005619.1	SLC1A5	#NAME?	15|18|18|18|3|6|7|7|11|11|30|27	35|37|27|33	132	0	0.69
FlagBirA-RAB10_CA_BioID	NP_001001973.1	ATP5C1	#NAME?	21|21|15|14|18|24|19|16|20|21|20|22	31|30|32|27	120	0	0.67
FlagBirA-RAB10_CA_BioID	NP_055805.1	RALGAPA1	#NAME?	0|0|0|0|0|2|3|3|0|0|0|0	91|98|92|88	369	1	0
FlagBirA-RAB10_CA_BioID	NP_001264.2	CHD4	#NAME?	77|64|69|73|95|79|102|100|95|102|129|130	22|18|18|12	70	0	0.74
FlagBirA-RAB10_CA_BioID	NP_705717.1	TAB1	#NAME?	8|7|6|5|2|2|0|4|7|10|16|16	11|7|5|11	34	0	0.68
FlagBirA-RAB10_CA_BioID	NP_005179.2	CBL	#NAME?	5|2|4|7|3|4|0|3|7|5|26|23	15|16|9|18	58	0	0.7
FlagBirA-RAB10_CA_BioID	NP_057087.2	WIPI2	#NAME?	28|27|26|31|26|29|22|20|23|24|49|57	60|61|59|54	234	0	0.72
FlagBirA-RAB10_CA_BioID	NP_212132.2	DOCK7	#NAME?	6|4|11|5|10|7|7|8|11|11|16|11	8|8|3|5	24	0	0.74
FlagBirA-RAB10_CA_BioID	NP_001005751.1	FAM21A	#NAME?	23|4|0|21|15|11|17|19|6|12|23|21	20|16|12|15	63	0	0.7
FlagBirA-RAB10_CA_BioID	NP_006422.1	CCT2	#NAME?	58|50|50|53|65|67|61|68|76|82|65|66	113|103|100|96	412	0	0.73
FlagBirA-RAB10_CA_BioID	NP_006420.1	CCT7	#NAME?	42|39|33|38|43|31|30|35|43|41|29|27	80|74|65|67	286	0	0.68
FlagBirA-RAB10_CA_BioID	NP_006144.1	NCK1	#NAME?	8|7|12|6|10|10|8|7|21|21|48|44	21|20|24|22	87	0	0.73
FlagBirA-RAB10_CA_BioID	NP_003572.2	NCK2	#NAME?	0|0|0|0|0|0|0|0|0|0|10|11	7|10|11|7	35	0	0.63
FlagBirA-RAB10_CA_BioID	NP_006254.1	PSME1	#NAME?	0|0|2|0|0|2|0|0|0|0|4|5	4|4|4|5	17	0	0.52
FlagBirA-RAB10_CA_BioID	NP_006319.1	RBM14	#NAME?	17|20|20|16|9|8|6|8|33|32|8|8	9|6|10|11	36	0	0.74
FlagBirA-RAB10_CA_BioID	NP_006392.1	ANP32B	#NAME?	8|5|7|0|7|6|2|0|11|10|18|18	6|8|8|7	29	0	0.7
FlagBirA-RAB10_CA_BioID	NP_006318.1	TIMM23	#NAME?	6|8|5|7|0|0|0|0|0|0|0|0	7|6|0|0	13	0	0.6
FlagBirA-RAB10_CA_BioID	NP_055869.1	UHRF1BP1L	#NAME?	0|0|0|0|0|0|0|0|2|2|0|0	28|21|13|6	68	0.87	0.01
FlagBirA-RAB10_CA_BioID	NP_001894.2	CTNNA1	#NAME?	0|0|4|0|0|0|0|0|0|0|5|5	6|3|4|3	16	0	0.53
FlagBirA-RAB10_CA_BioID	NP_004989.2	MYO1E	#NAME?	0|0|0|2|0|0|0|0|0|0|5|5	7|5|7|5	24	0	0.5
FlagBirA-RAB10_DN_BioID	NP_055944.2	SEPT6	#NAME?	11|9|7|9|7|0|9|15|14|9|14|0	0|0|5|8	13	0	0.74
FlagBirA-RAB10_CA_BioID	NP_006537.3	IGF2BP1	#NAME?	19|23|36|29|18|18|15|20|46|44|45|43	13|18|14|19	64	0	0.74
FlagBirA-RAB10_CA_BioID	NP_001008528.1	MXRA7	#NAME?	0|0|0|0|0|0|0|0|0|0|3|2	3|5|0|4	12	0.02	0.41
FlagBirA-RAB10_CA_BioID	NP_001008410.1	STEAP3	#NAME?	0|0|0|0|0|0|0|0|0|0|0|0	30|27|25|25	107	1	0
FlagBirA-RAB10_CA_BioID	NP_006588.1	HSPA8	#NAME?	130|107|127|103|117|101|128|112|151|155|140|154	156|163|158|156	633	0	0.74
FlagBirA-RAB10_CA_BioID	NP_110379.2	TCP1	#NAME?	97|88|82|93|101|106|77|77|125|129|114|116	129|124|103|104	460	0	0.74
FlagBirA-RAB10_CA_BioID	NP_006861.1	DSTN	#NAME?	0|2|2|0|0|0|0|0|0|0|0|0	2|3|0|0	5	0.01	0.43
FlagBirA-RAB10_CA_BioID	NP_006749.1	U2AF1	#NAME?	15|9|15|12|4|5|7|6|17|16|15|15	10|7|11|0	28	0	0.74
FlagBirA-RAB10_CA_BioID	NP_006752.1	YWHAE	#NAME?	19|19|13|17|6|11|9|10|17|14|27|28	34|32|27|28	121	0	0.69
FlagBirA-RAB10_CA_BioID	NP_647539.1	YWHAB	#NAME?	7|8|3|0|0|0|0|0|0|2|3|0	12|11|11|11	45	0	0.53
FlagBirA-RAB10_CA_BioID	NP_001129171.1	YWHAZ	#NAME?	9|7|9|5|4|4|6|8|5|5|5|8	12|14|17|15	58	0	0.51
FlagBirA-RAB10_CA_BioID	NP_036611.2	YWHAG	#NAME?	8|9|4|7|0|0|0|0|0|0|5|2	6|6|6|7	25	0	0.62
FlagBirA-RAB10_CA_BioID	NP_006817.1	YWHAQ	#NAME?	11|13|5|8|9|9|10|8|3|0|2|2	9|9|11|11	40	0	0.65
FlagBirA-RAB10_CA_BioID	NP_003396.1	YWHAH	#NAME?	0|0|0|0|0|0|0|0|0|0|5|6	2|2|0|0	4	0	0.6
FlagBirA-RAB10_CA_BioID	NP_004406.2	DSP	#NAME?	37|36|29|34|32|33|35|37|57|53|26|24	35|33|25|16	109	0	0.74
FlagBirA-RAB10_CA_BioID	NP_008975.1	KATNA1	#NAME?	0|0|0|0|0|0|3|2|2|3|12|12	5|3|4|3	15	0	0.68
FlagBirA-RAB10_CA_BioID	NP_009106.1	ERLIN2	#NAME?	7|6|13|8|0|0|2|0|21|17|9|7	5|6|7|6	24	0	0.74
FlagBirA-RAB10_CA_BioID	NP_005566.2	LNPEP	#NAME?	0|0|0|0|0|0|0|0|0|0|0|0	100|96|71|66	333	1	0
FlagBirA-RAB10_CA_BioID	NP_001611.1	AHNAK	#NAME?	350|254|360|289|397|334|384|425|563|547|629|621	372|388|344|357	1461	0	0.74
FlagBirA-RAB10_CA_BioID	NP_004622.2	LRP8	#NAME?	0|0|0|0|0|0|0|0|0|0|0|0	25|31|23|28	107	1	0
FlagBirA-RAB10_CA_BioID	NP_001012680.1	SLC3A2	#NAME?	0|0|0|0|0|0|0|2|0|0|3|0	26|28|21|23	98	1	0
FlagBirA-RAB10_CA_BioID	NP_003371.2	VIM	#NAME?	97|75|79|69|107|98|98|100|207|183|204|208	165|162|145|125	597	0	0.74
FlagBirA-RAB10_CA_BioID	NP_644671.1	STAT1	#NAME?	19|22|19|19|18|21|24|21|49|47|84|81	30|27|29|25	111	0	0.74
FlagBirA-RAB10_CA_BioID	NP_001244927.1	CCDC132	#NAME?	2|0|0|4|0|0|0|0|0|0|0|0	12|20|20|19	71	1	0
FlagBirA-RAB10_CA_BioID	NP_005989.3	CCT3	#NAME?	56|40|58|49|61|54|50|59|87|82|79|82	85|89|85|77	336	0	0.73
FlagBirA-RAB10_CA_BioID	NP_006036.1	ATP9A	#NAME?	0|0|0|0|0|0|0|0|0|0|0|0	10|6|5|4	25	1	0
FlagBirA-RAB10_CA_BioID	NP_001485.2	GDI2	#NAME?	0|0|0|0|0|0|0|0|0|0|0|0	145|151|164|159	619	1	0
FlagBirA-RAB10_CA_BioID	NP_001484.1	GDI1	#NAME?	0|0|0|0|0|0|0|0|0|0|0|0	54|56|76|61	247	1	0
FlagBirA-RAB10_CA_BioID	NP_001018077.1	SERBP1	#NAME?	30|44|35|38|31|28|28|30|50|58|119|142	30|42|35|35	142	0	0.74
FlagBirA-RAB10_CA_BioID	NP_001018146.1	NME1-NME2	#NAME?	13|10|13|11|0|0|0|12|0|0|0|0	43|48|41|49	181	1	0
FlagBirA-RAB10_CA_BioID	NP_005679.2	ABCC5	#NAME?	0|0|0|0|0|0|0|0|0|0|0|0	4|6|0|2	12	0.74	0.04
FlagBirA-RAB10_CA_BioID	NP_150247.2	PML	#NAME?	0|0|0|2|0|0|0|0|0|0|9|5	40|37|32|33	142	1	0
FlagBirA-RAB10_CA_BioID	NP_005656.4	EVI5	#NAME?	0|0|0|0|0|0|0|0|0|0|0|0	41|41|27|23	132	1	0
FlagBirA-RAB10_CA_BioID	NP_001883.4	CSNK1A1	#NAME?	6|4|5|2|0|7|0|5|12|7|6|5	5|7|0|0	12	0	0.64
FlagBirA-RAB10_CA_BioID	NP_001560.2	IRAK1	#NAME?	22|20|22|22|11|15|15|11|19|23|26|26	34|33|28|30	125	0	0.68
FlagBirA-RAB10_CA_BioID	NP_036448.1	KPNA6	#NAME?	4|0|8|5|7|5|3|0|14|10|12|13	5|0|0|3	8	0	0.74
FlagBirA-RAB10_CA_BioID	NP_036457.1	MAPRE1	#NAME?	6|6|6|5|0|0|3|0|11|8|38|38	22|24|30|23	99	0	0.72
FlagBirA-RAB10_CA_BioID	NP_036534.1	ARFIP2	#NAME?	0|0|0|0|0|0|0|0|0|0|0|0	8|6|7|8	29	1	0
FlagBirA-RAB10_CA_BioID	NP_036555.1	RPL13A	#NAME?	20|14|12|11|15|15|19|21|41|39|39|44	15|17|12|13	57	0	0.74
FlagBirA-RAB10_CA_BioID	NP_037468.1	SEC61A1	#NAME?	8|8|5|4|0|2|0|0|4|5|0|0	2|8|7|6	23	0	0.6
FlagBirA-RAB10_CA_BioID	NP_037522.1	TMEM2	#NAME?	0|0|0|0|0|0|0|0|0|0|0|0	31|40|31|33	135	1	0
FlagBirA-RAB10_CA_BioID	NP_003622.2	PARG	#NAME?	5|7|8|5|0|0|3|0|5|6|22|16	6|5|5|2	18	0	0.74
FlagBirA-RAB10_CA_BioID	NP_003267.1	TMPO	#NAME?	23|24|20|17|13|18|17|20|34|33|73|83	241|242|200|206	889	0.93	0
FlagBirA-RAB10_CA_BioID	NP_001007215.1	CACYBP	#NAME?	12|12|10|6|5|6|5|6|12|8|16|10	18|21|28|29	96	0	0.52
FlagBirA-RAB10_CA_BioID	NP_055140.1	CORO1C	#NAME?	27|33|26|27|33|37|35|33|35|37|45|51	54|55|58|49	216	0	0.72
FlagBirA-RAB10_CA_BioID	NP_055362.1	TMOD3	#NAME?	4|2|4|4|0|0|3|7|3|7|14|12	19|19|9|8	55	0	0.61
FlagBirA-RAB10_CA_BioID	NP_054736.1	LAMTOR2	#NAME?	0|0|0|0|0|0|0|0|0|0|0|0	16|15|10|12	53	1	0
FlagBirA-RAB10_CA_BioID	NP_054902.1	DYNLRB1	#NAME?	0|0|0|0|0|0|0|0|0|0|0|0	5|6|9|7	27	1	0
FlagBirA-RAB10_CA_BioID	NP_055643.1	TOX4	#NAME?	27|22|29|32|33|32|26|30|73|75|80|79	5|7|4|4	20	0	0.74
FlagBirA-RAB10_CA_BioID	NP_001230123.1	INPP5F	#NAME?	2|0|0|0|3|5|2|0|9|11|8|11	70|69|61|56	256	1	0
FlagBirA-RAB10_CA_BioID	NP_002037.2	GAPDH	#NAME?	57|41|55|38|42|57|39|37|93|99|65|52	96|93|115|126	430	0	0.73
FlagBirA-RAB10_CA_BioID	NP_057269.1	HN1	#NAME?	10|9|17|11|6|10|6|7|22|13|26|28	25|18|26|40	109	0	0.68
FlagBirA-RAB10_CA_BioID	NP_057457.1	WWOX	#NAME?	50|50|66|45|51|35|39|37|95|100|23|25	72|71|83|85	311	0	0.73
FlagBirA-RAB10_CA_BioID	NP_001161086.1	LEMD3	#NAME?	0|4|0|0|0|3|3|3|3|4|27|25	127|126|105|108	466	1	0
FlagBirA-RAB10_CA_BioID	NP_056943.1	GTF2A1	#NAME?	0|0|4|4|0|9|8|8|4|4|13|13	6|7|7|7	27	0	0.67
FlagBirA-RAB10_CA_BioID	NP_055672.3	RABGAP1L	#NAME?	4|0|0|2|0|0|0|0|0|0|4|4	33|34|29|27	123	1	0
FlagBirA-RAB10_CA_BioID	NP_036329.3	RABGAP1	#NAME?	0|5|2|0|0|6|0|6|3|0|4|4	27|34|23|23	107	1	0
FlagBirA-RAB10_CA_BioID	NP_001032238.1	ACOT1	#NAME?	11|11|16|17|21|26|14|14|34|35|42|37	40|49|46|48	183	0	0.71
FlagBirA-RAB10_CA_BioID	NP_068579.3	EXOC4	#NAME?	11|9|16|10|22|19|8|8|14|16|18|13	119|120|88|91	418	1	0
FlagBirA-RAB10_CA_BioID	NP_001124181.1	RUFY3	#NAME?	0|0|0|2|0|0|0|0|0|0|0|0	8|10|5|4	27	0.81	0.01
FlagBirA-RAB10_CA_BioID	NP_065797.2	MAVS	#NAME?	4|5|3|3|0|0|0|0|6|5|8|4	27|29|24|23	103	1	0
FlagBirA-RAB10_CA_BioID	NP_689419.2	SNX6	#NAME?	0|0|2|0|0|0|0|0|0|0|13|13	12|10|14|10	46	0	0.65
FlagBirA-RAB10_CA_BioID	NP_003579.3	CUL4B	#NAME?	15|15|15|10|14|7|6|6|19|17|41|37	7|7|9|6	29	0	0.74
FlagBirA-RAB10_CA_BioID	NP_783202.1	ARFGAP1	#NAME?	10|9|9|12|10|12|12|10|24|23|41|39	49|48|52|42	191	0	0.71
FlagBirA-RAB10_CA_BioID	NP_060802.1	DDX19A	#NAME?	0|0|0|0|0|0|0|0|0|0|0|0	5|8|5|5	23	1	0
FlagBirA-RAB10_CA_BioID	NP_001127894.1	CDV3	#NAME?	8|7|8|10|0|2|0|0|13|18|27|31	13|15|25|26	79	0	0.71
FlagBirA-RAB10_CA_BioID	NP_002006.2	FOXO1	#NAME?	0|0|0|0|0|0|0|0|0|0|0|0	2|3|0|0	5	0.48	0.15
FlagBirA-RAB10_CA_BioID	NP_003155.2	STX5	#NAME?	0|0|0|0|0|0|0|0|0|0|9|9	20|20|12|13	65	0	0.44
FlagBirA-RAB10_CA_BioID	NP_000381.1	CHM	#NAME?	0|0|0|0|0|0|0|0|0|0|0|0	26|27|24|19	96	1	0
FlagBirA-RAB10_CA_BioID	NP_005137.1	SART1	#NAME?	3|2|5|5|6|8|11|12|13|19|62|63	2|3|2|0	7	0	0.74
FlagBirA-RAB10_CA_BioID	NP_003580.1	CUL4A	#NAME?	10|10|13|12|9|5|4|5|11|9|14|12	6|6|7|6	25	0	0.74
FlagBirA-RAB10_CA_BioID	NP_068572.1	DNAJC12	#NAME?	0|0|0|0|0|0|0|0|0|0|0|0	2|0|0|0	2	0.24	0.28
FlagBirA-RAB10_CA_BioID	NP_660207.2	VTI1A	#NAME?	0|0|0|0|0|0|0|0|0|0|0|0	2|2|0|3	7	0.72	0.06
FlagBirA-RAB10_CA_BioID	NP_001072989.1	KTN1	#NAME?	0|0|4|0|6|5|7|12|10|9|4|0	4|4|3|0	11	0	0.74
FlagBirA-RAB10_CA_BioID	NP_056257.1	CNOT10	#NAME?	0|0|0|0|2|4|2|0|4|7|11|10	4|2|0|0	6	0	0.67
FlagBirA-RAB10_CA_BioID	NP_004478.3	GOLGB1	#NAME?	0|0|0|0|0|0|0|0|0|0|0|0	3|4|0|4	11	0.75	0.03
FlagBirA-RAB10_CA_BioID	NP_060255.3	CCDC99	#NAME?	6|3|10|7|5|5|4|5|10|10|36|38	4|3|3|2	12	0	0.74
FlagBirA-RAB10_CA_BioID	NP_006504.2	SARS	#NAME?	0|0|0|3|0|0|0|0|0|0|6|6	4|3|5|4	16	0	0.58
FlagBirA-RAB10_CA_BioID	NP_065203.2	YIF1A	#NAME?	0|0|0|0|0|0|0|0|0|0|0|0	3|3|0|4	10	0.74	0.04
FlagBirA-RAB10_CA_BioID	NP_001121689.1	PSIP1	#NAME?	17|5|11|10|11|14|17|10|11|11|33|27	3|2|4|3	12	0	0.74
FlagBirA-RAB10_CA_BioID	NP_060579.3	MTPAP	#NAME?	0|0|0|0|0|0|0|0|0|0|0|0	3|0|0|0	3	0.25	0.24
FlagBirA-RAB10_CA_BioID	NP_659486.2	UBLCP1	#NAME?	0|3|3|3|3|2|0|0|0|0|0|0	2|0|0|3	5	0	0.49
FlagBirA-RAB10_CA_BioID	NP_054760.3	SPCS1	#NAME?	0|0|0|0|0|0|0|0|0|0|0|0	2|0|0|0	2	0.24	0.28
FlagBirA-RAB10_CA_BioID	NP_000173.2	HADHA	#NAME?	0|4|3|2|3|4|4|0|0|0|0|0	3|0|9|5	17	0.02	0.41
FlagBirA-RAB10_CA_BioID	NP_001884.2	CSNK1D	#NAME?	0|0|0|0|4|3|0|0|2|0|5|7	4|3|6|7	20	0	0.55
FlagBirA-RAB10_CA_BioID	NP_071760.2	DNAJC1	#NAME?	0|0|0|0|0|0|0|0|0|0|0|0	2|2|3|0	7	0.72	0.06
FlagBirA-RAB10_CA_BioID	NP_653081.1	OSBPL2	#NAME?	0|0|0|0|0|0|0|0|0|0|0|0	6|6|11|8	31	1	0
FlagBirA-RAB10_CA_BioID	NP_001155898.1	TSC1	#NAME?	0|0|0|0|0|0|0|0|0|0|0|0	2|0|0|0	2	0.24	0.28
FlagBirA-RAB10_CA_BioID	NP_055428.1	FAF2	#NAME?	0|0|0|0|0|0|0|0|2|0|0|0	7|5|8|0	20	0.65	0.07
FlagBirA-RAB10_CA_BioID	NP_005887.2	IDH1	#NAME?	0|2|4|2|0|0|0|0|3|0|7|5	3|7|7|8	25	0	0.53
FlagBirA-RAB10_CA_BioID	NP_116241.2	ATG4C	#NAME?	0|0|0|0|2|0|0|0|0|0|5|6	3|2|5|4	14	0	0.56
FlagBirA-RAB10_CA_BioID	NP_006342.2	TIMM44	#NAME?	4|4|8|4|0|0|0|0|0|0|2|0	3|3|5|4	15	0	0.58
FlagBirA-RAB10_CA_BioID	NP_115543.3	SNX29	#NAME?	0|0|0|0|0|0|0|0|3|0|0|0	2|5|0|0	7	0.13	0.36
FlagBirA-RAB10_CA_BioID	NP_056289.2	SAMHD1	#NAME?	0|7|4|3|5|0|0|0|0|0|10|7	3|0|0|3	6	0	0.74
FlagBirA-RAB10_CA_BioID	NP_078930.3	NOL9	#NAME?	0|0|0|4|0|0|0|0|4|4|9|12	3|2|3|2	10	0	0.67
FlagBirA-RAB10_CA_BioID	NP_055736.2	LPHN1	#NAME?	0|0|0|0|0|0|0|0|0|0|0|0	3|0|0|0	3	0.25	0.24
FlagBirA-RAB10_CA_BioID	NP_003647.1	CAMK1	#NAME?	2|0|2|0|0|0|0|0|0|0|0|0	9|7|8|9	33	0.9	0.01
FlagBirA-RAB10_CA_BioID	NP_055186.2	AKAP8L	#NAME?	7|3|7|6|0|0|0|0|5|4|0|2	3|5|4|4	16	0	0.61
FlagBirA-RAB10_CA_BioID	NP_689969.2	RICTOR	#NAME?	0|0|0|0|0|0|0|0|0|0|0|0	3|0|0|0	3	0.25	0.24
FlagBirA-RAB10_CA_BioID	NP_056227.2	C3orf17	#NAME?	0|0|0|0|0|0|0|0|0|0|0|0	2|0|0|0	2	0.24	0.28
FlagBirA-RAB10_CA_BioID	NP_055521.1	SART3	#NAME?	22|21|22|14|23|23|22|23|42|41|48|51	2|0|0|0	2	0	0.74
FlagBirA-RAB10_CA_BioID	NP_057143.1	PPIL1	#NAME?	0|0|0|0|0|0|0|0|4|4|10|12	2|0|0|0	2	0	0.74
FlagBirA-RAB10_CA_BioID	NP_060947.1	ACTR10	#NAME?	0|0|0|0|0|0|0|0|0|0|2|3	3|2|0|0	5	0	0.46
FlagBirA-RAB10_CA_BioID	NP_006645.3	FRS2	#NAME?	0|0|0|0|0|0|0|0|0|0|0|0	3|5|0|0	8	0.5	0.12
FlagBirA-RAB10_CA_BioID	NP_001123484.1	SLC9A3R2	#NAME?	0|0|0|0|0|0|0|0|0|0|0|0	4|3|5|4	16	1	0
FlagBirA-RAB10_CA_BioID	NP_001046.2	SULT1A1	#NAME?	14|7|14|8|11|8|7|5|13|14|0|0	5|4|8|7	24	0	0.74
FlagBirA-RAB10_CA_BioID	NP_852136.1	RFC2	#NAME?	6|6|0|4|0|0|3|3|0|0|6|3	3|4|7|8	22	0	0.53
FlagBirA-RAB10_CA_BioID	NP_002856.1	RAB2A	#NAME?	9|4|6|6|12|4|8|9|3|0|8|8	4|8|4|4	20	0	0.65
FlagBirA-RAB10_CA_BioID	NP_001254703.1	IFT20	#NAME?	0|0|0|0|0|0|0|0|0|0|0|0	2|0|4|0	6	0.49	0.15
FlagBirA-RAB10_CA_BioID	NP_079430.3	SUN1	#NAME?	0|0|0|0|0|0|0|0|0|0|0|0	2|0|0|2	4	0.47	0.17
FlagBirA-RAB10_CA_BioID	NP_055332.3	UBP1	#NAME?	3|0|0|0|0|0|0|0|0|0|11|10	2|0|5|0	7	0	0.66
FlagBirA-RAB10_CA_BioID	NP_036244.2	TPX2	#NAME?	13|15|8|13|16|19|10|22|25|25|134|128	2|3|0|0	5	0	0.74
FlagBirA-RAB10_BioID	NP_055944.2	SEPT6	#NAME?	11|9|7|9|7|0|9|15|14|9|14|0	7|9|8|8	32	0	0.68
FlagBirA-RAB10_CA_BioID	NP_006828.2	COPS5	#NAME?	4|0|0|0|3|2|2|3|0|0|0|0	2|0|3|6	11	0	0.45
FlagBirA-RAB10_CA_BioID	NP_115958.2	GLYR1	#NAME?	14|10|11|16|0|5|5|8|10|5|26|23	3|0|0|3	6	0	0.74
FlagBirA-RAB10_CA_BioID	NP_004703.1	HGS	#NAME?	0|0|0|2|0|0|0|0|4|3|5|4	2|2|3|0	7	0	0.55
FlagBirA-RAB10_CA_BioID	NP_006338.1	PPIH	#NAME?	0|0|0|0|0|0|0|0|0|0|15|16	2|0|0|0	2	0	0.74
FlagBirA-RAB10_CA_BioID	NP_060504.1	WDR70	#NAME?	8|7|11|9|5|5|4|3|17|15|64|69	4|3|2|0	9	0	0.74
FlagBirA-RAB10_CA_BioID	NP_996790.3	PRKAA1	#NAME?	4|0|5|4|0|2|3|2|7|5|6|8	6|10|10|8	34	0	0.55
FlagBirA-RAB10_CA_BioID	NP_001139586.1	DIP2A	#NAME?	3|2|4|0|5|0|0|0|2|5|8|9	3|8|3|6	20	0	0.61
FlagBirA-RAB10_CA_BioID	NP_004613.1	TSN	#NAME?	0|0|0|2|4|0|2|0|0|2|0|4	3|3|3|0	9	0	0.53
FlagBirA-RAB10_CA_BioID	NP_036602.1	TNPO3	#NAME?	3|0|3|4|0|0|0|0|0|0|0|0	2|3|5|3	13	0	0.47
FlagBirA-RAB10_CA_BioID	NP_115729.1	VPS25	#NAME?	0|0|0|0|0|0|0|0|0|0|4|0	4|4|0|5	13	0.11	0.36
FlagBirA-RAB10_CA_BioID	NP_004714.2	ARHGEF2	#NAME?	0|0|9|6|0|0|0|0|6|8|5|3	2|0|4|0	6	0	0.65
FlagBirA-RAB10_CA_BioID	NP_000916.2	PDHB	#NAME?	6|7|8|6|3|0|3|0|2|0|0|4	2|2|0|3	7	0	0.74
FlagBirA-RAB10_CA_BioID	NP_000973.2	RPL21	#NAME?	27|31|25|29|6|8|12|10|19|21|0|0	7|12|5|6	30	0	0.74
FlagBirA-RAB10_CA_BioID	NP_061936.2	EML4	#NAME?	7|6|7|5|6|3|4|2|18|20|24|22	4|9|6|3	22	0	0.74
FlagBirA-RAB10_CA_BioID	NP_054768.2	ACAD9	#NAME?	0|0|0|0|0|0|0|0|0|0|0|0	2|0|3|4	9	0.73	0.05
FlagBirA-RAB10_CA_BioID	NP_056138.1	UFL1	#NAME?	0|0|2|3|0|0|0|0|0|0|7|8	2|2|0|0	4	0	0.64
FlagBirA-RAB10_CA_BioID	NP_004851.2	FXR2	#NAME?	8|3|6|6|4|7|0|4|9|10|14|10	4|0|3|2	9	0	0.74
FlagBirA-RAB10_CA_BioID	NP_277040.1	EPT1	#NAME?	5|0|4|4|0|0|0|0|0|0|0|0	3|2|3|3	11	0	0.55
FlagBirA-RAB10_CA_BioID	NP_848604.3	STXBP4	#NAME?	0|0|0|0|0|0|0|0|2|2|4|0	4|5|2|0	11	0	0.44
FlagBirA-RAB10_CA_BioID	NP_057475.2	NOP16	#NAME?	4|5|0|0|3|0|0|0|3|2|4|6	4|5|2|0	11	0	0.56
FlagBirA-RAB10_CA_BioID	NP_060830.2	TXLNG	#NAME?	3|0|0|0|0|2|2|4|4|5|9|5	3|0|4|3	10	0	0.62
FlagBirA-RAB10_CA_BioID	NP_001351.2	DHCR7	#NAME?	2|2|3|0|0|0|0|0|5|0|0|0	11|5|10|11	37	0.28	0.2
FlagBirA-RAB10_CA_BioID	NP_055680.3	NCAPD2	#NAME?	0|2|6|0|3|0|2|0|0|0|0|0	2|3|0|2	7	0	0.55
FlagBirA-RAB10_CA_BioID	NP_001129671.1	GRAMD1A	#NAME?	0|0|0|0|0|0|0|0|0|0|0|0	4|3|3|3	13	0.99	0
FlagBirA-RAB10_CA_BioID	NP_940951.1	FAM73A	#NAME?	0|0|0|0|0|0|0|0|0|0|0|0	2|0|0|3	5	0.48	0.15
FlagBirA-RAB10_CA_BioID	NP_002732.3	PKN1	#NAME?	0|0|0|0|0|0|0|0|0|0|0|0	2|4|0|0	6	0.49	0.15
FlagBirA-RAB10_CA_BioID	NP_036228.1	APPL1	#NAME?	0|0|0|0|0|0|0|0|0|0|0|0	3|0|0|0	3	0.25	0.24
FlagBirA-RAB10_CA_BioID	NP_060832.1	LIN7C	#NAME?	0|0|0|0|0|0|0|0|0|0|0|0	3|0|0|0	3	0.25	0.24
FlagBirA-RAB10_CA_BioID	NP_001136402.1	API5	#NAME?	5|0|4|4|2|0|0|0|2|0|12|15	4|7|5|5	21	0	0.68
FlagBirA-RAB10_CA_BioID	NP_001224.1	CAV2	#NAME?	0|0|0|0|0|0|0|0|0|0|0|0	2|0|0|2	4	0.47	0.17
FlagBirA-RAB10_CA_BioID	NP_056003.1	TBC1D12	#NAME?	0|0|0|0|0|0|0|0|0|0|0|0	5|7|7|5	24	1	0
FlagBirA-RAB10_CA_BioID	NP_060962.2	PBK	#NAME?	0|0|0|0|0|0|0|0|0|0|16|17	2|2|6|4	14	0	0.7
FlagBirA-RAB10_CA_BioID	NP_006268.2	ITSN2	#NAME?	4|2|6|0|5|3|2|5|22|18|5|0	2|3|2|2	9	0	0.74
FlagBirA-RAB10_CA_BioID	NP_653333.1	HNRNPUL1	#NAME?	5|7|8|8|3|3|4|5|7|4|14|12	2|0|3|0	5	0	0.74
FlagBirA-RAB10_CA_BioID	NP_680544.1	RPP25L	#NAME?	6|0|3|7|0|0|3|0|0|0|0|0	3|0|0|0	3	0	0.62
FlagBirA-RAB10_CA_BioID	NP_001122307.2	TRAPPC2	#NAME?	0|0|0|0|0|0|0|0|0|0|0|0	2|0|0|0	2	0.24	0.28
FlagBirA-RAB10_CA_BioID	NP_997657.1	GPS1	#NAME?	4|0|5|0|5|4|0|2|0|4|6|0	2|0|0|0	2	0	0.74
FlagBirA-RAB10_CA_BioID	NP_004726.2	LRRFIP1	#NAME?	3|4|0|0|7|2|5|0|4|8|5|4	3|5|6|0	14	0	0.61
FlagBirA-RAB10_CA_BioID	NP_065181.1	NIPAL3	#NAME?	0|0|0|0|0|0|0|0|0|0|0|0	3|0|0|4	7	0.5	0.12
FlagBirA-RAB10_CA_BioID	NP_056078.2	DMXL2	#NAME?	0|0|0|0|0|0|0|0|0|0|0|0	5|0|0|0	5	0.25	0.21
FlagBirA-RAB10_CA_BioID	NP_078942.3	AAGAB	#NAME?	0|0|0|0|0|0|0|0|0|0|0|0	5|5|0|0	10	0.5	0.1
FlagBirA-RAB10_CA_BioID	NP_001172004.1	FMR1	#NAME?	9|5|4|5|0|0|0|0|0|0|6|5	3|0|0|0	3	0	0.64
FlagBirA-RAB10_CA_BioID	NP_001230131.1	RANBP6	#NAME?	7|5|5|8|0|5|3|2|0|0|0|0	4|6|5|7	22	0	0.6
FlagBirA-RAB10_CA_BioID	NP_003960.1	UBE2M	#NAME?	0|0|3|3|4|3|3|0|5|0|44|39	9|14|8|8	39	0	0.73
FlagBirA-RAB10_CA_BioID	NP_009045.2	TMF1	#NAME?	0|0|0|0|0|0|0|0|2|2|0|0	2|3|2|0	7	0.01	0.43
FlagBirA-RAB10_CA_BioID	NP_065991.3	FAM160B1	#NAME?	0|0|0|0|0|0|0|0|0|0|0|0	3|2|0|0	5	0.48	0.15
FlagBirA-RAB10_CA_BioID	NP_112168.1	STK33	#NAME?	0|0|0|0|0|0|0|0|0|0|0|0	2|0|0|0	2	0.24	0.28
FlagBirA-RAB10_CA_BioID	NP_055681.1	SEC16A	#NAME?	6|7|0|3|0|0|5|4|4|4|0|2	4|4|5|0	13	0	0.59
FlagBirA-RAB10_CA_BioID	NP_061198.2	MYO5C	#NAME?	0|0|0|0|0|0|0|0|0|0|0|0	5|4|0|0	9	0.5	0.1
FlagBirA-RAB10_CA_BioID	NP_055161.1	TBC1D22A	#NAME?	0|0|0|0|0|0|0|0|0|0|0|0	2|0|0|0	2	0.24	0.28
FlagBirA-RAB10_CA_BioID	NP_065761.1	LRRC47	#NAME?	0|2|0|0|0|0|0|0|0|0|2|0	3|4|4|5	16	0.09	0.37
FlagBirA-RAB10_CA_BioID	NP_976035.1	POLR1C	#NAME?	0|0|0|2|0|0|0|0|0|2|0|3	2|0|2|0	4	0	0.48
FlagBirA-RAB10_CA_BioID	NP_001182356.1	SRSF2	#NAME?	2|0|2|2|0|0|0|0|6|6|9|8	3|5|8|5	21	0	0.61
FlagBirA-RAB10_CA_BioID	NP_006243.2	PRKAA2	#NAME?	0|0|0|0|0|0|0|0|0|0|0|0	5|0|0|0	5	0.25	0.21
FlagBirA-RAB10_CA_BioID	NP_037473.3	OLA1	#NAME?	0|0|0|0|0|0|0|0|0|0|0|0	2|5|11|13	31	0.99	0
FlagBirA-RAB10_CA_BioID	NP_067077.1	C21orf59	#NAME?	0|0|0|0|0|0|0|0|0|0|5|6	5|4|5|5	19	0	0.55
FlagBirA-RAB10_CA_BioID	NP_001077072.1	PTCH1	#NAME?	0|0|0|0|0|0|0|0|0|0|0|0	3|2|0|2	7	0.72	0.06
FlagBirA-RAB10_CA_BioID	NP_054868.3	WDR91	#NAME?	0|0|0|0|0|0|0|0|0|0|0|0	3|0|0|0	3	0.25	0.24
FlagBirA-RAB10_CA_BioID	NP_055664.3	SV2A	#NAME?	0|0|0|0|0|0|0|0|0|0|0|0	2|0|0|0	2	0.24	0.28
FlagBirA-RAB10_CA_BioID	NP_057060.2	SNX7	#NAME?	0|0|0|0|0|0|0|0|0|0|0|0	2|2|0|0	4	0.47	0.17
FlagBirA-RAB10_CA_BioID	NP_055398.1	LMCD1	#NAME?	0|0|0|0|0|0|0|0|0|0|18|22	5|3|5|8	21	0	0.71
FlagBirA-RAB10_CA_BioID	NP_064533.3	SPIRE1	#NAME?	0|0|0|0|0|0|0|0|0|0|0|0	2|0|0|0	2	0.24	0.28
FlagBirA-RAB10_CA_BioID	NP_006294.2	AIMP2	#NAME?	4|5|5|4|5|7|7|7|5|8|0|0	3|4|0|5	12	0	0.62
FlagBirA-RAB10_CA_BioID	NP_001035536.1	MTMR12	#NAME?	0|0|0|0|0|0|0|0|0|0|0|0	2|0|0|2	4	0.47	0.17
FlagBirA-RAB10_CA_BioID	NP_002676.1	EXOSC10	#NAME?	16|12|18|16|12|5|14|10|23|13|113|113	3|4|3|5	15	0	0.74
FlagBirA-RAB10_CA_BioID	NP_005611.1	S100A11	#NAME?	0|0|0|0|0|0|0|0|0|0|3|4	9|12|18|12	51	0.78	0.01
FlagBirA-RAB10_CA_BioID	NP_056046.1	NUP160	#NAME?	6|4|3|3|4|0|5|6|2|0|3|4	4|3|5|2	14	0	0.58
FlagBirA-RAB10_CA_BioID	NP_116249.2	LTV1	#NAME?	4|5|4|3|0|0|0|0|2|0|17|20	2|2|0|0	4	0	0.74
FlagBirA-RAB10_CA_BioID	NP_001138638.1	PRMT3	#NAME?	3|4|0|0|0|0|0|0|0|0|0|0	2|2|2|2	8	0	0.52
FlagBirA-RAB10_CA_BioID	NP_060598.3	TSR1	#NAME?	8|10|12|6|4|5|5|5|6|8|40|45	2|4|3|3	12	0	0.74
FlagBirA-RAB10_CA_BioID	NP_077310.1	TMEM43	#NAME?	0|0|0|0|0|0|0|0|0|0|0|0	3|0|4|3	10	0.74	0.04
FlagBirA-RAB10_CA_BioID	NP_001129115.1	DCTN4	#NAME?	0|0|0|0|0|0|0|0|0|0|0|0	3|3|0|3	9	0.74	0.04
FlagBirA-RAB10_CA_BioID	NP_733468.2	CASC5	#NAME?	5|5|7|5|7|6|8|9|32|27|15|19	2|3|0|0	5	0	0.74
FlagBirA-RAB10_CA_BioID	NP_857634.1	PRDX5	#NAME?	0|0|0|0|0|0|0|3|0|0|2|3	2|3|3|0	8	0	0.48
FlagBirA-RAB10_CA_BioID	NP_689891.1	FAM116A	#NAME?	0|0|0|0|0|0|0|0|0|0|0|0	2|0|0|0	2	0.24	0.28
FlagBirA-RAB10_CA_BioID	NP_001008396.1	C7orf59	#NAME?	0|0|0|0|0|0|0|0|0|0|0|0	5|6|0|0	11	0.5	0.1
FlagBirA-RAB10_CA_BioID	NP_060882.2	ST7	#NAME?	0|0|0|0|0|0|0|0|0|0|0|0	2|0|0|0	2	0.24	0.28
FlagBirA-RAB10_CA_BioID	NP_004044.3	BYSL	#NAME?	0|0|4|2|0|0|0|0|0|2|5|5	2|0|0|0	2	0	0.59
FlagBirA-RAB10_CA_BioID	NP_001171983.1	ADD2	#NAME?	0|0|2|0|0|0|0|0|0|0|4|4	2|0|2|0	4	0	0.55
FlagBirA-RAB10_CA_BioID	NP_006833.2	SF3B2	#NAME?	23|20|25|15|9|18|18|14|39|41|66|70	6|6|5|7	24	0	0.74
FlagBirA-RAB10_CA_BioID	NP_001138678.1	KIAA1671	#NAME?	0|0|0|0|0|3|0|0|5|2|6|2	2|0|0|0	2	0	0.61
FlagBirA-RAB10_CA_BioID	NP_001257889.1	NOSIP	#NAME?	4|3|0|4|0|0|0|0|0|2|16|20	2|0|0|0	2	0	0.74
FlagBirA-RAB10_CA_BioID	NP_001122324.1	SRRT	#NAME?	0|4|3|5|0|0|0|0|0|0|6|3	2|0|0|3	5	0	0.59
FlagBirA-RAB10_CA_BioID	NP_000866.1	IGF1R	#NAME?	0|0|0|0|0|0|0|0|0|0|0|0	2|0|0|0	2	0.24	0.28
FlagBirA-RAB10_CA_BioID	NP_114402.1	NDRG3	#NAME?	0|0|0|0|0|0|0|0|0|0|0|3	4|4|4|5	17	0.35	0.19
FlagBirA-RAB10_CA_BioID	NP_057147.2	HDDC2	#NAME?	0|2|3|0|0|0|0|4|3|2|13|12	2|0|2|2	6	0	0.74
FlagBirA-RAB10_CA_BioID	NP_067586.1	AP2S1	#NAME?	0|0|0|0|0|0|0|0|0|0|0|0	2|0|0|2	4	0.47	0.17
FlagBirA-RAB10_CA_BioID	NP_060363.2	SEMA4G	#NAME?	0|0|0|0|0|0|0|0|0|0|0|0	2|0|0|0	2	0.24	0.28
FlagBirA-RAB10_CA_BioID	NP_079150.3	KIAA0319L	#NAME?	0|0|0|0|0|0|0|0|0|0|0|0	2|2|0|0	4	0.47	0.17
FlagBirA-RAB10_CA_BioID	NP_001075028.1	CPSF4	#NAME?	0|0|0|0|0|0|0|0|0|6|0|0	7|0|0|4	11	0.03	0.4
FlagBirA-RAB10_CA_BioID	NP_001072113.1	CDC16	#NAME?	2|2|0|0|4|0|5|7|11|11|9|7	2|4|2|0	8	0	0.74
FlagBirA-RAB10_CA_BioID	NP_002087.2	GTF2F1	#NAME?	8|5|8|6|9|8|8|7|22|23|55|52	4|0|0|0	4	0	0.74
FlagBirA-RAB10_CA_BioID	NP_060140.2	OTUB1	#NAME?	0|2|0|2|0|0|0|0|0|0|2|0	0|3|3|2	8	0.01	0.42
FlagBirA-RAB10_CA_BioID	NP_055955.1	TTLL12	#NAME?	0|0|0|0|0|0|0|0|0|0|0|2	0|2|3|0	5	0.13	0.36
FlagBirA-RAB10_CA_BioID	NP_068598.1	FASTKD5	#NAME?	3|0|0|0|0|0|0|0|0|0|0|0	0|2|0|0	2	0.01	0.42
FlagBirA-RAB10_CA_BioID	NP_003119.2	SPTBN1	#NAME?	2|0|3|0|0|2|4|5|0|3|3|2	0|2|0|0	2	0	0.74
FlagBirA-RAB10_CA_BioID	NP_056083.3	DNAJC13	#NAME?	2|0|2|2|0|8|8|6|4|7|0|0	0|3|2|0	5	0	0.74
FlagBirA-RAB10_CA_BioID	NP_055642.3	ZC3H11A	#NAME?	3|3|7|8|6|5|5|12|15|13|72|69	0|3|0|0	3	0	0.74
FlagBirA-RAB10_CA_BioID	NP_071384.1	CXorf56	#NAME?	8|6|8|6|0|8|7|4|15|13|72|80	0|8|9|11	28	0	0.74
FlagBirA-RAB10_CA_BioID	NP_002038.2	GARS	#NAME?	5|5|7|4|6|0|2|5|0|0|2|0	0|7|8|13	28	0	0.47
FlagBirA-RAB10_CA_BioID	NP_057487.2	CWC15	#NAME?	6|5|0|0|0|0|0|0|8|8|33|32	0|4|0|2	6	0	0.74
FlagBirA-RAB10_CA_BioID	NP_009200.2	STXBP3	#NAME?	0|0|0|0|0|0|0|0|0|0|0|0	0|2|0|2	4	0.47	0.17
FlagBirA-RAB10_CA_BioID	NP_001073141.1	FNDC3A	#NAME?	0|0|0|0|0|0|0|0|0|0|0|0	0|3|2|0	5	0.48	0.15
FlagBirA-RAB10_CA_BioID	NP_001073867.1	KIAA0368	#NAME?	5|6|6|11|0|4|4|0|0|0|0|0	0|5|0|0	5	0	0.64
FlagBirA-RAB10_CA_BioID	NP_005981.3	STK10	#NAME?	0|0|0|0|0|0|0|0|0|0|4|0	0|3|0|0	3	0.01	0.42
FlagBirA-RAB10_CA_BioID	NP_076970.1	PDCL3	#NAME?	0|0|0|0|0|0|0|0|0|0|6|3	0|3|7|5	15	0	0.48
FlagBirA-RAB10_CA_BioID	NP_078943.1	VPS37B	#NAME?	0|0|0|0|0|0|0|0|0|0|0|0	0|3|0|0	3	0.25	0.24
FlagBirA-RAB10_CA_BioID	NP_079094.1	UBA5	#NAME?	0|0|0|0|0|0|0|0|0|0|0|0	0|3|0|2	5	0.48	0.15
FlagBirA-RAB10_CA_BioID	NP_004987.2	ABCC1	#NAME?	0|0|0|0|0|0|0|0|0|0|0|0	0|2|0|0	2	0.24	0.28
FlagBirA-RAB10_CA_BioID	NP_000982.2	RPL28	#NAME?	0|4|8|6|0|0|0|0|13|14|15|16	0|5|0|0	5	0	0.74
FlagBirA-RAB10_CA_BioID	NP_055287.4	C10orf28	#NAME?	0|0|0|0|4|2|0|0|0|0|0|4	0|4|3|4	11	0	0.51
FlagBirA-RAB10_CA_BioID	NP_056365.1	OSBPL3	#NAME?	0|0|0|0|0|0|0|0|0|0|0|0	0|2|0|2	4	0.47	0.17
FlagBirA-RAB10_CA_BioID	NP_115721.1	WIBG	#NAME?	3|2|3|2|0|0|0|0|7|6|6|6	0|2|0|3	5	0	0.62
FlagBirA-RAB10_CA_BioID	NP_114172.1	CCNB1	#NAME?	0|0|0|0|0|0|0|0|0|0|8|9	0|3|0|0	3	0	0.65
FlagBirA-RAB10_CA_BioID	NP_078911.3	NAA35	#NAME?	0|0|0|0|0|0|0|0|0|2|14|13	0|2|3|0	5	0	0.69
FlagBirA-RAB10_CA_BioID	NP_002686.2	POLR2E	#NAME?	3|3|3|3|0|0|0|0|0|0|9|11	0|4|6|5	15	0	0.65
FlagBirA-RAB10_CA_BioID	NP_115784.1	BAZ1B	#NAME?	24|27|24|13|32|36|34|46|58|55|149|141	0|2|0|0	2	0	0.74
FlagBirA-RAB10_CA_BioID	NP_004732.2	NOLC1	#NAME?	16|21|20|0|0|5|3|0|5|6|11|13	0|8|0|0	8	0	0.74
FlagBirA-RAB10_CA_BioID	NP_056110.2	SMCHD1	#NAME?	9|11|7|7|10|14|9|10|12|12|18|13	0|2|6|7	15	0	0.74
FlagBirA-RAB10_CA_BioID	NP_001011553.2	SEPT7	#NAME?	11|14|20|12|17|21|15|16|30|25|40|33	19|18|16|18	71	0	0.74
FlagBirA-RAB10_CA_BioID	NP_003125.3	SRP14	#NAME?	0|0|0|0|8|8|9|10|12|13|6|5	0|8|0|8	16	0	0.67
FlagBirA-RAB10_CA_BioID	NP_009207.2	CBX3	#NAME?	9|13|11|7|7|6|9|8|17|13|41|34	0|9|8|0	17	0	0.74
FlagBirA-RAB10_CA_BioID	NP_055839.3	XPO7	#NAME?	0|4|0|6|0|0|0|0|0|0|0|0	0|5|5|5	15	0	0.53
FlagBirA-RAB10_CA_BioID	NP_055418.2	CDR2L	#NAME?	0|0|0|0|0|0|0|0|0|0|0|5	0|4|3|0	7	0.01	0.43
FlagBirA-RAB10_CA_BioID	NP_775866.2	ANKRD52	#NAME?	0|0|3|0|4|5|2|3|4|0|2|0	0|3|0|0	3	0	0.56
FlagBirA-RAB10_CA_BioID	NP_006442.2	PAIP1	#NAME?	0|0|0|3|0|2|3|0|4|4|14|10	0|4|4|3	11	0	0.68
FlagBirA-RAB10_CA_BioID	NP_005848.2	ZMPSTE24	#NAME?	0|0|0|0|0|0|0|0|0|0|0|0	0|2|3|0	5	0.48	0.15
FlagBirA-RAB10_CA_BioID	NP_055486.2	UBE3C	#NAME?	3|2|3|2|0|0|0|0|0|0|0|0	0|5|3|2	10	0	0.44
FlagBirA-RAB10_CA_BioID	NP_001123359.1	DNAJC2	#NAME?	0|0|8|5|0|0|0|0|0|0|0|4	0|2|4|2	8	0	0.61
FlagBirA-RAB10_CA_BioID	NP_001124463.1	HYOU1	#NAME?	11|15|9|4|2|2|0|0|2|5|0|0	0|3|4|11	18	0	0.66
FlagBirA-RAB10_CA_BioID	NP_001127695.1	USP46	#NAME?	0|0|0|0|0|0|0|0|0|0|0|0	0|4|6|5	15	0.75	0.02
FlagBirA-RAB10_CA_BioID	NP_004727.2	XPR1	#NAME?	0|0|0|0|0|0|0|0|0|0|0|0	0|3|0|0	3	0.25	0.24
[truncated: 5,249 more rows]

## Sheet: Comparison working tab
				FlagBirA-RAB10_BioID			FlagBirA-RAB10_CA_FIP			FlagBirA-RAB10_CA_BioID			FlagBirA-RAB10_FIP			FlagBirA-RAB10_DN_BioID			FlagBirA-RAB10_DN_FIP
Symbol	Gene name	Controls BioID	Controls FIP	Peptide counts	Sum	SAINT	Peptide counts	Sum	SAINT	Peptide counts	Sum	SAINT	Peptide counts	Sum	SAINT	Peptide counts	Sum	SAINT	Peptide counts	Sum	SAINT
KIAA1468	KIAA1468	2|0|0|0|0|3|0|0|0|0|0|0	#REF!	#NAME?	#NAME?	#NAME?	#NAME?	#NAME?	#NAME?	#NAME?	#NAME?	#NAME?	#NAME?	#NAME?	#NAME?	#NAME?	#NAME?	#NAME?	#NAME?	#NAME?	#NAME?
FAM203B	HGH1 homolog	#N/A	#REF!	#NAME?	#NAME?	#NAME?	#NAME?	#NAME?	#NAME?	#NAME?	#NAME?	#NAME?	#NAME?	#NAME?	#NAME?	#NAME?	#NAME?	#NAME?	#NAME?	#NAME?	#NAME?
MMS22L	MMS22 like, DNA repair protein	#N/A	#REF!	#NAME?	#NAME?	#NAME?	#NAME?	#NAME?	#NAME?	#NAME?	#NAME?	#NAME?	#NAME?	#NAME?	#NAME?	#NAME?	#NAME?	#NAME?	#NAME?	#NAME?	#NAME?
ATG9A	autophagy related 9A	0|0|0|0|0|0|0|0|0|0|0|0	#REF!	#NAME?	#NAME?	#NAME?	#NAME?	#NAME?	#NAME?	#NAME?	#NAME?	#NAME?	#NAME?	#NAME?	#NAME?	#NAME?	#NAME?	#NAME?	#NAME?	#NAME?	#NAME?
SAAL1	serum amyloid A like 1	#N/A	#REF!	#NAME?	#NAME?	#NAME?	#NAME?	#NAME?	#NAME?	#NAME?	#NAME?	#NAME?	#NAME?	#NAME?	#NAME?	#NAME?	#NAME?	#NAME?	#NAME?	#NAME?	#NAME?
MED24	mediator complex subunit 24	#N/A	#REF!	#NAME?	#NAME?	#NAME?	#NAME?	#NAME?	#NAME?	#NAME?	#NAME?	#NAME?	#NAME?	#NAME?	#NAME?	#NAME?	#NAME?	#NAME?	#NAME?	#NAME?	#NAME?
UTP20	UTP20, small subunit processome component	#N/A	#REF!	#NAME?	#NAME?	#NAME?	#NAME?	#NAME?	#NAME?	#NAME?	#NAME?	#NAME?	#NAME?	#NAME?	#NAME?	#NAME?	#NAME?	#NAME?	#NAME?	#NAME?	#NAME?
KIAA0368	Ecm29 proteasome adaptor and scaffold	5|6|6|11|0|4|4|0|0|0|0|0	#REF!	#NAME?	#NAME?	#NAME?	#NAME?	#NAME?	#NAME?	#NAME?	#NAME?	#NAME?	#NAME?	#NAME?	#NAME?	#NAME?	#NAME?	#NAME?	#NAME?	#NAME?	#NAME?
DYNC2H1	dynein cytoplasmic 2 heavy chain 1	#N/A	#REF!	#NAME?	#NAME?	#NAME?	#NAME?	#NAME?	#NAME?	#NAME?	#NAME?	#NAME?	#NAME?	#NAME?	#NAME?	#NAME?	#NAME?	#NAME?	#NAME?	#NAME?	#NAME?
RAVER1	ribonucleoprotein, PTB binding 1	#N/A	#REF!	#NAME?	#NAME?	#NAME?	#NAME?	#NAME?	#NAME?	#NAME?	#NAME?	#NAME?	#NAME?	#NAME?	#NAME?	#NAME?	#NAME?	#NAME?	#NAME?	#NAME?	#NAME?
SYMPK	symplekin	#N/A	#REF!	#NAME?	#NAME?	#NAME?	#NAME?	#NAME?	#NAME?	#NAME?	#NAME?	#NAME?	#NAME?	#NAME?	#NAME?	#NAME?	#NAME?	#NAME?	#NAME?	#NAME?	#NAME?
HERC1	HECT and RLD domain containing E3 ubiquitin protein ligase family member 1	#N/A	#REF!	#NAME?	#NAME?	#NAME?	#NAME?	#NAME?	#NAME?	#NAME?	#NAME?	#NAME?	#NAME?	#NAME?	#NAME?	#NAME?	#NAME?	#NAME?	#NAME?	#NAME?	#NAME?
RTTN	rotatin	#N/A	#REF!	#NAME?	#NAME?	#NAME?	#NAME?	#NAME?	#NAME?	#NAME?	#NAME?	#NAME?	#NAME?	#NAME?	#NAME?	#NAME?	#NAME?	#NAME?	#NAME?	#NAME?	#NAME?
THADA	THADA, armadillo repeat containing	#N/A	#REF!	#NAME?	#NAME?	#NAME?	#NAME?	#NAME?	#NAME?	#NAME?	#NAME?	#NAME?	#NAME?	#NAME?	#NAME?	#NAME?	#NAME?	#NAME?	#NAME?	#NAME?	#NAME?
XPO4	exportin 4	#N/A	#REF!	#NAME?	#NAME?	#NAME?	#NAME?	#NAME?	#NAME?	#NAME?	#NAME?	#NAME?	#NAME?	#NAME?	#NAME?	#NAME?	#NAME?	#NAME?	#NAME?	#NAME?	#NAME?
AGPAT1	1-acylglycerol-3-phosphate O-acyltransferase 1	0|0|0|0|0|0|0|0|0|0|0|0	#REF!	#NAME?	#NAME?	#NAME?	#NAME?	#NAME?	#NAME?	#NAME?	#NAME?	#NAME?	#NAME?	#NAME?	#NAME?	#NAME?	#NAME?	#NAME?	#NAME?	#NAME?	#NAME?
C10orf76	armadillo-like helical domain containing 3	#N/A	#REF!	#NAME?	#NAME?	#NAME?	#NAME?	#NAME?	#NAME?	#NAME?	#NAME?	#NAME?	#NAME?	#NAME?	#NAME?	#NAME?	#NAME?	#NAME?	#NAME?	#NAME?	#NAME?
XPO7	exportin 7	0|4|0|6|0|0|0|0|0|0|0|0	#REF!	#NAME?	#NAME?	#NAME?	#NAME?	#NAME?	#NAME?	#NAME?	#NAME?	#NAME?	#NAME?	#NAME?	#NAME?	#NAME?	#NAME?	#NAME?	#NAME?	#NAME?	#NAME?
KDELR2	KDEL endoplasmic reticulum protein retention receptor 2	#N/A	#REF!	#NAME?	#NAME?	#NAME?	#NAME?	#NAME?	#NAME?	#NAME?	#NAME?	#NAME?	#NAME?	#NAME?	#NAME?	#NAME?	#NAME?	#NAME?	#NAME?	#NAME?	#NAME?
HEATR2	dynein axonemal assembly factor 5	2|0|0|2|0|0|0|3|0|0|0|0	#REF!	#NAME?	#NAME?	#NAME?	#NAME?	#NAME?	#NAME?	#NAME?	#NAME?	#NAME?	#NAME?	#NAME?	#NAME?	#NAME?	#NAME?	#NAME?	#NAME?	#NAME?	#NAME?
DYM	dymeclin	#N/A	#REF!	#NAME?	#NAME?	#NAME?	#NAME?	#NAME?	#NAME?	#NAME?	#NAME?	#NAME?	#NAME?	#NAME?	#NAME?	#NAME?	#NAME?	#NAME?	#NAME?	#NAME?	#NAME?
GLMN	glomulin, FKBP associated protein	3|4|0|0|0|0|0|0|0|0|4|0	#REF!	#NAME?	#NAME?	#NAME?	#NAME?	#NAME?	#NAME?	#NAME?	#NAME?	#NAME?	#NAME?	#NAME?	#NAME?	#NAME?	#NAME?	#NAME?	#NAME?	#NAME?	#NAME?
MAD2L2	mitotic arrest deficient 2 like 2	#N/A	#REF!	#NAME?	#NAME?	#NAME?	#NAME?	#NAME?	#NAME?	#NAME?	#NAME?	#NAME?	#NAME?	#NAME?	#NAME?	#NAME?	#NAME?	#NAME?	#NAME?	#NAME?	#NAME?
STXBP2	syntaxin binding protein 2	#N/A	#REF!	#NAME?	#NAME?	#NAME?	#NAME?	#NAME?	#NAME?	#NAME?	#NAME?	#NAME?	#NAME?	#NAME?	#NAME?	#NAME?	#NAME?	#NAME?	#NAME?	#NAME?	#NAME?
TFRC	transferrin receptor	3|0|3|0|0|0|0|0|0|0|0|0	#REF!	#NAME?	#NAME?	#NAME?	#NAME?	#NAME?	#NAME?	#NAME?	#NAME?	#NAME?	#NAME?	#NAME?	#NAME?	#NAME?	#NAME?	#NAME?	#NAME?	#NAME?	#NAME?
VAV2	vav guanine nucleotide exchange factor 2	#N/A	#REF!	#NAME?	#NAME?	#NAME?	#NAME?	#NAME?	#NAME?	#NAME?	#NAME?	#NAME?	#NAME?	#NAME?	#NAME?	#NAME?	#NAME?	#NAME?	#NAME?	#NAME?	#NAME?
IPO11	importin 11	5|6|2|5|0|0|0|0|0|0|0|0	#REF!	#NAME?	#NAME?	#NAME?	#NAME?	#NAME?	#NAME?	#NAME?	#NAME?	#NAME?	#NAME?	#NAME?	#NAME?	#NAME?	#NAME?	#NAME?	#NAME?	#NAME?	#NAME?
RABIF	RAB interacting factor	0|0|0|0|0|0|0|0|0|0|0|0	#REF!	#NAME?	#NAME?	#NAME?	#NAME?	#NAME?	#NAME?	#NAME?	#NAME?	#NAME?	#NAME?	#NAME?	#NAME?	#NAME?	#NAME?	#NAME?	#NAME?	#NAME?	#NAME?
ACAD9	acyl-CoA dehydrogenase family member 9	0|0|0|0|0|0|0|0|0|0|0|0	#REF!	#NAME?	#NAME?	#NAME?	#NAME?	#NAME?	#NAME?	#NAME?	#NAME?	#NAME?	#NAME?	#NAME?	#NAME?	#NAME?	#NAME?	#NAME?	#NAME?	#NAME?	#NAME?
C7orf26	chromosome 7 open reading frame 26	#N/A	#REF!	#NAME?	#NAME?	#NAME?	#NAME?	#NAME?	#NAME?	#NAME?	#NAME?	#NAME?	#NAME?	#NAME?	#NAME?	#NAME?	#NAME?	#NAME?	#NAME?	#NAME?	#NAME?
KIAA0090	ER membrane protein complex subunit 1	0|2|4|4|0|0|0|0|0|0|12|9	#REF!	#NAME?	#NAME?	#NAME?	#NAME?	#NAME?	#NAME?	#NAME?	#NAME?	#NAME?	#NAME?	#NAME?	#NAME?	#NAME?	#NAME?	#NAME?	#NAME?	#NAME?	#NAME?
RRP12	ribosomal RNA processing 12 homolog	7|2|6|7|0|0|0|0|0|0|9|9	#REF!	#NAME?	#NAME?	#NAME?	#NAME?	#NAME?	#NAME?	#NAME?	#NAME?	#NAME?	#NAME?	#NAME?	#NAME?	#NAME?	#NAME?	#NAME?	#NAME?	#NAME?	#NAME?
TELO2	telomere maintenance 2	2|0|0|0|0|0|0|0|0|0|0|0	#REF!	#NAME?	#NAME?	#NAME?	#NAME?	#NAME?	#NAME?	#NAME?	#NAME?	#NAME?	#NAME?	#NAME?	#NAME?	#NAME?	#NAME?	#NAME?	#NAME?	#NAME?	#NAME?
PTGR2	prostaglandin reductase 2	#N/A	#REF!	#NAME?	#NAME?	#NAME?	#NAME?	#NAME?	#NAME?	#NAME?	#NAME?	#NAME?	#NAME?	#NAME?	#NAME?	#NAME?	#NAME?	#NAME?	#NAME?	#NAME?	#NAME?
PSMG2	proteasome assembly chaperone 2	#N/A	#REF!	#NAME?	#NAME?	#NAME?	#NAME?	#NAME?	#NAME?	#NAME?	#NAME?	#NAME?	#NAME?	#NAME?	#NAME?	#NAME?	#NAME?	#NAME?	#NAME?	#NAME?	#NAME?
NCDN	neurochondrin	0|0|0|0|0|0|0|0|0|0|0|0	#REF!	#NAME?	#NAME?	#NAME?	#NAME?	#NAME?	#NAME?	#NAME?	#NAME?	#NAME?	#NAME?	#NAME?	#NAME?	#NAME?	#NAME?	#NAME?	#NAME?	#NAME?	#NAME?
TTI1	TELO2 interacting protein 1	0|0|0|0|0|0|0|0|0|0|0|0	#REF!	#NAME?	#NAME?	#NAME?	#NAME?	#NAME?	#NAME?	#NAME?	#NAME?	#NAME?	#NAME?	#NAME?	#NAME?	#NAME?	#NAME?	#NAME?	#NAME?	#NAME?	#NAME?
LAGE3	L antigen family member 3	#N/A	#REF!	#NAME?	#NAME?	#NAME?	#NAME?	#NAME?	#NAME?	#NAME?	#NAME?	#NAME?	#NAME?	#NAME?	#NAME?	#NAME?	#NAME?	#NAME?	#NAME?	#NAME?	#NAME?
USP24	ubiquitin specific peptidase 24	4|2|0|0|0|0|2|0|2|2|3|3	#REF!	#NAME?	#NAME?	#NAME?	#NAME?	#NAME?	#NAME?	#NAME?	#NAME?	#NAME?	#NAME?	#NAME?	#NAME?	#NAME?	#NAME?	#NAME?	#NAME?	#NAME?	#NAME?
C14orf21	NOP9 nucleolar protein	#N/A	#REF!	#NAME?	#NAME?	#NAME?	#NAME?	#NAME?	#NAME?	#NAME?	#NAME?	#NAME?	#NAME?	#NAME?	#NAME?	#NAME?	#NAME?	#NAME?	#NAME?	#NAME?	#NAME?
ISYNA1	inositol-3-phosphate synthase 1	0|6|6|4|4|4|5|4|8|9|9|7	#REF!	#NAME?	#NAME?	#NAME?	#NAME?	#NAME?	#NAME?	#NAME?	#NAME?	#NAME?	#NAME?	#NAME?	#NAME?	#NAME?	#NAME?	#NAME?	#NAME?	#NAME?	#NAME?
MED23	mediator complex subunit 23	#N/A	#REF!	#NAME?	#NAME?	#NAME?	#NAME?	#NAME?	#NAME?	#NAME?	#NAME?	#NAME?	#NAME?	#NAME?	#NAME?	#NAME?	#NAME?	#NAME?	#NAME?	#NAME?	#NAME?
SF1	splicing factor 1	24|24|33|22|8|8|6|7|20|18|56|55	#REF!	#NAME?	#NAME?	#NAME?	#NAME?	#NAME?	#NAME?	#NAME?	#NAME?	#NAME?	#NAME?	#NAME?	#NAME?	#NAME?	#NAME?	#NAME?	#NAME?	#NAME?	#NAME?
GBF1	golgi brefeldin A resistant guanine nucleotide exchange factor 1	0|3|2|3|0|0|4|3|2|0|0|0	#REF!	#NAME?	#NAME?	#NAME?	#NAME?	#NAME?	#NAME?	#NAME?	#NAME?	#NAME?	#NAME?	#NAME?	#NAME?	#NAME?	#NAME?	#NAME?	#NAME?	#NAME?	#NAME?
GCFC2	GC-rich sequence DNA-binding factor 2	#N/A	#REF!	#NAME?	#NAME?	#NAME?	#NAME?	#NAME?	#NAME?	#NAME?	#NAME?	#NAME?	#NAME?	#NAME?	#NAME?	#NAME?	#NAME?	#NAME?	#NAME?	#NAME?	#NAME?
GMPPA	GDP-mannose pyrophosphorylase A	#N/A	#REF!	#NAME?	#NAME?	#NAME?	#NAME?	#NAME?	#NAME?	#NAME?	#NAME?	#NAME?	#NAME?	#NAME?	#NAME?	#NAME?	#NAME?	#NAME?	#NAME?	#NAME?	#NAME?
HEATR5A	HEAT repeat containing 5A	0|3|2|3|0|0|2|0|0|0|0|0	#REF!	#NAME?	#NAME?	#NAME?	#NAME?	#NAME?	#NAME?	#NAME?	#NAME?	#NAME?	#NAME?	#NAME?	#NAME?	#NAME?	#NAME?	#NAME?	#NAME?	#NAME?	#NAME?
TRRAP	transformation/transcription domain associated protein	#N/A	#REF!	#NAME?	#NAME?	#NAME?	#NAME?	#NAME?	#NAME?	#NAME?	#NAME?	#NAME?	#NAME?	#NAME?	#NAME?	#NAME?	#NAME?	#NAME?	#NAME?	#NAME?	#NAME?
RNF123	ring finger protein 123	#N/A	#REF!	#NAME?	#NAME?	#NAME?	#NAME?	#NAME?	#NAME?	#NAME?	#NAME?	#NAME?	#NAME?	#NAME?	#NAME?	#NAME?	#NAME?	#NAME?	#NAME?	#NAME?	#NAME?
VAC14	Vac14, PIKFYVE complex component	0|0|0|0|0|0|0|0|0|0|0|0	#REF!	#NAME?	#NAME?	#NAME?	#NAME?	#NAME?	#NAME?	#NAME?	#NAME?	#NAME?	#NAME?	#NAME?	#NAME?	#NAME?	#NAME?	#NAME?	#NAME?	#NAME?	#NAME?
VPS13C	vacuolar protein sorting 13 homolog C	0|0|0|0|0|0|0|2|0|0|0|0	#REF!	#NAME?	#NAME?	#NAME?	#NAME?	#NAME?	#NAME?	#NAME?	#NAME?	#NAME?	#NAME?	#NAME?	#NAME?	#NAME?	#NAME?	#NAME?	#NAME?	#NAME?	#NAME?
DUSP9	dual specificity phosphatase 9	#N/A	#REF!	#NAME?	#NAME?	#NAME?	#NAME?	#NAME?	#NAME?	#NAME?	#NAME?	#NAME?	#NAME?	#NAME?	#NAME?	#NAME?	#NAME?	#NAME?	#NAME?	#NAME?	#NAME?
NCAPD3	non-SMC condensin II complex subunit D3	#N/A	#REF!	#NAME?	#NAME?	#NAME?	#NAME?	#NAME?	#NAME?	#NAME?	#NAME?	#NAME?	#NAME?	#NAME?	#NAME?	#NAME?	#NAME?	#NAME?	#NAME?	#NAME?	#NAME?
MTOR	mechanistic target of rapamycin kinase	2|0|0|0|0|0|0|0|0|0|0|0	#REF!	#NAME?	#NAME?	#NAME?	#NAME?	#NAME?	#NAME?	#NAME?	#NAME?	#NAME?	#NAME?	#NAME?	#NAME?	#NAME?	#NAME?	#NAME?	#NAME?	#NAME?	#NAME?
INTS4	integrator complex subunit 4	#N/A	#REF!	#NAME?	#NAME?	#NAME?	#NAME?	#NAME?	#NAME?	#NAME?	#NAME?	#NAME?	#NAME?	#NAME?	#NAME?	#NAME?	#NAME?	#NAME?	#NAME?	#NAME?	#NAME?
TAF6L	TATA-box binding protein associated factor 6 like	#N/A	#REF!	#NAME?	#NAME?	#NAME?	#NAME?	#NAME?	#NAME?	#NAME?	#NAME?	#NAME?	#NAME?	#NAME?	#NAME?	#NAME?	#NAME?	#NAME?	#NAME?	#NAME?	#NAME?
HP1BP3	heterochromatin protein 1 binding protein 3	10|7|7|9|9|13|12|9|17|14|50|52	#REF!	#NAME?	#NAME?	#NAME?	#NAME?	#NAME?	#NAME?	#NAME?	#NAME?	#NAME?	#NAME?	#NAME?	#NAME?	#NAME?	#NAME?	#NAME?	#NAME?	#NAME?	#NAME?
TMED2	transmembrane p24 trafficking protein 2	0|0|0|0|0|0|0|0|0|0|0|0	#REF!	#NAME?	#NAME?	#NAME?	#NAME?	#NAME?	#NAME?	#NAME?	#NAME?	#NAME?	#NAME?	#NAME?	#NAME?	#NAME?	#NAME?	#NAME?	#NAME?	#NAME?	#NAME?
PEF1	penta-EF-hand domain containing 1	0|0|0|0|0|0|0|0|0|4|0|0	#REF!	#NAME?	#NAME?	#NAME?	#NAME?	#NAME?	#NAME?	#NAME?	#NAME?	#NAME?	#NAME?	#NAME?	#NAME?	#NAME?	#NAME?	#NAME?	#NAME?	#NAME?	#NAME?
ANAPC2	anaphase promoting complex subunit 2	#N/A	#REF!	#NAME?	#NAME?	#NAME?	#NAME?	#NAME?	#NAME?	#NAME?	#NAME?	#NAME?	#NAME?	#NAME?	#NAME?	#NAME?	#NAME?	#NAME?	#NAME?	#NAME?	#NAME?
ATM	ATM serine/threonine kinase	#N/A	#REF!	#NAME?	#NAME?	#NAME?	#NAME?	#NAME?	#NAME?	#NAME?	#NAME?	#NAME?	#NAME?	#NAME?	#NAME?	#NAME?	#NAME?	#NAME?	#NAME?	#NAME?	#NAME?
HEATR1	HEAT repeat containing 1	4|4|7|5|0|0|2|2|5|8|24|23	#REF!	#NAME?	#NAME?	#NAME?	#NAME?	#NAME?	#NAME?	#NAME?	#NAME?	#NAME?	#NAME?	#NAME?	#NAME?	#NAME?	#NAME?	#NAME?	#NAME?	#NAME?	#NAME?
FAM3C	family with sequence similarity 3 member C	#N/A	#REF!	#NAME?	#NAME?	#NAME?	#NAME?	#NAME?	#NAME?	#NAME?	#NAME?	#NAME?	#NAME?	#NAME?	#NAME?	#NAME?	#NAME?	#NAME?	#NAME?	#NAME?	#NAME?
KNTC1	kinetochore associated 1	2|5|3|4|3|2|3|3|9|11|0|0	#REF!	#NAME?	#NAME?	#NAME?	#NAME?	#NAME?	#NAME?	#NAME?	#NAME?	#NAME?	#NAME?	#NAME?	#NAME?	#NAME?	#NAME?	#NAME?	#NAME?	#NAME?	#NAME?
PTDSS1	phosphatidylserine synthase 1	3|3|6|0|0|0|0|0|0|0|0|2	#REF!	#NAME?	#NAME?	#NAME?	#NAME?	#NAME?	#NAME?	#NAME?	#NAME?	#NAME?	#NAME?	#NAME?	#NAME?	#NAME?	#NAME?	#NAME?	#NAME?	#NAME?	#NAME?
IER3IP1	immediate early response 3 interacting protein 1	#N/A	#REF!	#NAME?	#NAME?	#NAME?	#NAME?	#NAME?	#NAME?	#NAME?	#NAME?	#NAME?	#NAME?	#NAME?	#NAME?	#NAME?	#NAME?	#NAME?	#NAME?	#NAME?	#NAME?
HTT	huntingtin	0|0|0|0|0|0|0|0|0|0|0|0	#REF!	#NAME?	#NAME?	#NAME?	#NAME?	#NAME?	#NAME?	#NAME?	#NAME?	#NAME?	#NAME?	#NAME?	#NAME?	#NAME?	#NAME?	#NAME?	#NAME?	#NAME?	#NAME?
RRN3	RRN3 homolog, RNA polymerase I transcription factor	#N/A	#REF!	#NAME?	#NAME?	#NAME?	#NAME?	#NAME?	#NAME?	#NAME?	#NAME?	#NAME?	#NAME?	#NAME?	#NAME?	#NAME?	#NAME?	#NAME?	#NAME?	#NAME?	#NAME?
STAG2	stromal antigen 2	0|10|5|7|0|0|8|7|0|0|13|13	#REF!	#NAME?	#NAME?	#NAME?	#NAME?	#NAME?	#NAME?	#NAME?	#NAME?	#NAME?	#NAME?	#NAME?	#NAME?	#NAME?	#NAME?	#NAME?	#NAME?	#NAME?	#NAME?
TNPO1	transportin 1	0|6|2|6|0|0|0|0|2|0|3|4	#REF!	#NAME?	#NAME?	#NAME?	#NAME?	#NAME?	#NAME?	#NAME?	#NAME?	#NAME?	#NAME?	#NAME?	#NAME?	#NAME?	#NAME?	#NAME?	#NAME?	#NAME?	#NAME?
TNPO2	transportin 2	#N/A	#REF!	#NAME?	#NAME?	#NAME?	#NAME?	#NAME?	#NAME?	#NAME?	#NAME?	#NAME?	#NAME?	#NAME?	#NAME?	#NAME?	#NAME?	#NAME?	#NAME?	#NAME?	#NAME?
IPO13	importin 13	#N/A	#REF!	#NAME?	#NAME?	#NAME?	#NAME?	#NAME?	#NAME?	#NAME?	#NAME?	#NAME?	#NAME?	#NAME?	#NAME?	#NAME?	#NAME?	#NAME?	#NAME?	#NAME?	#NAME?
SLC37A4	solute carrier family 37 member 4	0|0|0|0|0|0|0|0|0|0|0|0	#REF!	#NAME?	#NAME?	#NAME?	#NAME?	#NAME?	#NAME?	#NAME?	#NAME?	#NAME?	#NAME?	#NAME?	#NAME?	#NAME?	#NAME?	#NAME?	#NAME?	#NAME?	#NAME?
MED27	mediator complex subunit 27	#N/A	#REF!	#NAME?	#NAME?	#NAME?	#NAME?	#NAME?	#NAME?	#NAME?	#NAME?	#NAME?	#NAME?	#NAME?	#NAME?	#NAME?	#NAME?	#NAME?	#NAME?	#NAME?	#NAME?
CSE1L	chromosome segregation 1 like	48|38|39|25|10|5|5|7|17|10|46|35	#REF!	#NAME?	#NAME?	#NAME?	#NAME?	#NAME?	#NAME?	#NAME?	#NAME?	#NAME?	#NAME?	#NAME?	#NAME?	#NAME?	#NAME?	#NAME?	#NAME?	#NAME?	#NAME?
UBE2E1	ubiquitin conjugating enzyme E2 E1	#N/A	#REF!	#NAME?	#NAME?	#NAME?	#NAME?	#NAME?	#NAME?	#NAME?	#NAME?	#NAME?	#NAME?	#NAME?	#NAME?	#NAME?	#NAME?	#NAME?	#NAME?	#NAME?	#NAME?
PI4KA	phosphatidylinositol 4-kinase alpha	0|0|0|0|0|0|2|0|0|0|0|0	#REF!	#NAME?	#NAME?	#NAME?	#NAME?	#NAME?	#NAME?	#NAME?	#NAME?	#NAME?	#NAME?	#NAME?	#NAME?	#NAME?	#NAME?	#NAME?	#NAME?	#NAME?	#NAME?
TBRG4	transforming growth factor beta regulator 4	#N/A	#REF!	#NAME?	#NAME?	#NAME?	#NAME?	#NAME?	#NAME?	#NAME?	#NAME?	#NAME?	#NAME?	#NAME?	#NAME?	#NAME?	#NAME?	#NAME?	#NAME?	#NAME?	#NAME?
XPO1	exportin 1	26|21|14|20|15|13|6|10|6|6|7|7	#REF!	#NAME?	#NAME?	#NAME?	#NAME?	#NAME?	#NAME?	#NAME?	#NAME?	#NAME?	#NAME?	#NAME?	#NAME?	#NAME?	#NAME?	#NAME?	#NAME?	#NAME?	#NAME?
EXOC6	exocyst complex component 6	#N/A	#REF!	#NAME?	#NAME?	#NAME?	#NAME?	#NAME?	#NAME?	#NAME?	#NAME?	#NAME?	#NAME?	#NAME?	#NAME?	#NAME?	#NAME?	#NAME?	#NAME?	#NAME?	#NAME?
GDI2	GDP dissociation inhibitor 2	0|0|0|0|0|0|0|0|0|0|0|0	#REF!	#NAME?	#NAME?	#NAME?	#NAME?	#NAME?	#NAME?	#NAME?	#NAME?	#NAME?	#NAME?	#NAME?	#NAME?	#NAME?	#NAME?	#NAME?	#NAME?	#NAME?	#NAME?
TNPO3	transportin 3	3|0|3|4|0|0|0|0|0|0|0|0	#REF!	#NAME?	#NAME?	#NAME?	#NAME?	#NAME?	#NAME?	#NAME?	#NAME?	#NAME?	#NAME?	#NAME?	#NAME?	#NAME?	#NAME?	#NAME?	#NAME?	#NAME?	#NAME?
GEMIN7	gem nuclear organelle associated protein 7	#N/A	#REF!	#NAME?	#NAME?	#NAME?	#NAME?	#NAME?	#NAME?	#NAME?	#NAME?	#NAME?	#NAME?	#NAME?	#NAME?	#NAME?	#NAME?	#NAME?	#NAME?	#NAME?	#NAME?
HMOX2	heme oxygenase 2	0|0|0|0|0|0|0|0|0|0|3|0	#REF!	#NAME?	#NAME?	#NAME?	#NAME?	#NAME?	#NAME?	#NAME?	#NAME?	#NAME?	#NAME?	#NAME?	#NAME?	#NAME?	#NAME?	#NAME?	#NAME?	#NAME?	#NAME?
VAMP7	vesicle associated membrane protein 7	0|0|0|0|0|0|0|0|0|0|0|0	#REF!	#NAME?	#NAME?	#NAME?	#NAME?	#NAME?	#NAME?	#NAME?	#NAME?	#NAME?	#NAME?	#NAME?	#NAME?	#NAME?	#NAME?	#NAME?	#NAME?	#NAME?	#NAME?
AACS	acetoacetyl-CoA synthetase	#N/A	#REF!	#NAME?	#NAME?	#NAME?	#NAME?	#NAME?	#NAME?	#NAME?	#NAME?	#NAME?	#NAME?	#NAME?	#NAME?	#NAME?	#NAME?	#NAME?	#NAME?	#NAME?	#NAME?
PCYOX1	prenylcysteine oxidase 1	#N/A	#REF!	#NAME?	#NAME?	#NAME?	#NAME?	#NAME?	#NAME?	#NAME?	#NAME?	#NAME?	#NAME?	#NAME?	#NAME?	#NAME?	#NAME?	#NAME?	#NAME?	#NAME?	#NAME?
SMG1	SMG1, nonsense mediated mRNA decay associated PI3K related kinase	#N/A	#REF!	#NAME?	#NAME?	#NAME?	#NAME?	#NAME?	#NAME?	#NAME?	#NAME?	#NAME?	#NAME?	#NAME?	#NAME?	#NAME?	#NAME?	#NAME?	#NAME?	#NAME?	#NAME?
ESYT1	extended synaptotagmin 1	26|34|23|20|22|19|28|26|50|46|44|42	#REF!	#NAME?	#NAME?	#NAME?	#NAME?	#NAME?	#NAME?	#NAME?	#NAME?	#NAME?	#NAME?	#NAME?	#NAME?	#NAME?	#NAME?	#NAME?	#NAME?	#NAME?	#NAME?
BAG6	BCL2 associated athanogene 6	0|0|0|0|0|0|0|0|0|0|0|0	#REF!	#NAME?	#NAME?	#NAME?	#NAME?	#NAME?	#NAME?	#NAME?	#NAME?	#NAME?	#NAME?	#NAME?	#NAME?	#NAME?	#NAME?	#NAME?	#NAME?	#NAME?	#NAME?
MAN1B1	mannosidase alpha class 1B member 1	#N/A	#REF!	#NAME?	#NAME?	#NAME?	#NAME?	#NAME?	#NAME?	#NAME?	#NAME?	#NAME?	#NAME?	#NAME?	#NAME?	#NAME?	#NAME?	#NAME?	#NAME?	#NAME?	#NAME?
TTC28	tetratricopeptide repeat domain 28	21|16|20|17|15|16|22|17|25|20|17|14	#REF!	#NAME?	#NAME?	#NAME?	#NAME?	#NAME?	#NAME?	#NAME?	#NAME?	#NAME?	#NAME?	#NAME?	#NAME?	#NAME?	#NAME?	#NAME?	#NAME?	#NAME?	#NAME?
CTNNA1	catenin alpha 1	0|0|4|0|0|0|0|0|0|0|5|5	#REF!	#NAME?	#NAME?	#NAME?	#NAME?	#NAME?	#NAME?	#NAME?	#NAME?	#NAME?	#NAME?	#NAME?	#NAME?	#NAME?	#NAME?	#NAME?	#NAME?	#NAME?	#NAME?
HUWE1	HECT, UBA and WWE domain containing 1, E3 ubiquitin protein ligase	10|5|7|10|3|3|3|5|0|0|0|0	#REF!	#NAME?	#NAME?	#NAME?	#NAME?	#NAME?	#NAME?	#NAME?	#NAME?	#NAME?	#NAME?	#NAME?	#NAME?	#NAME?	#NAME?	#NAME?	#NAME?	#NAME?	#NAME?
BAG5	BCL2 associated athanogene 5	0|0|0|0|0|0|0|0|0|0|0|0	#REF!	#NAME?	#NAME?	#NAME?	#NAME?	#NAME?	#NAME?	#NAME?	#NAME?	#NAME?	#NAME?	#NAME?	#NAME?	#NAME?	#NAME?	#NAME?	#NAME?	#NAME?	#NAME?
RHOC	ras homolog family member C	#N/A	#REF!	#NAME?	#NAME?	#NAME?	#NAME?	#NAME?	#NAME?	#NAME?	#NAME?	#NAME?	#NAME?	#NAME?	#NAME?	#NAME?	#NAME?	#NAME?	#NAME?	#NAME?	#NAME?
HSPA2	heat shock protein family A (Hsp70) member 2	0|0|0|0|0|0|0|0|0|0|0|2	#REF!	#NAME?	#NAME?	#NAME?	#NAME?	#NAME?	#NAME?	#NAME?	#NAME?	#NAME?	#NAME?	#NAME?	#NAME?	#NAME?	#NAME?	#NAME?	#NAME?	#NAME?	#NAME?
ASCC2	activating signal cointegrator 1 complex subunit 2	2|0|2|3|2|4|4|0|2|3|0|0	#REF!	#NAME?	#NAME?	#NAME?	#NAME?	#NAME?	#NAME?	#NAME?	#NAME?	#NAME?	#NAME?	#NAME?	#NAME?	#NAME?	#NAME?	#NAME?	#NAME?	#NAME?	#NAME?
EPHA2	EPH receptor A2	7|5|8|5|11|9|5|7|22|16|8|7	#REF!	#NAME?	#NAME?	#NAME?	#NAME?	#NAME?	#NAME?	#NAME?	#NAME?	#NAME?	#NAME?	#NAME?	#NAME?	#NAME?	#NAME?	#NAME?	#NAME?	#NAME?	#NAME?
CTNNB1	catenin beta 1	0|0|0|0|0|0|0|0|0|0|3|0	#REF!	#NAME?	#NAME?	#NAME?	#NAME?	#NAME?	#NAME?	#NAME?	#NAME?	#NAME?	#NAME?	#NAME?	#NAME?	#NAME?	#NAME?	#NAME?	#NAME?	#NAME?	#NAME?
NIPSNAP1	nipsnap homolog 1	0|0|0|0|0|0|0|0|0|0|0|0	#REF!	#NAME?	#NAME?	#NAME?	#NAME?	#NAME?	#NAME?	#NAME?	#NAME?	#NAME?	#NAME?	#NAME?	#NAME?	#NAME?	#NAME?	#NAME?	#NAME?	#NAME?	#NAME?
GUCY1B3	guanylate cyclase 1 soluble subunit beta 1	#N/A	#REF!	#NAME?	#NAME?	#NAME?	#NAME?	#NAME?	#NAME?	#NAME?	#NAME?	#NAME?	#NAME?	#NAME?	#NAME?	#NAME?	#NAME?	#NAME?	#NAME?	#NAME?	#NAME?
ATP5F1	ATP synthase peripheral stalk-membrane subunit b	0|0|4|0|0|0|0|0|0|0|0|0	#REF!	#NAME?	#NAME?	#NAME?	#NAME?	#NAME?	#NAME?	#NAME?	#NAME?	#NAME?	#NAME?	#NAME?	#NAME?	#NAME?	#NAME?	#NAME?	#NAME?	#NAME?	#NAME?
GLB1L2	galactosidase beta 1 like 2	#N/A	#REF!	#NAME?	#NAME?	#NAME?	#NAME?	#NAME?	#NAME?	#NAME?	#NAME?	#NAME?	#NAME?	#NAME?	#NAME?	#NAME?	#NAME?	#NAME?	#NAME?	#NAME?	#NAME?
CHAF1B	chromatin assembly factor 1 subunit B	#N/A	#REF!	#NAME?	#NAME?	#NAME?	#NAME?	#NAME?	#NAME?	#NAME?	#NAME?	#NAME?	#NAME?	#NAME?	#NAME?	#NAME?	#NAME?	#NAME?	#NAME?	#NAME?	#NAME?
B3GNT1	beta-1,4-glucuronyltransferase 1	#N/A	#REF!	#NAME?	#NAME?	#NAME?	#NAME?	#NAME?	#NAME?	#NAME?	#NAME?	#NAME?	#NAME?	#NAME?	#NAME?	#NAME?	#NAME?	#NAME?	#NAME?	#NAME?	#NAME?
CAPN7	calpain 7	0|0|0|0|0|0|0|0|0|0|0|0	#REF!	#NAME?	#NAME?	#NAME?	#NAME?	#NAME?	#NAME?	#NAME?	#NAME?	#NAME?	#NAME?	#NAME?	#NAME?	#NAME?	#NAME?	#NAME?	#NAME?	#NAME?	#NAME?
RAB3IP	RAB3A interacting protein	0|0|0|0|0|0|0|0|0|0|0|0	#REF!	#NAME?	#NAME?	#NAME?	#NAME?	#NAME?	#NAME?	#NAME?	#NAME?	#NAME?	#NAME?	#NAME?	#NAME?	#NAME?	#NAME?	#NAME?	#NAME?	#NAME?	#NAME?
EGFR	epidermal growth factor receptor	0|0|0|0|0|0|0|0|0|0|0|0	#REF!	#NAME?	#NAME?	#NAME?	#NAME?	#NAME?	#NAME?	#NAME?	#NAME?	#NAME?	#NAME?	#NAME?	#NAME?	#NAME?	#NAME?	#NAME?	#NAME?	#NAME?	#NAME?
KIAA0355	KIAA0355	0|0|0|0|0|0|0|0|0|0|0|0	#REF!	#NAME?	#NAME?	#NAME?	#NAME?	#NAME?	#NAME?	#NAME?	#NAME?	#NAME?	#NAME?	#NAME?	#NAME?	#NAME?	#NAME?	#NAME?	#NAME?	#NAME?	#NAME?
VPS13A	vacuolar protein sorting 13 homolog A	0|0|0|0|0|0|0|0|0|2|0|0	#REF!	#NAME?	#NAME?	#NAME?	#NAME?	#NAME?	#NAME?	#NAME?	#NAME?	#NAME?	#NAME?	#NAME?	#NAME?	#NAME?	#NAME?	#NAME?	#NAME?	#NAME?	#NAME?
STEAP2	STEAP2 metalloreductase	0|0|0|0|0|0|0|0|0|0|0|0	#REF!	#NAME?	#NAME?	#NAME?	#NAME?	#NAME?	#NAME?	#NAME?	#NAME?	#NAME?	#NAME?	#NAME?	#NAME?	#NAME?	#NAME?	#NAME?	#NAME?	#NAME?	#NAME?
SHB	SH2 domain containing adaptor protein B	0|0|0|0|0|0|0|0|0|0|0|0	#REF!	#NAME?	#NAME?	#NAME?	#NAME?	#NAME?	#NAME?	#NAME?	#NAME?	#NAME?	#NAME?	#NAME?	#NAME?	#NAME?	#NAME?	#NAME?	#NAME?	#NAME?	#NAME?
CACHD1	cache domain containing 1	0|0|0|0|0|0|0|0|0|0|0|0	#REF!	#NAME?	#NAME?	#NAME?	#NAME?	#NAME?	#NAME?	#NAME?	#NAME?	#NAME?	#NAME?	#NAME?	#NAME?	#NAME?	#NAME?	#NAME?	#NAME?	#NAME?	#NAME?
SPCS3	signal peptidase complex subunit 3	0|0|0|0|0|0|0|0|0|0|0|3	#REF!	#NAME?	#NAME?	#NAME?	#NAME?	#NAME?	#NAME?	#NAME?	#NAME?	#NAME?	#NAME?	#NAME?	#NAME?	#NAME?	#NAME?	#NAME?	#NAME?	#NAME?	#NAME?
SCYL1	SCY1 like pseudokinase 1	0|0|0|0|0|0|0|0|0|0|0|0	#REF!	#NAME?	#NAME?	#NAME?	#NAME?	#NAME?	#NAME?	#NAME?	#NAME?	#NAME?	#NAME?	#NAME?	#NAME?	#NAME?	#NAME?	#NAME?	#NAME?	#NAME?	#NAME?
ATP7A	ATPase copper transporting alpha	0|0|0|0|0|0|0|0|0|0|0|0	#REF!	#NAME?	#NAME?	#NAME?	#NAME?	#NAME?	#NAME?	#NAME?	#NAME?	#NAME?	#NAME?	#NAME?	#NAME?	#NAME?	#NAME?	#NAME?	#NAME?	#NAME?	#NAME?
SCAMP1	secretory carrier membrane protein 1	0|0|0|0|0|0|0|0|0|0|8|8	#REF!	#NAME?	#NAME?	#NAME?	#NAME?	#NAME?	#NAME?	#NAME?	#NAME?	#NAME?	#NAME?	#NAME?	#NAME?	#NAME?	#NAME?	#NAME?	#NAME?	#NAME?	#NAME?
ITGA2	integrin subunit alpha 2	0|0|0|0|0|0|0|0|0|0|0|0	#REF!	#NAME?	#NAME?	#NAME?	#NAME?	#NAME?	#NAME?	#NAME?	#NAME?	#NAME?	#NAME?	#NAME?	#NAME?	#NAME?	#NAME?	#NAME?	#NAME?	#NAME?	#NAME?
DSG2	desmoglein 2	10|11|13|10|9|17|19|17|17|19|13|13	#REF!	#NAME?	#NAME?	#NAME?	#NAME?	#NAME?	#NAME?	#NAME?	#NAME?	#NAME?	#NAME?	#NAME?	#NAME?	#NAME?	#NAME?	#NAME?	#NAME?	#NAME?	#NAME?
SLC38A1	solute carrier family 38 member 1	0|0|0|0|0|0|0|0|0|0|0|0	#REF!	#NAME?	#NAME?	#NAME?	#NAME?	#NAME?	#NAME?	#NAME?	#NAME?	#NAME?	#NAME?	#NAME?	#NAME?	#NAME?	#NAME?	#NAME?	#NAME?	#NAME?	#NAME?
RALGAPA2	Ral GTPase activating protein catalytic alpha subunit 2	0|0|0|0|0|0|0|0|0|0|0|0	#REF!	#NAME?	#NAME?	#NAME?	#NAME?	#NAME?	#NAME?	#NAME?	#NAME?	#NAME?	#NAME?	#NAME?	#NAME?	#NAME?	#NAME?	#NAME?	#NAME?	#NAME?	#NAME?
ITGA6	integrin subunit alpha 6	0|0|0|0|0|0|0|0|0|0|0|0	#REF!	#NAME?	#NAME?	#NAME?	#NAME?	#NAME?	#NAME?	#NAME?	#NAME?	#NAME?	#NAME?	#NAME?	#NAME?	#NAME?	#NAME?	#NAME?	#NAME?	#NAME?	#NAME?
VPS33B	VPS33B, late endosome and lysosome associated	0|0|0|0|0|0|0|0|0|0|3|0	#REF!	#NAME?	#NAME?	#NAME?	#NAME?	#NAME?	#NAME?	#NAME?	#NAME?	#NAME?	#NAME?	#NAME?	#NAME?	#NAME?	#NAME?	#NAME?	#NAME?	#NAME?	#NAME?
IGF2R	insulin like growth factor 2 receptor	0|0|0|0|0|0|0|0|0|0|0|0	#REF!	#NAME?	#NAME?	#NAME?	#NAME?	#NAME?	#NAME?	#NAME?	#NAME?	#NAME?	#NAME?	#NAME?	#NAME?	#NAME?	#NAME?	#NAME?	#NAME?	#NAME?	#NAME?
LRP2	LDL receptor related protein 2	0|0|0|0|0|0|0|0|0|0|0|0	#REF!	#NAME?	#NAME?	#NAME?	#NAME?	#NAME?	#NAME?	#NAME?	#NAME?	#NAME?	#NAME?	#NAME?	#NAME?	#NAME?	#NAME?	#NAME?	#NAME?	#NAME?	#NAME?
POR	cytochrome p450 oxidoreductase	0|0|0|0|0|0|0|0|0|0|0|0	#REF!	#NAME?	#NAME?	#NAME?	#NAME?	#NAME?	#NAME?	#NAME?	#NAME?	#NAME?	#NAME?	#NAME?	#NAME?	#NAME?	#NAME?	#NAME?	#NAME?	#NAME?	#NAME?
HDAC6	histone deacetylase 6	0|0|0|0|0|0|0|0|0|0|0|0	#REF!	#NAME?	#NAME?	#NAME?	#NAME?	#NAME?	#NAME?	#NAME?	#NAME?	#NAME?	#NAME?	#NAME?	#NAME?	#NAME?	#NAME?	#NAME?	#NAME?	#NAME?	#NAME?
DDX50	DExD-box helicase 50	4|5|3|5|4|6|6|4|4|0|4|10	#REF!	#NAME?	#NAME?	#NAME?	#NAME?	#NAME?	#NAME?	#NAME?	#NAME?	#NAME?	#NAME?	#NAME?	#NAME?	#NAME?	#NAME?	#NAME?	#NAME?	#NAME?	#NAME?
SCARB1	scavenger receptor class B member 1	0|0|0|0|0|0|0|0|0|0|0|0	#REF!	#NAME?	#NAME?	#NAME?	#NAME?	#NAME?	#NAME?	#NAME?	#NAME?	#NAME?	#NAME?	#NAME?	#NAME?	#NAME?	#NAME?	#NAME?	#NAME?	#NAME?	#NAME?
EIF2AK3	eukaryotic translation initiation factor 2 alpha kinase 3	0|0|0|0|0|0|0|0|0|0|0|0	#REF!	#NAME?	#NAME?	#NAME?	#NAME?	#NAME?	#NAME?	#NAME?	#NAME?	#NAME?	#NAME?	#NAME?	#NAME?	#NAME?	#NAME?	#NAME?	#NAME?	#NAME?	#NAME?
CDCA3	cell division cycle associated 3	0|0|0|0|0|0|0|0|0|0|9|5	#REF!	#NAME?	#NAME?	#NAME?	#NAME?	#NAME?	#NAME?	#NAME?	#NAME?	#NAME?	#NAME?	#NAME?	#NAME?	#NAME?	#NAME?	#NAME?	#NAME?	#NAME?	#NAME?
VAMP8	vesicle associated membrane protein 8	0|0|0|0|0|0|0|0|0|0|0|0	#REF!	#NAME?	#NAME?	#NAME?	#NAME?	#NAME?	#NAME?	#NAME?	#NAME?	#NAME?	#NAME?	#NAME?	#NAME?	#NAME?	#NAME?	#NAME?	#NAME?	#NAME?	#NAME?
MAP4K5	mitogen-activated protein kinase kinase kinase kinase 5	3|0|0|0|0|0|0|0|3|2|21|22	#REF!	#NAME?	#NAME?	#NAME?	#NAME?	#NAME?	#NAME?	#NAME?	#NAME?	#NAME?	#NAME?	#NAME?	#NAME?	#NAME?	#NAME?	#NAME?	#NAME?	#NAME?	#NAME?
PCDH7	protocadherin 7	0|0|0|0|0|0|0|0|0|0|0|0	#REF!	#NAME?	#NAME?	#NAME?	#NAME?	#NAME?	#NAME?	#NAME?	#NAME?	#NAME?	#NAME?	#NAME?	#NAME?	#NAME?	#NAME?	#NAME?	#NAME?	#NAME?	#NAME?
RELL1	RELT like 1	0|0|0|0|0|0|0|0|0|0|0|0	#REF!	#NAME?	#NAME?	#NAME?	#NAME?	#NAME?	#NAME?	#NAME?	#NAME?	#NAME?	#NAME?	#NAME?	#NAME?	#NAME?	#NAME?	#NAME?	#NAME?	#NAME?	#NAME?
DMXL1	Dmx like 1	2|0|0|0|0|0|3|0|0|0|0|0	#REF!	#NAME?	#NAME?	#NAME?	#NAME?	#NAME?	#NAME?	#NAME?	#NAME?	#NAME?	#NAME?	#NAME?	#NAME?	#NAME?	#NAME?	#NAME?	#NAME?	#NAME?	#NAME?
PACSIN2	protein kinase C and casein kinase substrate in neurons 2	0|0|0|0|0|0|0|0|0|0|13|11	#REF!	#NAME?	#NAME?	#NAME?	#NAME?	#NAME?	#NAME?	#NAME?	#NAME?	#NAME?	#NAME?	#NAME?	#NAME?	#NAME?	#NAME?	#NAME?	#NAME?	#NAME?	#NAME?
ATP13A3	ATPase 13A3	0|0|0|0|0|0|0|0|0|0|0|0	#REF!	#NAME?	#NAME?	#NAME?	#NAME?	#NAME?	#NAME?	#NAME?	#NAME?	#NAME?	#NAME?	#NAME?	#NAME?	#NAME?	#NAME?	#NAME?	#NAME?	#NAME?	#NAME?
ATP6AP2	ATPase H+ transporting accessory protein 2	0|0|0|0|0|0|0|0|0|0|0|0	#REF!	#NAME?	#NAME?	#NAME?	#NAME?	#NAME?	#NAME?	#NAME?	#NAME?	#NAME?	#NAME?	#NAME?	#NAME?	#NAME?	#NAME?	#NAME?	#NAME?	#NAME?	#NAME?
ARFGEF2	ADP ribosylation factor guanine nucleotide exchange factor 2	0|0|0|0|0|0|0|0|0|0|0|0	#REF!	#NAME?	#NAME?	#NAME?	#NAME?	#NAME?	#NAME?	#NAME?	#NAME?	#NAME?	#NAME?	#NAME?	#NAME?	#NAME?	#NAME?	#NAME?	#NAME?	#NAME?	#NAME?
FIS1	fission, mitochondrial 1	0|0|0|0|0|0|0|0|0|0|0|0	#REF!	#NAME?	#NAME?	#NAME?	#NAME?	#NAME?	#NAME?	#NAME?	#NAME?	#NAME?	#NAME?	#NAME?	#NAME?	#NAME?	#NAME?	#NAME?	#NAME?	#NAME?	#NAME?
SNX30	sorting nexin family member 30	0|0|0|0|0|0|0|0|0|0|2|2	#REF!	#NAME?	#NAME?	#NAME?	#NAME?	#NAME?	#NAME?	#NAME?	#NAME?	#NAME?	#NAME?	#NAME?	#NAME?	#NAME?	#NAME?	#NAME?	#NAME?	#NAME?	#NAME?
MAP4K3	mitogen-activated protein kinase kinase kinase kinase 3	0|0|0|0|0|0|0|0|0|0|0|0	#REF!	#NAME?	#NAME?	#NAME?	#NAME?	#NAME?	#NAME?	#NAME?	#NAME?	#NAME?	#NAME?	#NAME?	#NAME?	#NAME?	#NAME?	#NAME?	#NAME?	#NAME?	#NAME?
VEZT	vezatin, adherens junctions transmembrane protein	0|0|0|0|0|0|0|0|0|0|0|0	#REF!	#NAME?	#NAME?	#NAME?	#NAME?	#NAME?	#NAME?	#NAME?	#NAME?	#NAME?	#NAME?	#NAME?	#NAME?	#NAME?	#NAME?	#NAME?	#NAME?	#NAME?	#NAME?
TBC1D8	TBC1 domain family member 8	4|3|5|0|0|2|2|0|0|0|0|0	#REF!	#NAME?	#NAME?	#NAME?	#NAME?	#NAME?	#NAME?	#NAME?	#NAME?	#NAME?	#NAME?	#NAME?	#NAME?	#NAME?	#NAME?	#NAME?	#NAME?	#NAME?	#NAME?
SEMA4C	semaphorin 4C	0|0|0|0|0|0|0|0|0|0|0|0	#REF!	#NAME?	#NAME?	#NAME?	#NAME?	#NAME?	#NAME?	#NAME?	#NAME?	#NAME?	#NAME?	#NAME?	#NAME?	#NAME?	#NAME?	#NAME?	#NAME?	#NAME?	#NAME?
SPCS2	signal peptidase complex subunit 2	0|0|0|0|0|0|0|0|0|0|0|0	#REF!	#NAME?	#NAME?	#NAME?	#NAME?	#NAME?	#NAME?	#NAME?	#NAME?	#NAME?	#NAME?	#NAME?	#NAME?	#NAME?	#NAME?	#NAME?	#NAME?	#NAME?	#NAME?
TRIM13	tripartite motif containing 13	0|0|0|0|0|0|0|0|0|0|0|0	#REF!	#NAME?	#NAME?	#NAME?	#NAME?	#NAME?	#NAME?	#NAME?	#NAME?	#NAME?	#NAME?	#NAME?	#NAME?	#NAME?	#NAME?	#NAME?	#NAME?	#NAME?	#NAME?
ECE1	endothelin converting enzyme 1	0|0|0|0|0|0|0|0|0|0|0|0	#REF!	#NAME?	#NAME?	#NAME?	#NAME?	#NAME?	#NAME?	#NAME?	#NAME?	#NAME?	#NAME?	#NAME?	#NAME?	#NAME?	#NAME?	#NAME?	#NAME?	#NAME?	#NAME?
PSTPIP2	proline-serine-threonine phosphatase interacting protein 2	4|2|3|2|0|0|0|0|0|0|0|3	#REF!	#NAME?	#NAME?	#NAME?	#NAME?	#NAME?	#NAME?	#NAME?	#NAME?	#NAME?	#NAME?	#NAME?	#NAME?	#NAME?	#NAME?	#NAME?	#NAME?	#NAME?	#NAME?
KIRREL	kirre like nephrin family adhesion molecule 1	0|0|0|0|0|0|0|0|0|0|0|0	#REF!	#NAME?	#NAME?	#NAME?	#NAME?	#NAME?	#NAME?	#NAME?	#NAME?	#NAME?	#NAME?	#NAME?	#NAME?	#NAME?	#NAME?	#NAME?	#NAME?	#NAME?	#NAME?
SSR1	signal sequence receptor subunit 1	0|2|0|0|0|0|0|0|0|0|0|0	#REF!	#NAME?	#NAME?	#NAME?	#NAME?	#NAME?	#NAME?	#NAME?	#NAME?	#NAME?	#NAME?	#NAME?	#NAME?	#NAME?	#NAME?	#NAME?	#NAME?	#NAME?	#NAME?
STX7	syntaxin 7	0|0|0|0|0|0|0|0|0|0|5|3	#REF!	#NAME?	#NAME?	#NAME?	#NAME?	#NAME?	#NAME?	#NAME?	#NAME?	#NAME?	#NAME?	#NAME?	#NAME?	#NAME?	#NAME?	#NAME?	#NAME?	#NAME?	#NAME?
ATP6AP1	ATPase H+ transporting accessory protein 1	0|0|0|0|0|0|0|0|0|0|0|0	#REF!	#NAME?	#NAME?	#NAME?	#NAME?	#NAME?	#NAME?	#NAME?	#NAME?	#NAME?	#NAME?	#NAME?	#NAME?	#NAME?	#NAME?	#NAME?	#NAME?	#NAME?	#NAME?
CCDC47	coiled-coil domain containing 47	2|2|5|0|0|0|0|0|3|0|6|5	#REF!	#NAME?	#NAME?	#NAME?	#NAME?	#NAME?	#NAME?	#NAME?	#NAME?	#NAME?	#NAME?	#NAME?	#NAME?	#NAME?	#NAME?	#NAME?	#NAME?	#NAME?	#NAME?
PIGU	phosphatidylinositol glycan anchor biosynthesis class U	0|0|0|0|0|0|0|0|0|0|0|0	#REF!	#NAME?	#NAME?	#NAME?	#NAME?	#NAME?	#NAME?	#NAME?	#NAME?	#NAME?	#NAME?	#NAME?	#NAME?	#NAME?	#NAME?	#NAME?	#NAME?	#NAME?	#NAME?
VPS33A	VPS33A, CORVET/HOPS core subunit	0|0|0|0|0|0|0|0|0|0|0|0	#REF!	#NAME?	#NAME?	#NAME?	#NAME?	#NAME?	#NAME?	#NAME?	#NAME?	#NAME?	#NAME?	#NAME?	#NAME?	#NAME?	#NAME?	#NAME?	#NAME?	#NAME?	#NAME?
VPS45	vacuolar protein sorting 45 homolog	0|0|0|0|0|0|0|0|0|0|8|8	#REF!	#NAME?	#NAME?	#NAME?	#NAME?	#NAME?	#NAME?	#NAME?	#NAME?	#NAME?	#NAME?	#NAME?	#NAME?	#NAME?	#NAME?	#NAME?	#NAME?	#NAME?	#NAME?
VAT1	vesicle amine transport 1	0|0|0|0|0|0|0|0|0|0|5|0	#REF!	#NAME?	#NAME?	#NAME?	#NAME?	#NAME?	#NAME?	#NAME?	#NAME?	#NAME?	#NAME?	#NAME?	#NAME?	#NAME?	#NAME?	#NAME?	#NAME?	#NAME?	#NAME?
CASK	calcium/calmodulin dependent serine protein kinase	0|0|0|0|0|0|0|0|0|0|0|0	#REF!	#NAME?	#NAME?	#NAME?	#NAME?	#NAME?	#NAME?	#NAME?	#NAME?	#NAME?	#NAME?	#NAME?	#NAME?	#NAME?	#NAME?	#NAME?	#NAME?	#NAME?	#NAME?
ACAP2	ArfGAP with coiled-coil, ankyrin repeat and PH domains 2	0|0|0|0|0|0|0|0|0|0|0|0	#REF!	#NAME?	#NAME?	#NAME?	#NAME?	#NAME?	#NAME?	#NAME?	#NAME?	#NAME?	#NAME?	#NAME?	#NAME?	#NAME?	#NAME?	#NAME?	#NAME?	#NAME?	#NAME?
SLC39A10	solute carrier family 39 member 10	0|0|0|0|0|0|0|0|0|0|0|0	#REF!	#NAME?	#NAME?	#NAME?	#NAME?	#NAME?	#NAME?	#NAME?	#NAME?	#NAME?	#NAME?	#NAME?	#NAME?	#NAME?	#NAME?	#NAME?	#NAME?	#NAME?	#NAME?
TBC1D13	TBC1 domain family member 13	0|0|0|0|0|0|0|0|0|0|0|0	#REF!	#NAME?	#NAME?	#NAME?	#NAME?	#NAME?	#NAME?	#NAME?	#NAME?	#NAME?	#NAME?	#NAME?	#NAME?	#NAME?	#NAME?	#NAME?	#NAME?	#NAME?	#NAME?
TC2N	tandem C2 domains, nuclear	0|0|0|0|0|0|0|0|0|0|0|0	#REF!	#NAME?	#NAME?	#NAME?	#NAME?	#NAME?	#NAME?	#NAME?	#NAME?	#NAME?	#NAME?	#NAME?	#NAME?	#NAME?	#NAME?	#NAME?	#NAME?	#NAME?	#NAME?
PACSIN3	protein kinase C and casein kinase substrate in neurons 3	0|0|0|0|0|0|0|0|0|0|0|0	#REF!	#NAME?	#NAME?	#NAME?	#NAME?	#NAME?	#NAME?	#NAME?	#NAME?	#NAME?	#NAME?	#NAME?	#NAME?	#NAME?	#NAME?	#NAME?	#NAME?	#NAME?	#NAME?
TBCEL	tubulin folding cofactor E like	0|0|0|0|0|0|0|0|0|0|0|0	#REF!	#NAME?	#NAME?	#NAME?	#NAME?	#NAME?	#NAME?	#NAME?	#NAME?	#NAME?	#NAME?	#NAME?	#NAME?	#NAME?	#NAME?	#NAME?	#NAME?	#NAME?	#NAME?
PLD1	phospholipase D1	0|0|0|0|0|0|0|0|0|0|0|0	#REF!	#NAME?	#NAME?	#NAME?	#NAME?	#NAME?	#NAME?	#NAME?	#NAME?	#NAME?	#NAME?	#NAME?	#NAME?	#NAME?	#NAME?	#NAME?	#NAME?	#NAME?	#NAME?
RILPL1	Rab interacting lysosomal protein like 1	0|0|0|0|0|0|0|0|0|0|0|0	#REF!	#NAME?	#NAME?	#NAME?	#NAME?	#NAME?	#NAME?	#NAME?	#NAME?	#NAME?	#NAME?	#NAME?	#NAME?	#NAME?	#NAME?	#NAME?	#NAME?	#NAME?	#NAME?
TBC1D5	TBC1 domain family member 5	0|0|0|0|0|0|0|0|0|0|0|0	#REF!	#NAME?	#NAME?	#NAME?	#NAME?	#NAME?	#NAME?	#NAME?	#NAME?	#NAME?	#NAME?	#NAME?	#NAME?	#NAME?	#NAME?	#NAME?	#NAME?	#NAME?	#NAME?
MB21D2	Mab-21 domain containing 2	4|0|4|4|3|3|0|0|0|0|17|12	#REF!	#NAME?	#NAME?	#NAME?	#NAME?	#NAME?	#NAME?	#NAME?	#NAME?	#NAME?	#NAME?	#NAME?	#NAME?	#NAME?	#NAME?	#NAME?	#NAME?	#NAME?	#NAME?
C14orf133	VPS33B interacting protein, apical-basolateral polarity regulator, spe-39 homolog	0|0|0|0|0|0|0|0|0|0|0|0	#REF!	#NAME?	#NAME?	#NAME?	#NAME?	#NAME?	#NAME?	#NAME?	#NAME?	#NAME?	#NAME?	#NAME?	#NAME?	#NAME?	#NAME?	#NAME?	#NAME?	#NAME?	#NAME?
TAMM41	TAM41 mitochondrial translocator assembly and maintenance homolog	0|0|0|0|0|0|0|0|0|0|0|0	#REF!	#NAME?	#NAME?	#NAME?	#NAME?	#NAME?	#NAME?	#NAME?	#NAME?	#NAME?	#NAME?	#NAME?	#NAME?	#NAME?	#NAME?	#NAME?	#NAME?	#NAME?	#NAME?
ATP6V1F	ATPase H+ transporting V1 subunit F	0|0|0|0|0|0|0|0|0|0|2|0	#REF!	#NAME?	#NAME?	#NAME?	#NAME?	#NAME?	#NAME?	#NAME?	#NAME?	#NAME?	#NAME?	#NAME?	#NAME?	#NAME?	#NAME?	#NAME?	#NAME?	#NAME?	#NAME?
AASDHPPT	aminoadipate-semialdehyde dehydrogenase-phosphopantetheinyl transferase	0|0|0|0|0|0|0|0|0|0|2|0	#REF!	#NAME?	#NAME?	#NAME?	#NAME?	#NAME?	#NAME?	#NAME?	#NAME?	#NAME?	#NAME?	#NAME?	#NAME?	#NAME?	#NAME?	#NAME?	#NAME?	#NAME?	#NAME?
FCGRT	Fc fragment of IgG receptor and transporter	0|0|0|0|0|0|0|0|0|0|0|0	#REF!	#NAME?	#NAME?	#NAME?	#NAME?	#NAME?	#NAME?	#NAME?	#NAME?	#NAME?	#NAME?	#NAME?	#NAME?	#NAME?	#NAME?	#NAME?	#NAME?	#NAME?	#NAME?
STIM1	stromal interaction molecule 1	0|0|0|2|0|0|0|0|3|0|0|0	#REF!	#NAME?	#NAME?	#NAME?	#NAME?	#NAME?	#NAME?	#NAME?	#NAME?	#NAME?	#NAME?	#NAME?	#NAME?	#NAME?	#NAME?	#NAME?	#NAME?	#NAME?	#NAME?
SLC30A4	solute carrier family 30 member 4	0|0|0|0|0|0|0|0|0|0|0|0	#REF!	#NAME?	#NAME?	#NAME?	#NAME?	#NAME?	#NAME?	#NAME?	#NAME?	#NAME?	#NAME?	#NAME?	#NAME?	#NAME?	#NAME?	#NAME?	#NAME?	#NAME?	#NAME?
ITPK1	inositol-tetrakisphosphate 1-kinase	0|0|0|0|0|0|0|0|0|0|0|0	#REF!	#NAME?	#NAME?	#NAME?	#NAME?	#NAME?	#NAME?	#NAME?	#NAME?	#NAME?	#NAME?	#NAME?	#NAME?	#NAME?	#NAME?	#NAME?	#NAME?	#NAME?	#NAME?
CLPTM1L	CLPTM1 like	0|0|0|0|0|0|0|0|0|0|0|0	#REF!	#NAME?	#NAME?	#NAME?	#NAME?	#NAME?	#NAME?	#NAME?	#NAME?	#NAME?	#NAME?	#NAME?	#NAME?	#NAME?	#NAME?	#NAME?	#NAME?	#NAME?	#NAME?
SLC38A2	solute carrier family 38 member 2	0|2|2|4|0|0|0|0|0|0|0|0	#REF!	#NAME?	#NAME?	#NAME?	#NAME?	#NAME?	#NAME?	#NAME?	#NAME?	#NAME?	#NAME?	#NAME?	#NAME?	#NAME?	#NAME?	#NAME?	#NAME?	#NAME?	#NAME?
EXOC2	exocyst complex component 2	0|0|0|0|0|0|0|0|0|0|0|0	#REF!	#NAME?	#NAME?	#NAME?	#NAME?	#NAME?	#NAME?	#NAME?	#NAME?	#NAME?	#NAME?	#NAME?	#NAME?	#NAME?	#NAME?	#NAME?	#NAME?	#NAME?	#NAME?
AGPAT9	lysophosphatidylcholine acyltransferase 1	0|0|0|0|0|0|0|0|0|0|4|2	#REF!	#NAME?	#NAME?	#NAME?	#NAME?	#NAME?	#NAME?	#NAME?	#NAME?	#NAME?	#NAME?	#NAME?	#NAME?	#NAME?	#NAME?	#NAME?	#NAME?	#NAME?	#NAME?
TBC1D20	TBC1 domain family member 20	0|0|0|0|0|0|0|0|0|0|0|0	#REF!	#NAME?	#NAME?	#NAME?	#NAME?	#NAME?	#NAME?	#NAME?	#NAME?	#NAME?	#NAME?	#NAME?	#NAME?	#NAME?	#NAME?	#NAME?	#NAME?	#NAME?	#NAME?
AKAP10	A-kinase anchoring protein 10	0|0|0|0|0|0|0|0|0|0|3|2	#REF!	#NAME?	#NAME?	#NAME?	#NAME?	#NAME?	#NAME?	#NAME?	#NAME?	#NAME?	#NAME?	#NAME?	#NAME?	#NAME?	#NAME?	#NAME?	#NAME?	#NAME?	#NAME?
MYO5A	myosin VA	0|0|0|0|0|0|0|0|0|0|0|0	#REF!	#NAME?	#NAME?	#NAME?	#NAME?	#NAME?	#NAME?	#NAME?	#NAME?	#NAME?	#NAME?	#NAME?	#NAME?	#NAME?	#NAME?	#NAME?	#NAME?	#NAME?	#NAME?
TBC1D23	TBC1 domain family member 23	0|0|0|0|0|0|0|0|0|0|0|0	#REF!	#NAME?	#NAME?	#NAME?	#NAME?	#NAME?	#NAME?	#NAME?	#NAME?	#NAME?	#NAME?	#NAME?	#NAME?	#NAME?	#NAME?	#NAME?	#NAME?	#NAME?	#NAME?
DENND4A	DENN domain containing 4A	0|0|0|0|0|0|0|0|0|0|0|0	#REF!	#NAME?	#NAME?	#NAME?	#NAME?	#NAME?	#NAME?	#NAME?	#NAME?	#NAME?	#NAME?	#NAME?	#NAME?	#NAME?	#NAME?	#NAME?	#NAME?	#NAME?	#NAME?
BSDC1	BSD domain containing 1	0|0|0|0|0|0|0|0|0|0|0|0	#REF!	#NAME?	#NAME?	#NAME?	#NAME?	#NAME?	#NAME?	#NAME?	#NAME?	#NAME?	#NAME?	#NAME?	#NAME?	#NAME?	#NAME?	#NAME?	#NAME?	#NAME?	#NAME?
ITGAV	integrin subunit alpha V	0|0|0|0|0|0|0|0|0|0|0|0	#REF!	#NAME?	#NAME?	#NAME?	#NAME?	#NAME?	#NAME?	#NAME?	#NAME?	#NAME?	#NAME?	#NAME?	#NAME?	#NAME?	#NAME?	#NAME?	#NAME?	#NAME?	#NAME?
SH3GL3	SH3 domain containing GRB2 like 3, endophilin A3	0|0|0|0|0|0|0|0|0|0|0|0	#REF!	#NAME?	#NAME?	#NAME?	#NAME?	#NAME?	#NAME?	#NAME?	#NAME?	#NAME?	#NAME?	#NAME?	#NAME?	#NAME?	#NAME?	#NAME?	#NAME?	#NAME?	#NAME?
VPS37A	VPS37A, ESCRT-I subunit	0|0|0|0|0|0|0|0|0|0|0|0	#REF!	#NAME?	#NAME?	#NAME?	#NAME?	#NAME?	#NAME?	#NAME?	#NAME?	#NAME?	#NAME?	#NAME?	#NAME?	#NAME?	#NAME?	#NAME?	#NAME?	#NAME?	#NAME?
SNAP47	synaptosome associated protein 47	0|0|0|0|0|0|0|0|0|0|0|0	#REF!	#NAME?	#NAME?	#NAME?	#NAME?	#NAME?	#NAME?	#NAME?	#NAME?	#NAME?	#NAME?	#NAME?	#NAME?	#NAME?	#NAME?	#NAME?	#NAME?	#NAME?	#NAME?
C12orf23	transmembrane protein 263	0|0|0|0|0|0|0|0|0|0|0|0	#REF!	#NAME?	#NAME?	#NAME?	#NAME?	#NAME?	#NAME?	#NAME?	#NAME?	#NAME?	#NAME?	#NAME?	#NAME?	#NAME?	#NAME?	#NAME?	#NAME?	#NAME?	#NAME?
CHMP7	charged multivesicular body protein 7	0|0|0|0|0|0|0|0|0|0|0|0	#REF!	#NAME?	#NAME?	#NAME?	#NAME?	#NAME?	#NAME?	#NAME?	#NAME?	#NAME?	#NAME?	#NAME?	#NAME?	#NAME?	#NAME?	#NAME?	#NAME?	#NAME?	#NAME?
UBXN4	UBX domain protein 4	0|0|0|2|0|0|0|0|0|0|0|0	#REF!	#NAME?	#NAME?	#NAME?	#NAME?	#NAME?	#NAME?	#NAME?	#NAME?	#NAME?	#NAME?	#NAME?	#NAME?	#NAME?	#NAME?	#NAME?	#NAME?	#NAME?	#NAME?
RAB11FIP5	RAB11 family interacting protein 5	0|0|0|0|0|0|0|0|0|0|3|2	#REF!	#NAME?	#NAME?	#NAME?	#NAME?	#NAME?	#NAME?	#NAME?	#NAME?	#NAME?	#NAME?	#NAME?	#NAME?	#NAME?	#NAME?	#NAME?	#NAME?	#NAME?	#NAME?
FAM109A	PH domain containing endocytic trafficking adaptor 1	0|0|0|0|0|0|0|0|0|0|0|0	#REF!	#NAME?	#NAME?	#NAME?	#NAME?	#NAME?	#NAME?	#NAME?	#NAME?	#NAME?	#NAME?	#NAME?	#NAME?	#NAME?	#NAME?	#NAME?	#NAME?	#NAME?	#NAME?
COX7A2	cytochrome c oxidase subunit 7A2	0|0|0|0|0|0|0|0|0|0|0|0	#REF!	#NAME?	#NAME?	#NAME?	#NAME?	#NAME?	#NAME?	#NAME?	#NAME?	#NAME?	#NAME?	#NAME?	#NAME?	#NAME?	#NAME?	#NAME?	#NAME?	#NAME?	#NAME?
TMEM48	NDC1 transmembrane nucleoporin	0|0|0|0|0|0|0|0|0|0|2|0	#REF!	#NAME?	#NAME?	#NAME?	#NAME?	#NAME?	#NAME?	#NAME?	#NAME?	#NAME?	#NAME?	#NAME?	#NAME?	#NAME?	#NAME?	#NAME?	#NAME?	#NAME?	#NAME?
STIM2	stromal interaction molecule 2	0|0|0|0|0|0|0|0|0|0|0|0	#REF!	#NAME?	#NAME?	#NAME?	#NAME?	#NAME?	#NAME?	#NAME?	#NAME?	#NAME?	#NAME?	#NAME?	#NAME?	#NAME?	#NAME?	#NAME?	#NAME?	#NAME?	#NAME?
STX12	syntaxin 12	0|0|0|0|0|0|0|0|0|0|0|2	#REF!	#NAME?	#NAME?	#NAME?	#NAME?	#NAME?	#NAME?	#NAME?	#NAME?	#NAME?	#NAME?	#NAME?	#NAME?	#NAME?	#NAME?	#NAME?	#NAME?	#NAME?	#NAME?
KIAA0528	C2 calcium dependent domain containing 5	0|0|0|0|0|0|0|0|0|0|0|0	#REF!	#NAME?	#NAME?	#NAME?	#NAME?	#NAME?	#NAME?	#NAME?	#NAME?	#NAME?	#NAME?	#NAME?	#NAME?	#NAME?	#NAME?	#NAME?	#NAME?	#NAME?	#NAME?
SLC33A1	solute carrier family 33 member 1	0|0|0|0|0|0|0|0|0|0|0|0	#REF!	#NAME?	#NAME?	#NAME?	#NAME?	#NAME?	#NAME?	#NAME?	#NAME?	#NAME?	#NAME?	#NAME?	#NAME?	#NAME?	#NAME?	#NAME?	#NAME?	#NAME?	#NAME?
EHD1	EH domain containing 1	0|0|0|0|0|0|0|0|0|0|0|0	#REF!	#NAME?	#NAME?	#NAME?	#NAME?	#NAME?	#NAME?	#NAME?	#NAME?	#NAME?	#NAME?	#NAME?	#NAME?	#NAME?	#NAME?	#NAME?	#NAME?	#NAME?	#NAME?
GOLGA5	golgin A5	8|6|11|6|4|4|0|3|15|11|11|12	#REF!	#NAME?	#NAME?	#NAME?	#NAME?	#NAME?	#NAME?	#NAME?	#NAME?	#NAME?	#NAME?	#NAME?	#NAME?	#NAME?	#NAME?	#NAME?	#NAME?	#NAME?	#NAME?
EXOC1	exocyst complex component 1	0|0|0|0|0|0|0|0|0|0|0|0	#REF!	#NAME?	#NAME?	#NAME?	#NAME?	#NAME?	#NAME?	#NAME?	#NAME?	#NAME?	#NAME?	#NAME?	#NAME?	#NAME?	#NAME?	#NAME?	#NAME?	#NAME?	#NAME?
EXOC3	exocyst complex component 3	0|0|2|0|2|0|0|0|3|4|17|17	#REF!	#NAME?	#NAME?	#NAME?	#NAME?	#NAME?	#NAME?	#NAME?	#NAME?	#NAME?	#NAME?	#NAME?	#NAME?	#NAME?	#NAME?	#NAME?	#NAME?	#NAME?	#NAME?
WDFY3	WD repeat and FYVE domain containing 3	0|0|0|0|0|0|0|0|0|0|0|0	#REF!	#NAME?	#NAME?	#NAME?	#NAME?	#NAME?	#NAME?	#NAME?	#NAME?	#NAME?	#NAME?	#NAME?	#NAME?	#NAME?	#NAME?	#NAME?	#NAME?	#NAME?	#NAME?
MICALL1	MICAL like 1	0|0|2|0|0|0|3|0|0|0|10|8	#REF!	#NAME?	#NAME?	#NAME?	#NAME?	#NAME?	#NAME?	#NAME?	#NAME?	#NAME?	#NAME?	#NAME?	#NAME?	#NAME?	#NAME?	#NAME?	#NAME?	#NAME?	#NAME?
TMEM57	macoilin 1	0|0|0|0|0|0|0|0|0|0|0|0	#REF!	#NAME?	#NAME?	#NAME?	#NAME?	#NAME?	#NAME?	#NAME?	#NAME?	#NAME?	#NAME?	#NAME?	#NAME?	#NAME?	#NAME?	#NAME?	#NAME?	#NAME?	#NAME?
AUP1	AUP1, lipid droplet regulating VLDL assembly factor	0|0|0|0|0|0|0|0|0|0|0|0	#REF!	#NAME?	#NAME?	#NAME?	#NAME?	#NAME?	#NAME?	#NAME?	#NAME?	#NAME?	#NAME?	#NAME?	#NAME?	#NAME?	#NAME?	#NAME?	#NAME?	#NAME?	#NAME?
SGPL1	sphingosine-1-phosphate lyase 1	0|0|0|0|0|0|0|0|0|0|0|0	#REF!	#NAME?	#NAME?	#NAME?	#NAME?	#NAME?	#NAME?	#NAME?	#NAME?	#NAME?	#NAME?	#NAME?	#NAME?	#NAME?	#NAME?	#NAME?	#NAME?	#NAME?	#NAME?
UNC5B	unc-5 netrin receptor B	0|0|0|0|0|0|0|0|0|0|0|0	#REF!	#NAME?	#NAME?	#NAME?	#NAME?	#NAME?	#NAME?	#NAME?	#NAME?	#NAME?	#NAME?	#NAME?	#NAME?	#NAME?	#NAME?	#NAME?	#NAME?	#NAME?	#NAME?
COG3	component of oligomeric golgi complex 3	0|0|0|0|0|0|0|0|0|0|0|0	#REF!	#NAME?	#NAME?	#NAME?	#NAME?	#NAME?	#NAME?	#NAME?	#NAME?	#NAME?	#NAME?	#NAME?	#NAME?	#NAME?	#NAME?	#NAME?	#NAME?	#NAME?	#NAME?
OCLN	occludin	0|0|0|0|0|0|0|0|0|0|0|0	#REF!	#NAME?	#NAME?	#NAME?	#NAME?	#NAME?	#NAME?	#NAME?	#NAME?	#NAME?	#NAME?	#NAME?	#NAME?	#NAME?	#NAME?	#NAME?	#NAME?	#NAME?	#NAME?
PODXL	podocalyxin like	0|0|0|0|0|0|0|0|0|0|0|0	#REF!	#NAME?	#NAME?	#NAME?	#NAME?	#NAME?	#NAME?	#NAME?	#NAME?	#NAME?	#NAME?	#NAME?	#NAME?	#NAME?	#NAME?	#NAME?	#NAME?	#NAME?	#NAME?
PPP1R37	protein phosphatase 1 regulatory subunit 37	0|0|0|0|0|0|0|0|0|0|0|0	#REF!	#NAME?	#NAME?	#NAME?	#NAME?	#NAME?	#NAME?	#NAME?	#NAME?	#NAME?	#NAME?	#NAME?	#NAME?	#NAME?	#NAME?	#NAME?	#NAME?	#NAME?	#NAME?
LPCAT1	lysophosphatidylcholine acyltransferase 1	0|0|0|0|0|0|0|0|0|0|0|0	#REF!	#NAME?	#NAME?	#NAME?	#NAME?	#NAME?	#NAME?	#NAME?	#NAME?	#NAME?	#NAME?	#NAME?	#NAME?	#NAME?	#NAME?	#NAME?	#NAME?	#NAME?	#NAME?
RAB7A	RAB7A, member RAS oncogene family	6|4|0|0|5|0|0|5|7|7|13|15	#REF!	#NAME?	#NAME?	#NAME?	#NAME?	#NAME?	#NAME?	#NAME?	#NAME?	#NAME?	#NAME?	#NAME?	#NAME?	#NAME?	#NAME?	#NAME?	#NAME?	#NAME?	#NAME?
RAB23	RAB23, member RAS oncogene family	0|0|0|0|0|0|0|0|0|0|0|0	#REF!	#NAME?	#NAME?	#NAME?	#NAME?	#NAME?	#NAME?	#NAME?	#NAME?	#NAME?	#NAME?	#NAME?	#NAME?	#NAME?	#NAME?	#NAME?	#NAME?	#NAME?	#NAME?
RALGAPB	Ral GTPase activating protein non-catalytic beta subunit	3|2|2|0|0|0|0|0|0|0|0|0	#REF!	#NAME?	#NAME?	#NAME?	#NAME?	#NAME?	#NAME?	#NAME?	#NAME?	#NAME?	#NAME?	#NAME?	#NAME?	#NAME?	#NAME?	#NAME?	#NAME?	#NAME?	#NAME?
SOAT1	sterol O-acyltransferase 1	0|0|0|0|0|0|0|0|0|0|0|0	#REF!	#NAME?	#NAME?	#NAME?	#NAME?	#NAME?	#NAME?	#NAME?	#NAME?	#NAME?	#NAME?	#NAME?	#NAME?	#NAME?	#NAME?	#NAME?	#NAME?	#NAME?	#NAME?
SSBP1	single stranded DNA binding protein 1	0|0|0|0|0|2|0|0|0|0|0|0	#REF!	#NAME?	#NAME?	#NAME?	#NAME?	#NAME?	#NAME?	#NAME?	#NAME?	#NAME?	#NAME?	#NAME?	#NAME?	#NAME?	#NAME?	#NAME?	#NAME?	#NAME?	#NAME?
UBE2J1	ubiquitin conjugating enzyme E2 J1	0|0|0|0|0|0|0|0|0|0|0|0	#REF!	#NAME?	#NAME?	#NAME?	#NAME?	#NAME?	#NAME?	#NAME?	#NAME?	#NAME?	#NAME?	#NAME?	#NAME?	#NAME?	#NAME?	#NAME?	#NAME?	#NAME?	#NAME?
STOM	stomatin	0|0|0|0|0|0|0|0|0|0|0|0	#REF!	#NAME?	#NAME?	#NAME?	#NAME?	#NAME?	#NAME?	#NAME?	#NAME?	#NAME?	#NAME?	#NAME?	#NAME?	#NAME?	#NAME?	#NAME?	#NAME?	#NAME?	#NAME?
SLC20A2	solute carrier family 20 member 2	0|0|0|0|0|0|0|0|0|0|0|0	#REF!	#NAME?	#NAME?	#NAME?	#NAME?	#NAME?	#NAME?	#NAME?	#NAME?	#NAME?	#NAME?	#NAME?	#NAME?	#NAME?	#NAME?	#NAME?	#NAME?	#NAME?	#NAME?
SENP1	SUMO specific peptidase 1	0|0|0|0|0|0|0|0|0|0|0|0	#REF!	#NAME?	#NAME?	#NAME?	#NAME?	#NAME?	#NAME?	#NAME?	#NAME?	#NAME?	#NAME?	#NAME?	#NAME?	#NAME?	#NAME?	#NAME?	#NAME?	#NAME?	#NAME?
PANX1	pannexin 1	0|0|0|0|0|0|0|0|0|0|0|0	#REF!	#NAME?	#NAME?	#NAME?	#NAME?	#NAME?	#NAME?	#NAME?	#NAME?	#NAME?	#NAME?	#NAME?	#NAME?	#NAME?	#NAME?	#NAME?	#NAME?	#NAME?	#NAME?
CNNM3	cyclin and CBS domain divalent metal cation transport mediator 3	0|0|0|0|0|0|0|0|0|0|0|0	#REF!	#NAME?	#NAME?	#NAME?	#NAME?	#NAME?	#NAME?	#NAME?	#NAME?	#NAME?	#NAME?	#NAME?	#NAME?	#NAME?	#NAME?	#NAME?	#NAME?	#NAME?	#NAME?
TBC1D22B	TBC1 domain family member 22B	0|0|2|0|0|0|0|0|0|0|2|2	#REF!	#NAME?	#NAME?	#NAME?	#NAME?	#NAME?	#NAME?	#NAME?	#NAME?	#NAME?	#NAME?	#NAME?	#NAME?	#NAME?	#NAME?	#NAME?	#NAME?	#NAME?	#NAME?
ATP11C	ATPase phospholipid transporting 11C	0|0|0|0|0|0|0|0|0|0|0|0	#REF!	#NAME?	#NAME?	#NAME?	#NAME?	#NAME?	#NAME?	#NAME?	#NAME?	#NAME?	#NAME?	#NAME?	#NAME?	#NAME?	#NAME?	#NAME?	#NAME?	#NAME?	#NAME?
DENND4C	DENN domain containing 4C	11|6|7|9|11|14|6|9|14|7|6|6	#REF!	#NAME?	#NAME?	#NAME?	#NAME?	#NAME?	#NAME?	#NAME?	#NAME?	#NAME?	#NAME?	#NAME?	#NAME?	#NAME?	#NAME?	#NAME?	#NAME?	#NAME?	#NAME?
C20orf30	transmembrane protein 230	0|0|0|0|0|0|0|0|0|0|0|0	#REF!	#NAME?	#NAME?	#NAME?	#NAME?	#NAME?	#NAME?	#NAME?	#NAME?	#NAME?	#NAME?	#NAME?	#NAME?	#NAME?	#NAME?	#NAME?	#NAME?	#NAME?	#NAME?
WDR41	WD repeat domain 41	5|0|6|5|5|4|2|0|6|4|18|16	#REF!	#NAME?	#NAME?	#NAME?	#NAME?	#NAME?	#NAME?	#NAME?	#NAME?	#NAME?	#NAME?	#NAME?	#NAME?	#NAME?	#NAME?	#NAME?	#NAME?	#NAME?	#NAME?
PTRF	caveolae associated protein 1	0|0|0|0|0|0|0|0|0|0|0|0	#REF!	#NAME?	#NAME?	#NAME?	#NAME?	#NAME?	#NAME?	#NAME?	#NAME?	#NAME?	#NAME?	#NAME?	#NAME?	#NAME?	#NAME?	#NAME?	#NAME?	#NAME?	#NAME?
CAMLG	calcium modulating ligand	0|0|0|0|0|0|0|0|0|0|0|0	#REF!	#NAME?	#NAME?	#NAME?	#NAME?	#NAME?	#NAME?	#NAME?	#NAME?	#NAME?	#NAME?	#NAME?	#NAME?	#NAME?	#NAME?	#NAME?	#NAME?	#NAME?	#NAME?
CLNS1A	chloride nucleotide-sensitive channel 1A	3|4|5|2|6|5|4|0|20|17|15|13	#REF!	#NAME?	#NAME?	#NAME?	#NAME?	#NAME?	#NAME?	#NAME?	#NAME?	#NAME?	#NAME?	#NAME?	#NAME?	#NAME?	#NAME?	#NAME?	#NAME?	#NAME?	#NAME?
OPHN1	oligophrenin 1	0|0|0|0|0|0|0|0|0|0|0|0	#REF!	#NAME?	#NAME?	#NAME?	#NAME?	#NAME?	#NAME?	#NAME?	#NAME?	#NAME?	#NAME?	#NAME?	#NAME?	#NAME?	#NAME?	#NAME?	#NAME?	#NAME?	#NAME?
PTPN9	protein tyrosine phosphatase, non-receptor type 9	0|0|0|0|0|0|0|0|0|0|0|0	#REF!	#NAME?	#NAME?	#NAME?	#NAME?	#NAME?	#NAME?	#NAME?	#NAME?	#NAME?	#NAME?	#NAME?	#NAME?	#NAME?	#NAME?	#NAME?	#NAME?	#NAME?	#NAME?
SLC7A1	solute carrier family 7 member 1	0|0|0|0|0|0|0|0|0|0|0|0	#REF!	#NAME?	#NAME?	#NAME?	#NAME?	#NAME?	#NAME?	#NAME?	#NAME?	#NAME?	#NAME?	#NAME?	#NAME?	#NAME?	#NAME?	#NAME?	#NAME?	#NAME?	#NAME?
SNRPG	small nuclear ribonucleoprotein polypeptide G	0|0|0|0|0|0|0|0|0|0|0|0	#REF!	#NAME?	#NAME?	#NAME?	#NAME?	#NAME?	#NAME?	#NAME?	#NAME?	#NAME?	#NAME?	#NAME?	#NAME?	#NAME?	#NAME?	#NAME?	#NAME?	#NAME?	#NAME?
STX10	syntaxin 10	0|0|0|0|0|0|0|0|0|0|0|0	#REF!	#NAME?	#NAME?	#NAME?	#NAME?	#NAME?	#NAME?	#NAME?	#NAME?	#NAME?	#NAME?	#NAME?	#NAME?	#NAME?	#NAME?	#NAME?	#NAME?	#NAME?	#NAME?
EMD	emerin	14|16|11|13|6|3|5|5|10|8|25|25	#REF!	#NAME?	#NAME?	#NAME?	#NAME?	#NAME?	#NAME?	#NAME?	#NAME?	#NAME?	#NAME?	#NAME?	#NAME?	#NAME?	#NAME?	#NAME?	#NAME?	#NAME?	#NAME?
GRIPAP1	GRIP1 associated protein 1	0|0|0|0|0|0|0|0|0|0|0|0	#REF!	#NAME?	#NAME?	#NAME?	#NAME?	#NAME?	#NAME?	#NAME?	#NAME?	#NAME?	#NAME?	#NAME?	#NAME?	#NAME?	#NAME?	#NAME?	#NAME?	#NAME?	#NAME?
ARHGAP1	Rho GTPase activating protein 1	0|0|0|0|0|0|0|0|0|0|12|16	#REF!	#NAME?	#NAME?	#NAME?	#NAME?	#NAME?	#NAME?	#NAME?	#NAME?	#NAME?	#NAME?	#NAME?	#NAME?	#NAME?	#NAME?	#NAME?	#NAME?	#NAME?	#NAME?
EFNB1	ephrin B1	0|0|0|0|0|0|0|0|0|0|0|0	#REF!	#NAME?	#NAME?	#NAME?	#NAME?	#NAME?	#NAME?	#NAME?	#NAME?	#NAME?	#NAME?	#NAME?	#NAME?	#NAME?	#NAME?	#NAME?	#NAME?	#NAME?	#NAME?
EFNB2	ephrin B2	0|0|0|0|0|0|0|0|0|0|0|0	#REF!	#NAME?	#NAME?	#NAME?	#NAME?	#NAME?	#NAME?	#NAME?	#NAME?	#NAME?	#NAME?	#NAME?	#NAME?	#NAME?	#NAME?	#NAME?	#NAME?	#NAME?	#NAME?
EIF4EBP1	eukaryotic translation initiation factor 4E binding protein 1	0|0|0|0|0|0|0|0|0|0|0|0	#REF!	#NAME?	#NAME?	#NAME?	#NAME?	#NAME?	#NAME?	#NAME?	#NAME?	#NAME?	#NAME?	#NAME?	#NAME?	#NAME?	#NAME?	#NAME?	#NAME?	#NAME?	#NAME?
STX8	syntaxin 8	0|0|0|0|0|0|0|0|0|0|0|4	#REF!	#NAME?	#NAME?	#NAME?	#NAME?	#NAME?	#NAME?	#NAME?	#NAME?	#NAME?	#NAME?	#NAME?	#NAME?	#NAME?	#NAME?	#NAME?	#NAME?	#NAME?	#NAME?
SCYL2	SCY1 like pseudokinase 2	8|6|8|6|5|2|3|4|6|5|4|3	#REF!	#NAME?	#NAME?	#NAME?	#NAME?	#NAME?	#NAME?	#NAME?	#NAME?	#NAME?	#NAME?	#NAME?	#NAME?	#NAME?	#NAME?	#NAME?	#NAME?	#NAME?	#NAME?
TPD52	tumor protein D52	3|2|4|2|0|4|0|0|5|5|8|8	#REF!	#NAME?	#NAME?	#NAME?	#NAME?	#NAME?	#NAME?	#NAME?	#NAME?	#NAME?	#NAME?	#NAME?	#NAME?	#NAME?	#NAME?	#NAME?	#NAME?	#NAME?	#NAME?
HINT1	histidine triad nucleotide binding protein 1	0|0|0|0|0|0|0|0|0|0|0|0	#REF!	#NAME?	#NAME?	#NAME?	#NAME?	#NAME?	#NAME?	#NAME?	#NAME?	#NAME?	#NAME?	#NAME?	#NAME?	#NAME?	#NAME?	#NAME?	#NAME?	#NAME?	#NAME?
BET1	Bet1 golgi vesicular membrane trafficking protein	0|0|0|0|0|0|0|0|0|0|0|0	#REF!	#NAME?	#NAME?	#NAME?	#NAME?	#NAME?	#NAME?	#NAME?	#NAME?	#NAME?	#NAME?	#NAME?	#NAME?	#NAME?	#NAME?	#NAME?	#NAME?	#NAME?	#NAME?
LMAN1	lectin, mannose binding 1	0|0|0|0|0|0|0|0|0|0|4|4	#REF!	#NAME?	#NAME?	#NAME?	#NAME?	#NAME?	#NAME?	#NAME?	#NAME?	#NAME?	#NAME?	#NAME?	#NAME?	#NAME?	#NAME?	#NAME?	#NAME?	#NAME?	#NAME?
STX6	syntaxin 6	0|0|0|0|0|0|0|0|0|0|0|0	#REF!	#NAME?	#NAME?	#NAME?	#NAME?	#NAME?	#NAME?	#NAME?	#NAME?	#NAME?	#NAME?	#NAME?	#NAME?	#NAME?	#NAME?	#NAME?	#NAME?	#NAME?	#NAME?
FAM129B	family with sequence similarity 129 member B	3|0|0|0|0|0|0|0|0|0|7|6	#REF!	#NAME?	#NAME?	#NAME?	#NAME?	#NAME?	#NAME?	#NAME?	#NAME?	#NAME?	#NAME?	#NAME?	#NAME?	#NAME?	#NAME?	#NAME?	#NAME?	#NAME?	#NAME?
COX4NB	ER membrane protein complex subunit 8	0|0|0|0|0|0|0|0|0|0|0|0	#REF!	#NAME?	#NAME?	#NAME?	#NAME?	#NAME?	#NAME?	#NAME?	#NAME?	#NAME?	#NAME?	#NAME?	#NAME?	#NAME?	#NAME?	#NAME?	#NAME?	#NAME?	#NAME?
CHML	CHM like, Rab escort protein 2	0|0|0|0|0|0|0|0|0|0|0|0	#REF!	#NAME?	#NAME?	#NAME?	#NAME?	#NAME?	#NAME?	#NAME?	#NAME?	#NAME?	#NAME?	#NAME?	#NAME?	#NAME?	#NAME?	#NAME?	#NAME?	#NAME?	#NAME?
ARL6IP5	ADP ribosylation factor like GTPase 6 interacting protein 5	6|3|3|2|0|0|0|0|0|0|0|0	#REF!	#NAME?	#NAME?	#NAME?	#NAME?	#NAME?	#NAME?	#NAME?	#NAME?	#NAME?	#NAME?	#NAME?	#NAME?	#NAME?	#NAME?	#NAME?	#NAME?	#NAME?	#NAME?
VTI1B	vesicle transport through interaction with t-SNAREs 1B	0|0|0|0|0|0|0|0|0|0|0|0	#REF!	#NAME?	#NAME?	#NAME?	#NAME?	#NAME?	#NAME?	#NAME?	#NAME?	#NAME?	#NAME?	#NAME?	#NAME?	#NAME?	#NAME?	#NAME?	#NAME?	#NAME?	#NAME?
ITGA5	integrin subunit alpha 5	0|0|0|0|0|0|0|0|0|0|0|0	#REF!	#NAME?	#NAME?	#NAME?	#NAME?	#NAME?	#NAME?	#NAME?	#NAME?	#NAME?	#NAME?	#NAME?	#NAME?	#NAME?	#NAME?	#NAME?	#NAME?	#NAME?	#NAME?
CISD2	CDGSH iron sulfur domain 2	0|0|0|0|0|0|0|0|0|0|0|0	#REF!	#NAME?	#NAME?	#NAME?	#NAME?	#NAME?	#NAME?	#NAME?	#NAME?	#NAME?	#NAME?	#NAME?	#NAME?	#NAME?	#NAME?	#NAME?	#NAME?	#NAME?	#NAME?
SLC30A9	solute carrier family 30 member 9	0|0|0|0|0|0|0|0|0|0|0|0	#REF!	#NAME?	#NAME?	#NAME?	#NAME?	#NAME?	#NAME?	#NAME?	#NAME?	#NAME?	#NAME?	#NAME?	#NAME?	#NAME?	#NAME?	#NAME?	#NAME?	#NAME?	#NAME?
EXOC5	exocyst complex component 5	0|0|0|0|0|0|0|0|0|0|0|0	#REF!	#NAME?	#NAME?	#NAME?	#NAME?	#NAME?	#NAME?	#NAME?	#NAME?	#NAME?	#NAME?	#NAME?	#NAME?	#NAME?	#NAME?	#NAME?	#NAME?	#NAME?	#NAME?
YKT6	YKT6 v-SNARE homolog	8|4|6|8|3|6|6|3|12|13|27|31	#REF!	#NAME?	#NAME?	#NAME?	#NAME?	#NAME?	#NAME?	#NAME?	#NAME?	#NAME?	#NAME?	#NAME?	#NAME?	#NAME?	#NAME?	#NAME?	#NAME?	#NAME?	#NAME?
AVL9	AVL9 cell migration associated	0|0|0|0|0|0|0|0|0|0|0|0	#REF!	#NAME?	#NAME?	#NAME?	#NAME?	#NAME?	#NAME?	#NAME?	#NAME?	#NAME?	#NAME?	#NAME?	#NAME?	#NAME?	#NAME?	#NAME?	#NAME?	#NAME?	#NAME?
DIAPH2	diaphanous related formin 2	0|0|0|0|0|0|0|0|0|0|0|0	#REF!	#NAME?	#NAME?	#NAME?	#NAME?	#NAME?	#NAME?	#NAME?	#NAME?	#NAME?	#NAME?	#NAME?	#NAME?	#NAME?	#NAME?	#NAME?	#NAME?	#NAME?	#NAME?
TMEM115	transmembrane protein 115	0|0|0|0|0|0|0|0|0|0|0|0	#REF!	#NAME?	#NAME?	#NAME?	#NAME?	#NAME?	#NAME?	#NAME?	#NAME?	#NAME?	#NAME?	#NAME?	#NAME?	#NAME?	#NAME?	#NAME?	#NAME?	#NAME?	#NAME?
CHP	ras homolog family member V	0|0|0|0|0|0|0|0|0|0|0|0	#REF!	#NAME?	#NAME?	#NAME?	#NAME?	#NAME?	#NAME?	#NAME?	#NAME?	#NAME?	#NAME?	#NAME?	#NAME?	#NAME?	#NAME?	#NAME?	#NAME?	#NAME?	#NAME?
ARHGEF10	Rho guanine nucleotide exchange factor 10	0|0|2|0|0|0|0|0|0|2|0|0	#REF!	#NAME?	#NAME?	#NAME?	#NAME?	#NAME?	#NAME?	#NAME?	#NAME?	#NAME?	#NAME?	#NAME?	#NAME?	#NAME?	#NAME?	#NAME?	#NAME?	#NAME?	#NAME?
RABL3	RAB, member of RAS oncogene family like 3	0|0|0|0|0|0|0|0|0|0|3|3	#REF!	#NAME?	#NAME?	#NAME?	#NAME?	#NAME?	#NAME?	#NAME?	#NAME?	#NAME?	#NAME?	#NAME?	#NAME?	#NAME?	#NAME?	#NAME?	#NAME?	#NAME?	#NAME?
GOPC	golgi associated PDZ and coiled-coil motif containing	0|0|0|0|0|0|0|0|0|0|3|0	#REF!	#NAME?	#NAME?	#NAME?	#NAME?	#NAME?	#NAME?	#NAME?	#NAME?	#NAME?	#NAME?	#NAME?	#NAME?	#NAME?	#NAME?	#NAME?	#NAME?	#NAME?	#NAME?
LLGL1	LLGL1, scribble cell polarity complex component	0|0|0|0|0|0|0|0|0|0|0|0	#REF!	#NAME?	#NAME?	#NAME?	#NAME?	#NAME?	#NAME?	#NAME?	#NAME?	#NAME?	#NAME?	#NAME?	#NAME?	#NAME?	#NAME?	#NAME?	#NAME?	#NAME?	#NAME?
VANGL2	VANGL planar cell polarity protein 2	0|0|0|0|0|0|0|0|0|0|0|0	#REF!	#NAME?	#NAME?	#NAME?	#NAME?	#NAME?	#NAME?	#NAME?	#NAME?	#NAME?	#NAME?	#NAME?	#NAME?	#NAME?	#NAME?	#NAME?	#NAME?	#NAME?	#NAME?
TMEM209	transmembrane protein 209	0|0|0|0|0|0|0|0|0|0|0|0	#REF!	#NAME?	#NAME?	#NAME?	#NAME?	#NAME?	#NAME?	#NAME?	#NAME?	#NAME?	#NAME?	#NAME?	#NAME?	#NAME?	#NAME?	#NAME?	#NAME?	#NAME?	#NAME?
FDFT1	farnesyl-diphosphate farnesyltransferase 1	0|0|0|0|0|0|0|0|0|0|0|0	#REF!	#NAME?	#NAME?	#NAME?	#NAME?	#NAME?	#NAME?	#NAME?	#NAME?	#NAME?	#NAME?	#NAME?	#NAME?	#NAME?	#NAME?	#NAME?	#NAME?	#NAME?	#NAME?
LPHN2	adhesion G protein-coupled receptor L2	0|0|0|0|0|0|0|0|0|0|0|0	#REF!	#NAME?	#NAME?	#NAME?	#NAME?	#NAME?	#NAME?	#NAME?	#NAME?	#NAME?	#NAME?	#NAME?	#NAME?	#NAME?	#NAME?	#NAME?	#NAME?	#NAME?	#NAME?
SNAPIN	SNAP associated protein	0|0|0|0|0|0|0|0|0|0|0|0	#REF!	#NAME?	#NAME?	#NAME?	#NAME?	#NAME?	#NAME?	#NAME?	#NAME?	#NAME?	#NAME?	#NAME?	#NAME?	#NAME?	#NAME?	#NAME?	#NAME?	#NAME?	#NAME?
PREB	prolactin regulatory element binding	0|0|0|0|0|0|0|0|0|0|4|5	#REF!	#NAME?	#NAME?	#NAME?	#NAME?	#NAME?	#NAME?	#NAME?	#NAME?	#NAME?	#NAME?	#NAME?	#NAME?	#NAME?	#NAME?	#NAME?	#NAME?	#NAME?	#NAME?
ARFIP1	ADP ribosylation factor interacting protein 1	0|2|4|3|4|5|3|2|9|8|13|13	#REF!	#NAME?	#NAME?	#NAME?	#NAME?	#NAME?	#NAME?	#NAME?	#NAME?	#NAME?	#NAME?	#NAME?	#NAME?	#NAME?	#NAME?	#NAME?	#NAME?	#NAME?	#NAME?
VPS52	VPS52, GARP complex subunit	0|0|0|0|0|0|0|0|0|0|0|0	#REF!	#NAME?	#NAME?	#NAME?	#NAME?	#NAME?	#NAME?	#NAME?	#NAME?	#NAME?	#NAME?	#NAME?	#NAME?	#NAME?	#NAME?	#NAME?	#NAME?	#NAME?	#NAME?
WDR7	WD repeat domain 7	0|0|0|0|0|0|0|0|0|0|0|0	#REF!	#NAME?	#NAME?	#NAME?	#NAME?	#NAME?	#NAME?	#NAME?	#NAME?	#NAME?	#NAME?	#NAME?	#NAME?	#NAME?	#NAME?	#NAME?	#NAME?	#NAME?	#NAME?
TBL2	transducin beta like 2	0|0|0|0|0|0|0|0|0|0|0|0	#REF!	#NAME?	#NAME?	#NAME?	#NAME?	#NAME?	#NAME?	#NAME?	#NAME?	#NAME?	#NAME?	#NAME?	#NAME?	#NAME?	#NAME?	#NAME?	#NAME?	#NAME?	#NAME?
SAR1B	secretion associated Ras related GTPase 1B	0|0|0|0|0|0|0|0|0|0|0|0	#REF!	#NAME?	#NAME?	#NAME?	#NAME?	#NAME?	#NAME?	#NAME?	#NAME?	#NAME?	#NAME?	#NAME?	#NAME?	#NAME?	#NAME?	#NAME?	#NAME?	#NAME?	#NAME?
RABGEF1	RAB guanine nucleotide exchange factor 1	0|0|0|0|0|0|0|0|0|0|0|0	#REF!	#NAME?	#NAME?	#NAME?	#NAME?	#NAME?	#NAME?	#NAME?	#NAME?	#NAME?	#NAME?	#NAME?	#NAME?	#NAME?	#NAME?	#NAME?	#NAME?	#NAME?	#NAME?
TTC35	ER membrane protein complex subunit 2	0|0|0|0|0|0|0|0|0|0|4|4	#REF!	#NAME?	#NAME?	#NAME?	#NAME?	#NAME?	#NAME?	#NAME?	#NAME?	#NAME?	#NAME?	#NAME?	#NAME?	#NAME?	#NAME?	#NAME?	#NAME?	#NAME?	#NAME?
RAB11FIP2	RAB11 family interacting protein 2	0|0|0|0|0|0|0|0|0|0|0|0	#REF!	#NAME?	#NAME?	#NAME?	#NAME?	#NAME?	#NAME?	#NAME?	#NAME?	#NAME?	#NAME?	#NAME?	#NAME?	#NAME?	#NAME?	#NAME?	#NAME?	#NAME?	#NAME?
TMEM85	ER membrane protein complex subunit 4	0|0|0|0|0|0|0|0|0|0|0|0	#REF!	#NAME?	#NAME?	#NAME?	#NAME?	#NAME?	#NAME?	#NAME?	#NAME?	#NAME?	#NAME?	#NAME?	#NAME?	#NAME?	#NAME?	#NAME?	#NAME?	#NAME?	#NAME?
DHRS7	dehydrogenase/reductase 7	0|0|0|0|0|0|0|0|0|0|0|0	#REF!	#NAME?	#NAME?	#NAME?	#NAME?	#NAME?	#NAME?	#NAME?	#NAME?	#NAME?	#NAME?	#NAME?	#NAME?	#NAME?	#NAME?	#NAME?	#NAME?	#NAME?	#NAME?
C11orf2	intraflagellar transport 46	0|0|0|0|0|0|0|0|0|0|0|0	#REF!	#NAME?	#NAME?	#NAME?	#NAME?	#NAME?	#NAME?	#NAME?	#NAME?	#NAME?	#NAME?	#NAME?	#NAME?	#NAME?	#NAME?	#NAME?	#NAME?	#NAME?	#NAME?
FAM91A1	family with sequence similarity 91 member A1	6|6|5|7|8|4|10|7|10|10|4|7	#REF!	#NAME?	#NAME?	#NAME?	#NAME?	#NAME?	#NAME?	#NAME?	#NAME?	#NAME?	#NAME?	#NAME?	#NAME?	#NAME?	#NAME?	#NAME?	#NAME?	#NAME?	#NAME?
LAMTOR1	late endosomal/lysosomal adaptor, MAPK and MTOR activator 1	0|0|0|0|0|0|0|2|0|0|0|0	#REF!	#NAME?	#NAME?	#NAME?	#NAME?	#NAME?	#NAME?	#NAME?	#NAME?	#NAME?	#NAME?	#NAME?	#NAME?	#NAME?	#NAME?	#NAME?	#NAME?	#NAME?	#NAME?
TMEM111	ER membrane protein complex subunit 3	0|0|0|0|0|0|0|0|0|0|0|0	#REF!	#NAME?	#NAME?	#NAME?	#NAME?	#NAME?	#NAME?	#NAME?	#NAME?	#NAME?	#NAME?	#NAME?	#NAME?	#NAME?	#NAME?	#NAME?	#NAME?	#NAME?	#NAME?
CISD1	CDGSH iron sulfur domain 1	0|0|0|0|0|0|0|0|0|0|0|0	#REF!	#NAME?	#NAME?	#NAME?	#NAME?	#NAME?	#NAME?	#NAME?	#NAME?	#NAME?	#NAME?	#NAME?	#NAME?	#NAME?	#NAME?	#NAME?	#NAME?	#NAME?	#NAME?
VAPA	VAMP associated protein A	5|12|2|4|4|3|0|2|0|0|6|0	#REF!	#NAME?	#NAME?	#NAME?	#NAME?	#NAME?	#NAME?	#NAME?	#NAME?	#NAME?	#NAME?	#NAME?	#NAME?	#NAME?	#NAME?	#NAME?	#NAME?	#NAME?	#NAME?
C15orf24	ER membrane protein complex subunit 7	0|0|0|0|0|0|0|0|0|0|0|0	#REF!	#NAME?	#NAME?	#NAME?	#NAME?	#NAME?	#NAME?	#NAME?	#NAME?	#NAME?	#NAME?	#NAME?	#NAME?	#NAME?	#NAME?	#NAME?	#NAME?	#NAME?	#NAME?
SMPD4	sphingomyelin phosphodiesterase 4	0|0|0|0|0|0|0|0|0|0|0|0	#REF!	#NAME?	#NAME?	#NAME?	#NAME?	#NAME?	#NAME?	#NAME?	#NAME?	#NAME?	#NAME?	#NAME?	#NAME?	#NAME?	#NAME?	#NAME?	#NAME?	#NAME?	#NAME?
PVRL2	nectin cell adhesion molecule 2	0|0|0|0|0|0|0|0|0|0|0|2	#REF!	#NAME?	#NAME?	#NAME?	#NAME?	#NAME?	#NAME?	#NAME?	#NAME?	#NAME?	#NAME?	#NAME?	#NAME?	#NAME?	#NAME?	#NAME?	#NAME?	#NAME?	#NAME?
LAMTOR3	late endosomal/lysosomal adaptor, MAPK and MTOR activator 3	0|0|0|0|0|0|0|0|0|0|0|0	#REF!	#NAME?	#NAME?	#NAME?	#NAME?	#NAME?	#NAME?	#NAME?	#NAME?	#NAME?	#NAME?	#NAME?	#NAME?	#NAME?	#NAME?	#NAME?	#NAME?	#NAME?	#NAME?
CLCC1	chloride channel CLIC like 1	0|0|0|0|0|0|0|0|0|0|0|0	#REF!	#NAME?	#NAME?	#NAME?	#NAME?	#NAME?	#NAME?	#NAME?	#NAME?	#NAME?	#NAME?	#NAME?	#NAME?	#NAME?	#NAME?	#NAME?	#NAME?	#NAME?	#NAME?
SYNE2	spectrin repeat containing nuclear envelope protein 2	0|0|0|0|0|0|0|0|0|0|0|0	#REF!	#NAME?	#NAME?	#NAME?	#NAME?	#NAME?	#NAME?	#NAME?	#NAME?	#NAME?	#NAME?	#NAME?	#NAME?	#NAME?	#NAME?	#NAME?	#NAME?	#NAME?	#NAME?
OCIAD1	OCIA domain containing 1	0|0|0|0|0|0|0|0|0|0|6|8	#REF!	#NAME?	#NAME?	#NAME?	#NAME?	#NAME?	#NAME?	#NAME?	#NAME?	#NAME?	#NAME?	#NAME?	#NAME?	#NAME?	#NAME?	#NAME?	#NAME?	#NAME?	#NAME?
RRAGC	Ras related GTP binding C	0|0|0|0|0|0|0|0|0|0|0|0	#REF!	#NAME?	#NAME?	#NAME?	#NAME?	#NAME?	#NAME?	#NAME?	#NAME?	#NAME?	#NAME?	#NAME?	#NAME?	#NAME?	#NAME?	#NAME?	#NAME?	#NAME?	#NAME?
JUP	junction plakoglobin	5|5|10|2|5|10|3|8|9|4|7|5	#REF!	#NAME?	#NAME?	#NAME?	#NAME?	#NAME?	#NAME?	#NAME?	#NAME?	#NAME?	#NAME?	#NAME?	#NAME?	#NAME?	#NAME?	#NAME?	#NAME?	#NAME?	#NAME?
OCRL	OCRL, inositol polyphosphate-5-phosphatase	6|5|7|4|6|6|5|5|4|7|24|27	#REF!	#NAME?	#NAME?	#NAME?	#NAME?	#NAME?	#NAME?	#NAME?	#NAME?	#NAME?	#NAME?	#NAME?	#NAME?	#NAME?	#NAME?	#NAME?	#NAME?	#NAME?	#NAME?
DSC2	desmocollin 2	0|0|0|0|0|0|0|0|0|0|0|5	#REF!	#NAME?	#NAME?	#NAME?	#NAME?	#NAME?	#NAME?	#NAME?	#NAME?	#NAME?	#NAME?	#NAME?	#NAME?	#NAME?	#NAME?	#NAME?	#NAME?	#NAME?	#NAME?
AIF1L	allograft inflammatory factor 1 like	0|0|0|0|0|0|0|0|0|0|0|0	#REF!	#NAME?	#NAME?	#NAME?	#NAME?	#NAME?	#NAME?	#NAME?	#NAME?	#NAME?	#NAME?	#NAME?	#NAME?	#NAME?	#NAME?	#NAME?	#NAME?	#NAME?	#NAME?
CLCN7	chloride voltage-gated channel 7	0|0|0|0|0|0|0|0|0|0|0|0	#REF!	#NAME?	#NAME?	#NAME?	#NAME?	#NAME?	#NAME?	#NAME?	#NAME?	#NAME?	#NAME?	#NAME?	#NAME?	#NAME?	#NAME?	#NAME?	#NAME?	#NAME?	#NAME?
SMCR8	Smith-Magenis syndrome chromosome region, candidate 8	0|0|0|0|0|0|0|0|0|0|7|7	#REF!	#NAME?	#NAME?	#NAME?	#NAME?	#NAME?	#NAME?	#NAME?	#NAME?	#NAME?	#NAME?	#NAME?	#NAME?	#NAME?	#NAME?	#NAME?	#NAME?	#NAME?	#NAME?
GPR89A	G protein-coupled receptor 89A	0|0|0|0|0|0|0|0|0|0|0|0	#REF!	#NAME?	#NAME?	#NAME?	#NAME?	#NAME?	#NAME?	#NAME?	#NAME?	#NAME?	#NAME?	#NAME?	#NAME?	#NAME?	#NAME?	#NAME?	#NAME?	#NAME?	#NAME?
PTPRJ	protein tyrosine phosphatase, receptor type J	0|0|0|0|0|0|0|0|0|0|0|0	#REF!	#NAME?	#NAME?	#NAME?	#NAME?	#NAME?	#NAME?	#NAME?	#NAME?	#NAME?	#NAME?	#NAME?	#NAME?	#NAME?	#NAME?	#NAME?	#NAME?	#NAME?	#NAME?
BET1L	Bet1 golgi vesicular membrane trafficking protein like	0|0|0|0|0|0|0|0|0|0|0|0	#REF!	#NAME?	#NAME?	#NAME?	#NAME?	#NAME?	#NAME?	#NAME?	#NAME?	#NAME?	#NAME?	#NAME?	#NAME?	#NAME?	#NAME?	#NAME?	#NAME?	#NAME?	#NAME?
CAV1	caveolin 1	0|0|0|0|0|0|0|0|0|0|0|0	#REF!	#NAME?	#NAME?	#NAME?	#NAME?	#NAME?	#NAME?	#NAME?	#NAME?	#NAME?	#NAME?	#NAME?	#NAME?	#NAME?	#NAME?	#NAME?	#NAME?	#NAME?	#NAME?
KIF13A	kinesin family member 13A	0|0|0|0|2|0|0|0|0|0|0|0	#REF!	#NAME?	#NAME?	#NAME?	#NAME?	#NAME?	#NAME?	#NAME?	#NAME?	#NAME?	#NAME?	#NAME?	#NAME?	#NAME?	#NAME?	#NAME?	#NAME?	#NAME?	#NAME?
KIF13B	kinesin family member 13B	0|0|0|0|0|0|0|0|0|0|0|0	#REF!	#NAME?	#NAME?	#NAME?	#NAME?	#NAME?	#NAME?	#NAME?	#NAME?	#NAME?	#NAME?	#NAME?	#NAME?	#NAME?	#NAME?	#NAME?	#NAME?	#NAME?	#NAME?
BNIP2	BCL2 interacting protein 2	0|0|0|0|0|0|0|0|0|0|0|0	#REF!	#NAME?	#NAME?	#NAME?	#NAME?	#NAME?	#NAME?	#NAME?	#NAME?	#NAME?	#NAME?	#NAME?	#NAME?	#NAME?	#NAME?	#NAME?	#NAME?	#NAME?	#NAME?
SCYL3	SCY1 like pseudokinase 3	0|0|2|0|0|0|0|0|0|0|0|0	#REF!	#NAME?	#NAME?	#NAME?	#NAME?	#NAME?	#NAME?	#NAME?	#NAME?	#NAME?	#NAME?	#NAME?	#NAME?	#NAME?	#NAME?	#NAME?	#NAME?	#NAME?	#NAME?
SORT1	sortilin 1	0|0|0|0|0|0|0|0|0|0|0|0	#REF!	#NAME?	#NAME?	#NAME?	#NAME?	#NAME?	#NAME?	#NAME?	#NAME?	#NAME?	#NAME?	#NAME?	#NAME?	#NAME?	#NAME?	#NAME?	#NAME?	#NAME?	#NAME?
PSAT1	phosphoserine aminotransferase 1	0|0|0|0|0|0|0|0|0|0|0|0	#REF!	#NAME?	#NAME?	#NAME?	#NAME?	#NAME?	#NAME?	#NAME?	#NAME?	#NAME?	#NAME?	#NAME?	#NAME?	#NAME?	#NAME?	#NAME?	#NAME?	#NAME?	#NAME?
OSBPL8	oxysterol binding protein like 8	4|9|9|5|10|8|9|7|9|13|5|4	#REF!	#NAME?	#NAME?	#NAME?	#NAME?	#NAME?	#NAME?	#NAME?	#NAME?	#NAME?	#NAME?	#NAME?	#NAME?	#NAME?	#NAME?	#NAME?	#NAME?	#NAME?	#NAME?
SNAP23	synaptosome associated protein 23	2|0|3|2|0|2|2|0|4|5|12|12	#REF!	#NAME?	#NAME?	#NAME?	#NAME?	#NAME?	#NAME?	#NAME?	#NAME?	#NAME?	#NAME?	#NAME?	#NAME?	#NAME?	#NAME?	#NAME?	#NAME?	#NAME?	#NAME?
SPRY4	sprouty RTK signaling antagonist 4	0|0|0|0|0|0|0|0|0|0|0|0	#REF!	#NAME?	#NAME?	#NAME?	#NAME?	#NAME?	#NAME?	#NAME?	#NAME?	#NAME?	#NAME?	#NAME?	#NAME?	#NAME?	#NAME?	#NAME?	#NAME?	#NAME?	#NAME?
VPS53	VPS53, GARP complex subunit	0|0|0|0|0|0|0|0|0|0|0|0	#REF!	#NAME?	#NAME?	#NAME?	#NAME?	#NAME?	#NAME?	#NAME?	#NAME?	#NAME?	#NAME?	#NAME?	#NAME?	#NAME?	#NAME?	#NAME?	#NAME?	#NAME?	#NAME?
PDXDC1	pyridoxal dependent decarboxylase domain containing 1	0|3|7|3|4|2|2|2|8|7|4|4	#REF!	#NAME?	#NAME?	#NAME?	#NAME?	#NAME?	#NAME?	#NAME?	#NAME?	#NAME?	#NAME?	#NAME?	#NAME?	#NAME?	#NAME?	#NAME?	#NAME?	#NAME?	#NAME?
RAB11B	RAB11B, member RAS oncogene family	3|3|0|0|0|2|0|0|4|3|2|5	#REF!	#NAME?	#NAME?	#NAME?	#NAME?	#NAME?	#NAME?	#NAME?	#NAME?	#NAME?	#NAME?	#NAME?	#NAME?	#NAME?	#NAME?	#NAME?	#NAME?	#NAME?	#NAME?
NKIRAS2	NFKB inhibitor interacting Ras like 2	0|0|0|0|0|0|0|0|0|0|0|0	#REF!	#NAME?	#NAME?	#NAME?	#NAME?	#NAME?	#NAME?	#NAME?	#NAME?	#NAME?	#NAME?	#NAME?	#NAME?	#NAME?	#NAME?	#NAME?	#NAME?	#NAME?	#NAME?
TEX264	testis expressed 264	0|0|0|0|0|0|0|0|0|0|0|0	#REF!	#NAME?	#NAME?	#NAME?	#NAME?	#NAME?	#NAME?	#NAME?	#NAME?	#NAME?	#NAME?	#NAME?	#NAME?	#NAME?	#NAME?	#NAME?	#NAME?	#NAME?	#NAME?
OXR1	oxidation resistance 1	0|0|0|0|0|0|0|0|0|0|0|0	#REF!	#NAME?	#NAME?	#NAME?	#NAME?	#NAME?	#NAME?	#NAME?	#NAME?	#NAME?	#NAME?	#NAME?	#NAME?	#NAME?	#NAME?	#NAME?	#NAME?	#NAME?	#NAME?
ITGB1	integrin subunit beta 1	0|0|0|0|0|0|0|0|0|0|8|6	#REF!	#NAME?	#NAME?	#NAME?	#NAME?	#NAME?	#NAME?	#NAME?	#NAME?	#NAME?	#NAME?	#NAME?	#NAME?	#NAME?	#NAME?	#NAME?	#NAME?	#NAME?	#NAME?
SLC30A5	solute carrier family 30 member 5	0|0|0|0|0|0|0|0|0|0|0|0	#REF!	#NAME?	#NAME?	#NAME?	#NAME?	#NAME?	#NAME?	#NAME?	#NAME?	#NAME?	#NAME?	#NAME?	#NAME?	#NAME?	#NAME?	#NAME?	#NAME?	#NAME?	#NAME?
FERMT2	fermitin family member 2	4|5|3|5|0|0|0|4|0|0|10|5	#REF!	#NAME?	#NAME?	#NAME?	#NAME?	#NAME?	#NAME?	#NAME?	#NAME?	#NAME?	#NAME?	#NAME?	#NAME?	#NAME?	#NAME?	#NAME?	#NAME?	#NAME?	#NAME?
RHOT2	ras homolog family member T2	0|0|0|2|0|0|0|0|0|0|0|0	#REF!	#NAME?	#NAME?	#NAME?	#NAME?	#NAME?	#NAME?	#NAME?	#NAME?	#NAME?	#NAME?	#NAME?	#NAME?	#NAME?	#NAME?	#NAME?	#NAME?	#NAME?	#NAME?
CANT1	calcium activated nucleotidase 1	0|0|0|0|0|0|0|0|0|0|0|0	#REF!	#NAME?	#NAME?	#NAME?	#NAME?	#NAME?	#NAME?	#NAME?	#NAME?	#NAME?	#NAME?	#NAME?	#NAME?	#NAME?	#NAME?	#NAME?	#NAME?	#NAME?	#NAME?
VANGL1	VANGL planar cell polarity protein 1	0|0|0|0|0|0|0|0|0|0|0|0	#REF!	#NAME?	#NAME?	#NAME?	#NAME?	#NAME?	#NAME?	#NAME?	#NAME?	#NAME?	#NAME?	#NAME?	#NAME?	#NAME?	#NAME?	#NAME?	#NAME?	#NAME?	#NAME?
MICAL3	microtubule associated monooxygenase, calponin and LIM domain containing 3	3|0|2|2|0|0|0|0|2|0|8|10	#REF!	#NAME?	#NAME?	#NAME?	#NAME?	#NAME?	#NAME?	#NAME?	#NAME?	#NAME?	#NAME?	#NAME?	#NAME?	#NAME?	#NAME?	#NAME?	#NAME?	#NAME?	#NAME?
GFOD1	glucose-fructose oxidoreductase domain containing 1	0|0|0|0|0|0|0|0|0|0|0|0	#REF!	#NAME?	#NAME?	#NAME?	#NAME?	#NAME?	#NAME?	#NAME?	#NAME?	#NAME?	#NAME?	#NAME?	#NAME?	#NAME?	#NAME?	#NAME?	#NAME?	#NAME?	#NAME?
MAPK9	mitogen-activated protein kinase 9	0|0|0|0|0|0|2|0|0|0|4|4	#REF!	#NAME?	#NAME?	#NAME?	#NAME?	#NAME?	#NAME?	#NAME?	#NAME?	#NAME?	#NAME?	#NAME?	#NAME?	#NAME?	#NAME?	#NAME?	#NAME?	#NAME?	#NAME?
SLC30A6	solute carrier family 30 member 6	0|0|0|0|0|0|0|0|0|0|0|0	#REF!	#NAME?	#NAME?	#NAME?	#NAME?	#NAME?	#NAME?	#NAME?	#NAME?	#NAME?	#NAME?	#NAME?	#NAME?	#NAME?	#NAME?	#NAME?	#NAME?	#NAME?	#NAME?
EHBP1	EH domain binding protein 1	8|9|8|10|4|8|3|4|11|9|17|16	#REF!	#NAME?	#NAME?	#NAME?	#NAME?	#NAME?	#NAME?	#NAME?	#NAME?	#NAME?	#NAME?	#NAME?	#NAME?	#NAME?	#NAME?	#NAME?	#NAME?	#NAME?	#NAME?
ANO6	anoctamin 6	0|0|0|0|0|0|0|0|0|0|0|0	#REF!	#NAME?	#NAME?	#NAME?	#NAME?	#NAME?	#NAME?	#NAME?	#NAME?	#NAME?	#NAME?	#NAME?	#NAME?	#NAME?	#NAME?	#NAME?	#NAME?	#NAME?	#NAME?
SLC6A8	solute carrier family 6 member 8	0|0|0|0|0|0|0|0|0|0|0|0	#REF!	#NAME?	#NAME?	#NAME?	#NAME?	#NAME?	#NAME?	#NAME?	#NAME?	#NAME?	#NAME?	#NAME?	#NAME?	#NAME?	#NAME?	#NAME?	#NAME?	#NAME?	#NAME?
CPD	carboxypeptidase D	0|0|0|0|0|0|0|0|0|0|8|5	#REF!	#NAME?	#NAME?	#NAME?	#NAME?	#NAME?	#NAME?	#NAME?	#NAME?	#NAME?	#NAME?	#NAME?	#NAME?	#NAME?	#NAME?	#NAME?	#NAME?	#NAME?	#NAME?
AIFM1	apoptosis inducing factor mitochondria associated 1	0|0|0|0|0|0|0|0|0|0|0|0	#REF!	#NAME?	#NAME?	#NAME?	#NAME?	#NAME?	#NAME?	#NAME?	#NAME?	#NAME?	#NAME?	#NAME?	#NAME?	#NAME?	#NAME?	#NAME?	#NAME?	#NAME?	#NAME?
SCRN1	secernin 1	0|0|0|0|0|0|0|0|0|0|0|0	#REF!	#NAME?	#NAME?	#NAME?	#NAME?	#NAME?	#NAME?	#NAME?	#NAME?	#NAME?	#NAME?	#NAME?	#NAME?	#NAME?	#NAME?	#NAME?	#NAME?	#NAME?	#NAME?
USP32	ubiquitin specific peptidase 32	0|0|0|0|0|0|0|0|0|0|0|0	#REF!	#NAME?	#NAME?	#NAME?	#NAME?	#NAME?	#NAME?	#NAME?	#NAME?	#NAME?	#NAME?	#NAME?	#NAME?	#NAME?	#NAME?	#NAME?	#NAME?	#NAME?	#NAME?
SLC12A4	solute carrier family 12 member 4	0|0|0|0|0|0|0|0|0|0|0|0	#REF!	#NAME?	#NAME?	#NAME?	#NAME?	#NAME?	#NAME?	#NAME?	#NAME?	#NAME?	#NAME?	#NAME?	#NAME?	#NAME?	#NAME?	#NAME?	#NAME?	#NAME?	#NAME?
SLC12A6	solute carrier family 12 member 6	0|0|0|0|0|0|0|0|0|0|0|0	#REF!	#NAME?	#NAME?	#NAME?	#NAME?	#NAME?	#NAME?	#NAME?	#NAME?	#NAME?	#NAME?	#NAME?	#NAME?	#NAME?	#NAME?	#NAME?	#NAME?	#NAME?	#NAME?
SLC12A7	solute carrier family 12 member 7	0|0|0|0|0|0|0|0|0|0|0|0	#REF!	#NAME?	#NAME?	#NAME?	#NAME?	#NAME?	#NAME?	#NAME?	#NAME?	#NAME?	#NAME?	#NAME?	#NAME?	#NAME?	#NAME?	#NAME?	#NAME?	#NAME?	#NAME?
MBOAT7	membrane bound O-acyltransferase domain containing 7	0|0|0|0|0|0|0|0|0|0|0|0	#REF!	#NAME?	#NAME?	#NAME?	#NAME?	#NAME?	#NAME?	#NAME?	#NAME?	#NAME?	#NAME?	#NAME?	#NAME?	#NAME?	#NAME?	#NAME?	#NAME?	#NAME?	#NAME?
GFOD2	glucose-fructose oxidoreductase domain containing 2	0|0|0|0|0|0|0|0|0|0|0|0	#REF!	#NAME?	#NAME?	#NAME?	#NAME?	#NAME?	#NAME?	#NAME?	#NAME?	#NAME?	#NAME?	#NAME?	#NAME?	#NAME?	#NAME?	#NAME?	#NAME?	#NAME?	#NAME?
MOSPD2	motile sperm domain containing 2	0|0|0|0|0|0|0|0|0|0|0|0	#REF!	#NAME?	#NAME?	#NAME?	#NAME?	#NAME?	#NAME?	#NAME?	#NAME?	#NAME?	#NAME?	#NAME?	#NAME?	#NAME?	#NAME?	#NAME?	#NAME?	#NAME?	#NAME?
HM13	histocompatibility minor 13	3|0|3|0|0|0|0|0|0|0|0|0	#REF!	#NAME?	#NAME?	#NAME?	#NAME?	#NAME?	#NAME?	#NAME?	#NAME?	#NAME?	#NAME?	#NAME?	#NAME?	#NAME?	#NAME?	#NAME?	#NAME?	#NAME?	#NAME?
SRPR	SRP receptor alpha subunit	6|7|5|6|0|4|2|10|10|11|9|9	#REF!	#NAME?	#NAME?	#NAME?	#NAME?	#NAME?	#NAME?	#NAME?	#NAME?	#NAME?	#NAME?	#NAME?	#NAME?	#NAME?	#NAME?	#NAME?	#NAME?	#NAME?	#NAME?
ARMC10	armadillo repeat containing 10	0|0|0|0|0|0|0|0|0|0|0|0	#REF!	#NAME?	#NAME?	#NAME?	#NAME?	#NAME?	#NAME?	#NAME?	#NAME?	#NAME?	#NAME?	#NAME?	#NAME?	#NAME?	#NAME?	#NAME?	#NAME?	#NAME?	#NAME?
SBF1	SET binding factor 1	0|0|0|0|0|0|0|0|0|0|0|0	#REF!	#NAME?	#NAME?	#NAME?	#NAME?	#NAME?	#NAME?	#NAME?	#NAME?	#NAME?	#NAME?	#NAME?	#NAME?	#NAME?	#NAME?	#NAME?	#NAME?	#NAME?	#NAME?
NOTCH2	notch 2	0|0|0|0|0|0|0|0|0|0|0|4	#REF!	#NAME?	#NAME?	#NAME?	#NAME?	#NAME?	#NAME?	#NAME?	#NAME?	#NAME?	#NAME?	#NAME?	#NAME?	#NAME?	#NAME?	#NAME?	#NAME?	#NAME?	#NAME?
APPL2	adaptor protein, phosphotyrosine interacting with PH domain and leucine zipper 2	0|0|0|0|0|0|0|0|0|0|0|0	#REF!	#NAME?	#NAME?	#NAME?	#NAME?	#NAME?	#NAME?	#NAME?	#NAME?	#NAME?	#NAME?	#NAME?	#NAME?	#NAME?	#NAME?	#NAME?	#NAME?	#NAME?	#NAME?
HLA-A	major histocompatibility complex, class I, A	0|0|0|0|0|0|0|0|0|0|0|0	#REF!	#NAME?	#NAME?	#NAME?	#NAME?	#NAME?	#NAME?	#NAME?	#NAME?	#NAME?	#NAME?	#NAME?	#NAME?	#NAME?	#NAME?	#NAME?	#NAME?	#NAME?	#NAME?
CPNE8	copine 8	0|0|0|4|0|0|0|0|0|0|5|3	#REF!	#NAME?	#NAME?	#NAME?	#NAME?	#NAME?	#NAME?	#NAME?	#NAME?	#NAME?	#NAME?	#NAME?	#NAME?	#NAME?	#NAME?	#NAME?	#NAME?	#NAME?	#NAME?
DDHD2	DDHD domain containing 2	0|0|0|0|0|0|0|0|0|0|2|0	#REF!	#NAME?	#NAME?	#NAME?	#NAME?	#NAME?	#NAME?	#NAME?	#NAME?	#NAME?	#NAME?	#NAME?	#NAME?	#NAME?	#NAME?	#NAME?	#NAME?	#NAME?	#NAME?
RAB6B	RAB6B, member RAS oncogene family	0|0|0|0|0|0|0|0|0|0|0|0	#REF!	#NAME?	#NAME?	#NAME?	#NAME?	#NAME?	#NAME?	#NAME?	#NAME?	#NAME?	#NAME?	#NAME?	#NAME?	#NAME?	#NAME?	#NAME?	#NAME?	#NAME?	#NAME?
SLC7A2	solute carrier family 7 member 2	0|0|0|0|0|0|0|0|0|0|0|0	#REF!	#NAME?	#NAME?	#NAME?	#NAME?	#NAME?	#NAME?	#NAME?	#NAME?	#NAME?	#NAME?	#NAME?	#NAME?	#NAME?	#NAME?	#NAME?	#NAME?	#NAME?	#NAME?
APBB2	amyloid beta precursor protein binding family B member 2	0|0|0|0|0|0|0|0|0|0|0|0	#REF!	#NAME?	#NAME?	#NAME?	#NAME?	#NAME?	#NAME?	#NAME?	#NAME?	#NAME?	#NAME?	#NAME?	#NAME?	#NAME?	#NAME?	#NAME?	#NAME?	#NAME?	#NAME?
CNDP2	carnosine dipeptidase 2	0|0|0|0|0|0|0|0|0|0|0|3	#REF!	#NAME?	#NAME?	#NAME?	#NAME?	#NAME?	#NAME?	#NAME?	#NAME?	#NAME?	#NAME?	#NAME?	#NAME?	#NAME?	#NAME?	#NAME?	#NAME?	#NAME?	#NAME?
ITCH	itchy E3 ubiquitin protein ligase	0|0|0|0|0|0|0|0|0|0|0|0	#REF!	#NAME?	#NAME?	#NAME?	#NAME?	#NAME?	#NAME?	#NAME?	#NAME?	#NAME?	#NAME?	#NAME?	#NAME?	#NAME?	#NAME?	#NAME?	#NAME?	#NAME?	#NAME?
ARL13B	ADP ribosylation factor like GTPase 13B	0|0|0|0|0|0|0|0|0|0|2|3	#REF!	#NAME?	#NAME?	#NAME?	#NAME?	#NAME?	#NAME?	#NAME?	#NAME?	#NAME?	#NAME?	#NAME?	#NAME?	#NAME?	#NAME?	#NAME?	#NAME?	#NAME?	#NAME?
FAM219A	family with sequence similarity 219 member A	0|0|0|0|0|0|0|0|0|0|0|0	#REF!	#NAME?	#NAME?	#NAME?	#NAME?	#NAME?	#NAME?	#NAME?	#NAME?	#NAME?	#NAME?	#NAME?	#NAME?	#NAME?	#NAME?	#NAME?	#NAME?	#NAME?	#NAME?
GORASP2	golgi reassembly stacking protein 2	0|0|0|0|0|0|0|0|0|0|4|3	#REF!	#NAME?	#NAME?	#NAME?	#NAME?	#NAME?	#NAME?	#NAME?	#NAME?	#NAME?	#NAME?	#NAME?	#NAME?	#NAME?	#NAME?	#NAME?	#NAME?	#NAME?	#NAME?
EXD2	exonuclease 3'-5' domain containing 2	0|0|0|0|2|0|0|0|0|0|0|0	#REF!	#NAME?	#NAME?	#NAME?	#NAME?	#NAME?	#NAME?	#NAME?	#NAME?	#NAME?	#NAME?	#NAME?	#NAME?	#NAME?	#NAME?	#NAME?	#NAME?	#NAME?	#NAME?
BTN3A2	butyrophilin subfamily 3 member A2	0|0|0|0|0|0|0|0|0|0|0|0	#REF!	#NAME?	#NAME?	#NAME?	#NAME?	#NAME?	#NAME?	#NAME?	#NAME?	#NAME?	#NAME?	#NAME?	#NAME?	#NAME?	#NAME?	#NAME?	#NAME?	#NAME?	#NAME?
TMEM87A	transmembrane protein 87A	0|0|0|0|0|0|0|0|0|0|3|0	#REF!	#NAME?	#NAME?	#NAME?	#NAME?	#NAME?	#NAME?	#NAME?	#NAME?	#NAME?	#NAME?	#NAME?	#NAME?	#NAME?	#NAME?	#NAME?	#NAME?	#NAME?	#NAME?
RABEP1	rabaptin, RAB GTPase binding effector protein 1	5|5|0|0|2|0|0|3|2|3|3|3	#REF!	#NAME?	#NAME?	#NAME?	#NAME?	#NAME?	#NAME?	#NAME?	#NAME?	#NAME?	#NAME?	#NAME?	#NAME?	#NAME?	#NAME?	#NAME?	#NAME?	#NAME?	#NAME?
37316	#N/A	#N/A	#REF!	#NAME?	#NAME?	#NAME?	#NAME?	#NAME?	#NAME?	#NAME?	#NAME?	#NAME?	#NAME?	#NAME?	#NAME?	#NAME?	#NAME?	#NAME?	#NAME?	#NAME?	#NAME?
EPHA3	EPH receptor A3	0|0|0|0|0|0|0|0|0|0|0|0	#REF!	#NAME?	#NAME?	#NAME?	#NAME?	#NAME?	#NAME?	#NAME?	#NAME?	#NAME?	#NAME?	#NAME?	#NAME?	#NAME?	#NAME?	#NAME?	#NAME?	#NAME?	#NAME?
SH3GLB1	SH3 domain containing GRB2 like, endophilin B1	0|0|0|0|0|0|0|0|0|0|0|0	#REF!	#NAME?	#NAME?	#NAME?	#NAME?	#NAME?	#NAME?	#NAME?	#NAME?	#NAME?	#NAME?	#NAME?	#NAME?	#NAME?	#NAME?	#NAME?	#NAME?	#NAME?	#NAME?
SLC6A15	solute carrier family 6 member 15	0|0|0|0|0|0|0|0|0|0|3|0	#REF!	#NAME?	#NAME?	#NAME?	#NAME?	#NAME?	#NAME?	#NAME?	#NAME?	#NAME?	#NAME?	#NAME?	#NAME?	#NAME?	#NAME?	#NAME?	#NAME?	#NAME?	#NAME?
STX16	syntaxin 16	0|0|0|0|0|0|0|0|0|0|0|0	#REF!	#NAME?	#NAME?	#NAME?	#NAME?	#NAME?	#NAME?	#NAME?	#NAME?	#NAME?	#NAME?	#NAME?	#NAME?	#NAME?	#NAME?	#NAME?	#NAME?	#NAME?	#NAME?
SLC12A2	solute carrier family 12 member 2	0|0|0|0|0|0|0|0|2|0|4|4	#REF!	#NAME?	#NAME?	#NAME?	#NAME?	#NAME?	#NAME?	#NAME?	#NAME?	#NAME?	#NAME?	#NAME?	#NAME?	#NAME?	#NAME?	#NAME?	#NAME?	#NAME?	#NAME?
SLC4A7	solute carrier family 4 member 7	3|3|2|0|0|0|0|0|0|0|4|9	#REF!	#NAME?	#NAME?	#NAME?	#NAME?	#NAME?	#NAME?	#NAME?	#NAME?	#NAME?	#NAME?	#NAME?	#NAME?	#NAME?	#NAME?	#NAME?	#NAME?	#NAME?	#NAME?
SNX17	sorting nexin 17	0|0|0|0|0|0|0|0|0|0|0|0	#REF!	#NAME?	#NAME?	#NAME?	#NAME?	#NAME?	#NAME?	#NAME?	#NAME?	#NAME?	#NAME?	#NAME?	#NAME?	#NAME?	#NAME?	#NAME?	#NAME?	#NAME?	#NAME?
SRC	SRC proto-oncogene, non-receptor tyrosine kinase	0|0|0|0|0|0|0|0|0|0|0|0	#REF!	#NAME?	#NAME?	#NAME?	#NAME?	#NAME?	#NAME?	#NAME?	#NAME?	#NAME?	#NAME?	#NAME?	#NAME?	#NAME?	#NAME?	#NAME?	#NAME?	#NAME?	#NAME?
LYN	LYN proto-oncogene, Src family tyrosine kinase	0|0|0|0|0|0|0|0|0|0|0|0	#REF!	#NAME?	#NAME?	#NAME?	#NAME?	#NAME?	#NAME?	#NAME?	#NAME?	#NAME?	#NAME?	#NAME?	#NAME?	#NAME?	#NAME?	#NAME?	#NAME?	#NAME?	#NAME?
CXADR	CXADR, Ig-like cell adhesion molecule	0|0|0|0|0|0|0|0|0|0|0|0	#REF!	#NAME?	#NAME?	#NAME?	#NAME?	#NAME?	#NAME?	#NAME?	#NAME?	#NAME?	#NAME?	#NAME?	#NAME?	#NAME?	#NAME?	#NAME?	#NAME?	#NAME?	#NAME?
DHPS	deoxyhypusine synthase	2|0|0|0|0|0|0|0|0|2|4|3	#REF!	#NAME?	#NAME?	#NAME?	#NAME?	#NAME?	#NAME?	#NAME?	#NAME?	#NAME?	#NAME?	#NAME?	#NAME?	#NAME?	#NAME?	#NAME?	#NAME?	#NAME?	#NAME?
ABCD3	ATP binding cassette subfamily D member 3	31|20|25|24|17|16|13|18|23|18|20|17	#REF!	#NAME?	#NAME?	#NAME?	#NAME?	#NAME?	#NAME?	#NAME?	#NAME?	#NAME?	#NAME?	#NAME?	#NAME?	#NAME?	#NAME?	#NAME?	#NAME?	#NAME?	#NAME?
TPD52L1	tumor protein D52 like 1	0|0|0|0|0|0|0|0|2|0|2|2	#REF!	#NAME?	#NAME?	#NAME?	#NAME?	#NAME?	#NAME?	#NAME?	#NAME?	#NAME?	#NAME?	#NAME?	#NAME?	#NAME?	#NAME?	#NAME?	#NAME?	#NAME?	#NAME?
GOSR1	golgi SNAP receptor complex member 1	0|0|0|0|0|0|0|0|0|0|0|0	#REF!	#NAME?	#NAME?	#NAME?	#NAME?	#NAME?	#NAME?	#NAME?	#NAME?	#NAME?	#NAME?	#NAME?	#NAME?	#NAME?	#NAME?	#NAME?	#NAME?	#NAME?	#NAME?
VAMP2	vesicle associated membrane protein 2	0|0|0|0|0|0|0|0|0|0|11|12	#REF!	#NAME?	#NAME?	#NAME?	#NAME?	#NAME?	#NAME?	#NAME?	#NAME?	#NAME?	#NAME?	#NAME?	#NAME?	#NAME?	#NAME?	#NAME?	#NAME?	#NAME?	#NAME?
NAPA	NSF attachment protein alpha	0|0|0|0|0|0|0|0|0|0|0|0	#REF!	#NAME?	#NAME?	#NAME?	#NAME?	#NAME?	#NAME?	#NAME?	#NAME?	#NAME?	#NAME?	#NAME?	#NAME?	#NAME?	#NAME?	#NAME?	#NAME?	#NAME?	#NAME?
ATP2B1	ATPase plasma membrane Ca2+ transporting 1	0|0|3|6|0|0|0|2|3|4|0|2	#REF!	#NAME?	#NAME?	#NAME?	#NAME?	#NAME?	#NAME?	#NAME?	#NAME?	#NAME?	#NAME?	#NAME?	#NAME?	#NAME?	#NAME?	#NAME?	#NAME?	#NAME?	#NAME?
RALGAPA1	Ral GTPase activating protein catalytic alpha subunit 1	0|0|0|0|0|2|3|3|0|0|0|0	#REF!	#NAME?	#NAME?	#NAME?	#NAME?	#NAME?	#NAME?	#NAME?	#NAME?	#NAME?	#NAME?	#NAME?	#NAME?	#NAME?	#NAME?	#NAME?	#NAME?	#NAME?	#NAME?
UHRF1BP1L	UHRF1 binding protein 1 like	0|0|0|0|0|0|0|0|2|2|0|0	#REF!	#NAME?	#NAME?	#NAME?	#NAME?	#NAME?	#NAME?	#NAME?	#NAME?	#NAME?	#NAME?	#NAME?	#NAME?	#NAME?	#NAME?	#NAME?	#NAME?	#NAME?	#NAME?
STEAP3	STEAP3 metalloreductase	0|0|0|0|0|0|0|0|0|0|0|0	#REF!	#NAME?	#NAME?	#NAME?	#NAME?	#NAME?	#NAME?	#NAME?	#NAME?	#NAME?	#NAME?	#NAME?	#NAME?	#NAME?	#NAME?	#NAME?	#NAME?	#NAME?	#NAME?
LNPEP	leucyl and cystinyl aminopeptidase	0|0|0|0|0|0|0|0|0|0|0|0	#REF!	#NAME?	#NAME?	#NAME?	#NAME?	#NAME?	#NAME?	#NAME?	#NAME?	#NAME?	#NAME?	#NAME?	#NAME?	#NAME?	#NAME?	#NAME?	#NAME?	#NAME?	#NAME?
LRP8	LDL receptor related protein 8	0|0|0|0|0|0|0|0|0|0|0|0	#REF!	#NAME?	#NAME?	#NAME?	#NAME?	#NAME?	#NAME?	#NAME?	#NAME?	#NAME?	#NAME?	#NAME?	#NAME?	#NAME?	#NAME?	#NAME?	#NAME?	#NAME?	#NAME?
SLC3A2	solute carrier family 3 member 2	0|0|0|0|0|0|0|2|0|0|3|0	#REF!	#NAME?	#NAME?	#NAME?	#NAME?	#NAME?	#NAME?	#NAME?	#NAME?	#NAME?	#NAME?	#NAME?	#NAME?	#NAME?	#NAME?	#NAME?	#NAME?	#NAME?	#NAME?
CCDC132	VPS50, EARP/GARPII complex subunit	2|0|0|4|0|0|0|0|0|0|0|0	#REF!	#NAME?	#NAME?	#NAME?	#NAME?	#NAME?	#NAME?	#NAME?	#NAME?	#NAME?	#NAME?	#NAME?	#NAME?	#NAME?	#NAME?	#NAME?	#NAME?	#NAME?	#NAME?
ATP9A	ATPase phospholipid transporting 9A (putative)	0|0|0|0|0|0|0|0|0|0|0|0	#REF!	#NAME?	#NAME?	#NAME?	#NAME?	#NAME?	#NAME?	#NAME?	#NAME?	#NAME?	#NAME?	#NAME?	#NAME?	#NAME?	#NAME?	#NAME?	#NAME?	#NAME?	#NAME?
GDI1	GDP dissociation inhibitor 1	0|0|0|0|0|0|0|0|0|0|0|0	#REF!	#NAME?	#NAME?	#NAME?	#NAME?	#NAME?	#NAME?	#NAME?	#NAME?	#NAME?	#NAME?	#NAME?	#NAME?	#NAME?	#NAME?	#NAME?	#NAME?	#NAME?	#NAME?
NME1-NME2	NME1-NME2 readthrough	13|10|13|11|0|0|0|12|0|0|0|0	#REF!	#NAME?	#NAME?	#NAME?	#NAME?	#NAME?	#NAME?	#NAME?	#NAME?	#NAME?	#NAME?	#NAME?	#NAME?	#NAME?	#NAME?	#NAME?	#NAME?	#NAME?	#NAME?
PML	promyelocytic leukemia	0|0|0|2|0|0|0|0|0|0|9|5	#REF!	#NAME?	#NAME?	#NAME?	#NAME?	#NAME?	#NAME?	#NAME?	#NAME?	#NAME?	#NAME?	#NAME?	#NAME?	#NAME?	#NAME?	#NAME?	#NAME?	#NAME?	#NAME?
EVI5	ecotropic viral integration site 5	0|0|0|0|0|0|0|0|0|0|0|0	#REF!	#NAME?	#NAME?	#NAME?	#NAME?	#NAME?	#NAME?	#NAME?	#NAME?	#NAME?	#NAME?	#NAME?	#NAME?	#NAME?	#NAME?	#NAME?	#NAME?	#NAME?	#NAME?
ARFIP2	ADP ribosylation factor interacting protein 2	0|0|0|0|0|0|0|0|0|0|0|0	#REF!	#NAME?	#NAME?	#NAME?	#NAME?	#NAME?	#NAME?	#NAME?	#NAME?	#NAME?	#NAME?	#NAME?	#NAME?	#NAME?	#NAME?	#NAME?	#NAME?	#NAME?	#NAME?
TMEM2	cell migration inducing hyaluronidase 2	0|0|0|0|0|0|0|0|0|0|0|0	#REF!	#NAME?	#NAME?	#NAME?	#NAME?	#NAME?	#NAME?	#NAME?	#NAME?	#NAME?	#NAME?	#NAME?	#NAME?	#NAME?	#NAME?	#NAME?	#NAME?	#NAME?	#NAME?
TMPO	thymopoietin	23|24|20|17|13|18|17|20|34|33|73|83	#REF!	#NAME?	#NAME?	#NAME?	#NAME?	#NAME?	#NAME?	#NAME?	#NAME?	#NAME?	#NAME?	#NAME?	#NAME?	#NAME?	#NAME?	#NAME?	#NAME?	#NAME?	#NAME?
LAMTOR2	late endosomal/lysosomal adaptor, MAPK and MTOR activator 2	0|0|0|0|0|0|0|0|0|0|0|0	#REF!	#NAME?	#NAME?	#NAME?	#NAME?	#NAME?	#NAME?	#NAME?	#NAME?	#NAME?	#NAME?	#NAME?	#NAME?	#NAME?	#NAME?	#NAME?	#NAME?	#NAME?	#NAME?
DYNLRB1	dynein light chain roadblock-type 1	0|0|0|0|0|0|0|0|0|0|0|0	#REF!	#NAME?	#NAME?	#NAME?	#NAME?	#NAME?	#NAME?	#NAME?	#NAME?	#NAME?	#NAME?	#NAME?	#NAME?	#NAME?	#NAME?	#NAME?	#NAME?	#NAME?	#NAME?
INPP5F	inositol polyphosphate-5-phosphatase F	2|0|0|0|3|5|2|0|9|11|8|11	#REF!	#NAME?	#NAME?	#NAME?	#NAME?	#NAME?	#NAME?	#NAME?	#NAME?	#NAME?	#NAME?	#NAME?	#NAME?	#NAME?	#NAME?	#NAME?	#NAME?	#NAME?	#NAME?
LEMD3	LEM domain containing 3	0|4|0|0|0|3|3|3|3|4|27|25	#REF!	#NAME?	#NAME?	#NAME?	#NAME?	#NAME?	#NAME?	#NAME?	#NAME?	#NAME?	#NAME?	#NAME?	#NAME?	#NAME?	#NAME?	#NAME?	#NAME?	#NAME?	#NAME?
RABGAP1L	RAB GTPase activating protein 1 like	4|0|0|2|0|0|0|0|0|0|4|4	#REF!	#NAME?	#NAME?	#NAME?	#NAME?	#NAME?	#NAME?	#NAME?	#NAME?	#NAME?	#NAME?	#NAME?	#NAME?	#NAME?	#NAME?	#NAME?	#NAME?	#NAME?	#NAME?
RABGAP1	RAB GTPase activating protein 1	0|5|2|0|0|6|0|6|3|0|4|4	#REF!	#NAME?	#NAME?	#NAME?	#NAME?	#NAME?	#NAME?	#NAME?	#NAME?	#NAME?	#NAME?	#NAME?	#NAME?	#NAME?	#NAME?	#NAME?	#NAME?	#NAME?	#NAME?
EXOC4	exocyst complex component 4	11|9|16|10|22|19|8|8|14|16|18|13	#REF!	#NAME?	#NAME?	#NAME?	#NAME?	#NAME?	#NAME?	#NAME?	#NAME?	#NAME?	#NAME?	#NAME?	#NAME?	#NAME?	#NAME?	#NAME?	#NAME?	#NAME?	#NAME?
RUFY3	RUN and FYVE domain containing 3	0|0|0|2|0|0|0|0|0|0|0|0	#REF!	#NAME?	#NAME?	#NAME?	#NAME?	#NAME?	#NAME?	#NAME?	#NAME?	#NAME?	#NAME?	#NAME?	#NAME?	#NAME?	#NAME?	#NAME?	#NAME?	#NAME?	#NAME?
MAVS	mitochondrial antiviral signaling protein	4|5|3|3|0|0|0|0|6|5|8|4	#REF!	#NAME?	#NAME?	#NAME?	#NAME?	#NAME?	#NAME?	#NAME?	#NAME?	#NAME?	#NAME?	#NAME?	#NAME?	#NAME?	#NAME?	#NAME?	#NAME?	#NAME?	#NAME?
DDX19A	DEAD-box helicase 19A	0|0|0|0|0|0|0|0|0|0|0|0	#REF!	#NAME?	#NAME?	#NAME?	#NAME?	#NAME?	#NAME?	#NAME?	#NAME?	#NAME?	#NAME?	#NAME?	#NAME?	#NAME?	#NAME?	#NAME?	#NAME?	#NAME?	#NAME?
CHM	CHM, Rab escort protein 1	0|0|0|0|0|0|0|0|0|0|0|0	#REF!	#NAME?	#NAME?	#NAME?	#NAME?	#NAME?	#NAME?	#NAME?	#NAME?	#NAME?	#NAME?	#NAME?	#NAME?	#NAME?	#NAME?	#NAME?	#NAME?	#NAME?	#NAME?
OSBPL2	oxysterol binding protein like 2	0|0|0|0|0|0|0|0|0|0|0|0	#REF!	#NAME?	#NAME?	#NAME?	#NAME?	#NAME?	#NAME?	#NAME?	#NAME?	#NAME?	#NAME?	#NAME?	#NAME?	#NAME?	#NAME?	#NAME?	#NAME?	#NAME?	#NAME?
CAMK1	calcium/calmodulin dependent protein kinase I	2|0|2|0|0|0|0|0|0|0|0|0	#REF!	#NAME?	#NAME?	#NAME?	#NAME?	#NAME?	#NAME?	#NAME?	#NAME?	#NAME?	#NAME?	#NAME?	#NAME?	#NAME?	#NAME?	#NAME?	#NAME?	#NAME?	#NAME?
SLC9A3R2	SLC9A3 regulator 2	0|0|0|0|0|0|0|0|0|0|0|0	#REF!	#NAME?	#NAME?	#NAME?	#NAME?	#NAME?	#NAME?	#NAME?	#NAME?	#NAME?	#NAME?	#NAME?	#NAME?	#NAME?	#NAME?	#NAME?	#NAME?	#NAME?	#NAME?
GRAMD1A	GRAM domain containing 1A	0|0|0|0|0|0|0|0|0|0|0|0	#REF!	#NAME?	#NAME?	#NAME?	#NAME?	#NAME?	#NAME?	#NAME?	#NAME?	#NAME?	#NAME?	#NAME?	#NAME?	#NAME?	#NAME?	#NAME?	#NAME?	#NAME?	#NAME?
TBC1D12	TBC1 domain family member 12	0|0|0|0|0|0|0|0|0|0|0|0	#REF!	#NAME?	#NAME?	#NAME?	#NAME?	#NAME?	#NAME?	#NAME?	#NAME?	#NAME?	#NAME?	#NAME?	#NAME?	#NAME?	#NAME?	#NAME?	#NAME?	#NAME?	#NAME?
OLA1	Obg like ATPase 1	0|0|0|0|0|0|0|0|0|0|0|0	#REF!	#NAME?	#NAME?	#NAME?	#NAME?	#NAME?	#NAME?	#NAME?	#NAME?	#NAME?	#NAME?	#NAME?	#NAME?	#NAME?	#NAME?	#NAME?	#NAME?	#NAME?	#NAME?
S100A11	S100 calcium binding protein A11	0|0|0|0|0|0|0|0|0|0|3|4	#REF!	#NAME?	#NAME?	#NAME?	#NAME?	#NAME?	#NAME?	#NAME?	#NAME?	#NAME?	#NAME?	#NAME?	#NAME?	#NAME?	#NAME?	#NAME?	#NAME?	#NAME?	#NAME?
SPC25	SPC25, NDC80 kinetochore complex component	0|2|0|0|0|0|0|0|0|0|0|0	#REF!	#NAME?	#NAME?	#NAME?	#NAME?	#NAME?	#NAME?	#NAME?	#NAME?	#NAME?	#NAME?	#NAME?	#NAME?	#NAME?	#NAME?	#NAME?	#NAME?	#NAME?	#NAME?
ISOC1	isochorismatase domain containing 1	0|0|0|0|0|0|0|0|0|0|0|0	#REF!	#NAME?	#NAME?	#NAME?	#NAME?	#NAME?	#NAME?	#NAME?	#NAME?	#NAME?	#NAME?	#NAME?	#NAME?	#NAME?	#NAME?	#NAME?	#NAME?	#NAME?	#NAME?
MPP7	membrane palmitoylated protein 7	0|0|0|0|0|0|0|0|0|0|0|0	#REF!	#NAME?	#NAME?	#NAME?	#NAME?	#NAME?	#NAME?	#NAME?	#NAME?	#NAME?	#NAME?	#NAME?	#NAME?	#NAME?	#NAME?	#NAME?	#NAME?	#NAME?	#NAME?
NCAPG2	non-SMC condensin II complex subunit G2	0|0|0|0|0|0|0|0|0|0|0|0	#REF!	#NAME?	#NAME?	#NAME?	#NAME?	#NAME?	#NAME?	#NAME?	#NAME?	#NAME?	#NAME?	#NAME?	#NAME?	#NAME?	#NAME?	#NAME?	#NAME?	#NAME?	#NAME?
FNDC3A	fibronectin type III domain containing 3A	0|0|0|0|0|0|0|0|0|0|0|0	#REF!	#NAME?	#NAME?	#NAME?	#NAME?	#NAME?	#NAME?	#NAME?	#NAME?	#NAME?	#NAME?	#NAME?	#NAME?	#NAME?	#NAME?	#NAME?	#NAME?	#NAME?	#NAME?
USP6NL	USP6 N-terminal like	0|0|0|0|0|0|0|0|0|0|0|0	#REF!	#NAME?	#NAME?	#NAME?	#NAME?	#NAME?	#NAME?	#NAME?	#NAME?	#NAME?	#NAME?	#NAME?	#NAME?	#NAME?	#NAME?	#NAME?	#NAME?	#NAME?	#NAME?
NUDCD3	NudC domain containing 3	3|3|2|6|0|0|0|0|0|0|10|11	#REF!	#NAME?	#NAME?	#NAME?	#NAME?	#NAME?	#NAME?	#NAME?	#NAME?	#NAME?	#NAME?	#NAME?	#NAME?	#NAME?	#NAME?	#NAME?	#NAME?	#NAME?	#NAME?
ACSL4	acyl-CoA synthetase long chain family member 4	0|2|0|0|0|0|0|0|0|0|0|0	#REF!	#NAME?	#NAME?	#NAME?	#NAME?	#NAME?	#NAME?	#NAME?	#NAME?	#NAME?	#NAME?	#NAME?	#NAME?	#NAME?	#NAME?	#NAME?	#NAME?	#NAME?	#NAME?
DDRGK1	DDRGK domain containing 1	0|0|0|0|0|0|0|0|2|2|6|7	#REF!	#NAME?	#NAME?	#NAME?	#NAME?	#NAME?	#NAME?	#NAME?	#NAME?	#NAME?	#NAME?	#NAME?	#NAME?	#NAME?	#NAME?	#NAME?	#NAME?	#NAME?	#NAME?
TMEM43	transmembrane protein 43	0|0|0|0|0|0|0|0|0|0|0|0	#REF!	#NAME?	#NAME?	#NAME?	#NAME?	#NAME?	#NAME?	#NAME?	#NAME?	#NAME?	#NAME?	#NAME?	#NAME?	#NAME?	#NAME?	#NAME?	#NAME?	#NAME?	#NAME?
TMEM214	transmembrane protein 214	0|0|0|0|0|0|0|0|0|0|0|0	#REF!	#NAME?	#NAME?	#NAME?	#NAME?	#NAME?	#NAME?	#NAME?	#NAME?	#NAME?	#NAME?	#NAME?	#NAME?	#NAME?	#NAME?	#NAME?	#NAME?	#NAME?	#NAME?
SIRT2	sirtuin 2	0|0|0|0|0|0|0|0|0|0|0|0	#REF!	#NAME?	#NAME?	#NAME?	#NAME?	#NAME?	#NAME?	#NAME?	#NAME?	#NAME?	#NAME?	#NAME?	#NAME?	#NAME?	#NAME?	#NAME?	#NAME?	#NAME?	#NAME?
FAM213A	family with sequence similarity 213 member A	0|0|0|0|0|0|0|0|0|0|0|0	#REF!	#NAME?	#NAME?	#NAME?	#NAME?	#NAME?	#NAME?	#NAME?	#NAME?	#NAME?	#NAME?	#NAME?	#NAME?	#NAME?	#NAME?	#NAME?	#NAME?	#NAME?	#NAME?
GOLGB1	golgin B1	0|0|0|0|0|0|0|0|0|0|0|0	#REF!	#NAME?	#NAME?	#NAME?	#NAME?	#NAME?	#NAME?	#NAME?	#NAME?	#NAME?	#NAME?	#NAME?	#NAME?	#NAME?	#NAME?	#NAME?	#NAME?	#NAME?	#NAME?
EFR3A	EFR3 homolog A	0|0|0|0|0|0|0|0|0|0|0|0	#REF!	#NAME?	#NAME?	#NAME?	#NAME?	#NAME?	#NAME?	#NAME?	#NAME?	#NAME?	#NAME?	#NAME?	#NAME?	#NAME?	#NAME?	#NAME?	#NAME?	#NAME?	#NAME?
C19orf25	chromosome 19 open reading frame 25	0|0|0|0|0|0|0|0|0|0|0|0	#REF!	#NAME?	#NAME?	#NAME?	#NAME?	#NAME?	#NAME?	#NAME?	#NAME?	#NAME?	#NAME?	#NAME?	#NAME?	#NAME?	#NAME?	#NAME?	#NAME?	#NAME?	#NAME?
RAP1GDS1	Rap1 GTPase-GDP dissociation stimulator 1	0|0|0|0|0|0|0|0|0|0|0|0	#REF!	#NAME?	#NAME?	#NAME?	#NAME?	#NAME?	#NAME?	#NAME?	#NAME?	#NAME?	#NAME?	#NAME?	#NAME?	#NAME?	#NAME?	#NAME?	#NAME?	#NAME?	#NAME?
ACBD3	acyl-CoA binding domain containing 3	4|0|5|3|0|0|0|0|9|8|14|14	#REF!	#NAME?	#NAME?	#NAME?	#NAME?	#NAME?	#NAME?	#NAME?	#NAME?	#NAME?	#NAME?	#NAME?	#NAME?	#NAME?	#NAME?	#NAME?	#NAME?	#NAME?	#NAME?
FBXL4	F-box and leucine rich repeat protein 4	0|0|0|0|0|0|0|0|0|0|0|0	#REF!	#NAME?	#NAME?	#NAME?	#NAME?	#NAME?	#NAME?	#NAME?	#NAME?	#NAME?	#NAME?	#NAME?	#NAME?	#NAME?	#NAME?	#NAME?	#NAME?	#NAME?	#NAME?
MTR	5-methyltetrahydrofolate-homocysteine methyltransferase	0|0|3|5|2|3|0|5|7|7|9|8	#REF!	#NAME?	#NAME?	#NAME?	#NAME?	#NAME?	#NAME?	#NAME?	#NAME?	#NAME?	#NAME?	#NAME?	#NAME?	#NAME?	#NAME?	#NAME?	#NAME?	#NAME?	#NAME?
ATP13A1	ATPase 13A1	0|0|0|0|0|0|0|0|0|0|0|0	#REF!	#NAME?	#NAME?	#NAME?	#NAME?	#NAME?	#NAME?	#NAME?	#NAME?	#NAME?	#NAME?	#NAME?	#NAME?	#NAME?	#NAME?	#NAME?	#NAME?	#NAME?	#NAME?
NDUFS7	NADH:ubiquinone oxidoreductase core subunit S7	0|0|0|0|0|0|0|0|0|2|0|0	#REF!	#NAME?	#NAME?	#NAME?	#NAME?	#NAME?	#NAME?	#NAME?	#NAME?	#NAME?	#NAME?	#NAME?	#NAME?	#NAME?	#NAME?	#NAME?	#NAME?	#NAME?	#NAME?
ETFA	electron transfer flavoprotein alpha subunit	5|0|3|2|2|2|0|0|0|2|0|0	#REF!	#NAME?	#NAME?	#NAME?	#NAME?	#NAME?	#NAME?	#NAME?	#NAME?	#NAME?	#NAME?	#NAME?	#NAME?	#NAME?	#NAME?	#NAME?	#NAME?	#NAME?	#NAME?
USP46	ubiquitin specific peptidase 46	0|0|0|0|0|0|0|0|0|0|0|0	#REF!	#NAME?	#NAME?	#NAME?	#NAME?	#NAME?	#NAME?	#NAME?	#NAME?	#NAME?	#NAME?	#NAME?	#NAME?	#NAME?	#NAME?	#NAME?	#NAME?	#NAME?	#NAME?
ROR2	receptor tyrosine kinase like orphan receptor 2	0|0|0|0|0|0|0|0|0|0|0|0	#REF!	#NAME?	#NAME?	#NAME?	#NAME?	#NAME?	#NAME?	#NAME?	#NAME?	#NAME?	#NAME?	#NAME?	#NAME?	#NAME?	#NAME?	#NAME?	#NAME?	#NAME?	#NAME?
WDR6	WD repeat domain 6	2|0|2|0|0|4|0|2|2|0|0|0	#REF!	#NAME?	#NAME?	#NAME?	#NAME?	#NAME?	#NAME?	#NAME?	#NAME?	#NAME?	#NAME?	#NAME?	#NAME?	#NAME?	#NAME?	#NAME?	#NAME?	#NAME?	#NAME?
CKAP4	cytoskeleton associated protein 4	15|14|16|13|5|10|11|9|18|12|9|10	#REF!	#NAME?	#NAME?	#NAME?	#NAME?	#NAME?	#NAME?	#NAME?	#NAME?	#NAME?	#NAME?	#NAME?	#NAME?	#NAME?	#NAME?	#NAME?	#NAME?	#NAME?	#NAME?
ST13	ST13, Hsp70 interacting protein	0|0|0|0|0|0|0|0|0|0|6|6	#REF!	#NAME?	#NAME?	#NAME?	#NAME?	#NAME?	#NAME?	#NAME?	#NAME?	#NAME?	#NAME?	#NAME?	#NAME?	#NAME?	#NAME?	#NAME?	#NAME?	#NAME?	#NAME?
TARS2	threonyl-tRNA synthetase 2, mitochondrial	0|0|0|0|0|0|0|0|0|0|0|0	#REF!	#NAME?	#NAME?	#NAME?	#NAME?	#NAME?	#NAME?	#NAME?	#NAME?	#NAME?	#NAME?	#NAME?	#NAME?	#NAME?	#NAME?	#NAME?	#NAME?	#NAME?	#NAME?
HADHA	hydroxyacyl-CoA dehydrogenase trifunctional multienzyme complex subunit alpha	0|4|3|2|3|4|4|0|0|0|0|0	#REF!	#NAME?	#NAME?	#NAME?	#NAME?	#NAME?	#NAME?	#NAME?	#NAME?	#NAME?	#NAME?	#NAME?	#NAME?	#NAME?	#NAME?	#NAME?	#NAME?	#NAME?	#NAME?
AIP	aryl hydrocarbon receptor interacting protein	0|0|0|0|0|0|0|0|0|0|0|0	#REF!	#NAME?	#NAME?	#NAME?	#NAME?	#NAME?	#NAME?	#NAME?	#NAME?	#NAME?	#NAME?	#NAME?	#NAME?	#NAME?	#NAME?	#NAME?	#NAME?	#NAME?	#NAME?
BCAP31	B cell receptor associated protein 31	0|0|0|2|0|0|0|0|2|0|0|0	#REF!	#NAME?	#NAME?	#NAME?	#NAME?	#NAME?	#NAME?	#NAME?	#NAME?	#NAME?	#NAME?	#NAME?	#NAME?	#NAME?	#NAME?	#NAME?	#NAME?	#NAME?	#NAME?
DNAJC1	DnaJ heat shock protein family (Hsp40) member C1	0|0|0|0|0|0|0|0|0|0|0|0	#REF!	#NAME?	#NAME?	#NAME?	#NAME?	#NAME?	#NAME?	#NAME?	#NAME?	#NAME?	#NAME?	#NAME?	#NAME?	#NAME?	#NAME?	#NAME?	#NAME?	#NAME?	#NAME?
PFDN1	prefoldin subunit 1	0|0|3|0|0|0|0|0|0|0|5|4	#REF!	#NAME?	#NAME?	#NAME?	#NAME?	#NAME?	#NAME?	#NAME?	#NAME?	#NAME?	#NAME?	#NAME?	#NAME?	#NAME?	#NAME?	#NAME?	#NAME?	#NAME?	#NAME?
NUDCD2	NudC domain containing 2	0|0|0|0|0|0|0|0|0|0|4|0	#REF!	#NAME?	#NAME?	#NAME?	#NAME?	#NAME?	#NAME?	#NAME?	#NAME?	#NAME?	#NAME?	#NAME?	#NAME?	#NAME?	#NAME?	#NAME?	#NAME?	#NAME?	#NAME?
DNAJC7	DnaJ heat shock protein family (Hsp40) member C7	0|0|0|0|0|0|0|2|0|2|5|4	#REF!	#NAME?	#NAME?	#NAME?	#NAME?	#NAME?	#NAME?	#NAME?	#NAME?	#NAME?	#NAME?	#NAME?	#NAME?	#NAME?	#NAME?	#NAME?	#NAME?	#NAME?	#NAME?
GCC1	GRIP and coiled-coil domain containing 1	0|0|0|0|0|0|0|0|0|0|0|0	#REF!	#NAME?	#NAME?	#NAME?	#NAME?	#NAME?	#NAME?	#NAME?	#NAME?	#NAME?	#NAME?	#NAME?	#NAME?	#NAME?	#NAME?	#NAME?	#NAME?	#NAME?	#NAME?
FAM171A2	family with sequence similarity 171 member A2	0|0|0|0|0|0|0|0|0|0|0|0	#REF!	#NAME?	#NAME?	#NAME?	#NAME?	#NAME?	#NAME?	#NAME?	#NAME?	#NAME?	#NAME?	#NAME?	#NAME?	#NAME?	#NAME?	#NAME?	#NAME?	#NAME?	#NAME?
CTSB	cathepsin B	0|0|0|0|0|0|0|0|0|0|0|0	#REF!	#NAME?	#NAME?	#NAME?	#NAME?	#NAME?	#NAME?	#NAME?	#NAME?	#NAME?	#NAME?	#NAME?	#NAME?	#NAME?	#NAME?	#NAME?	#NAME?	#NAME?	#NAME?
CDC42EP1	CDC42 effector protein 1	0|0|0|0|0|0|0|0|0|0|0|0	#REF!	#NAME?	#NAME?	#NAME?	#NAME?	#NAME?	#NAME?	#NAME?	#NAME?	#NAME?	#NAME?	#NAME?	#NAME?	#NAME?	#NAME?	#NAME?	#NAME?	#NAME?	#NAME?
FAF2	Fas associated factor family member 2	0|0|0|0|0|0|0|0|2|0|0|0	#REF!	#NAME?	#NAME?	#NAME?	#NAME?	#NAME?	#NAME?	#NAME?	#NAME?	#NAME?	#NAME?	#NAME?	#NAME?	#NAME?	#NAME?	#NAME?	#NAME?	#NAME?	#NAME?
NDUFS2	NADH:ubiquinone oxidoreductase core subunit S2	0|0|0|0|0|0|0|0|0|0|2|0	#REF!	#NAME?	#NAME?	#NAME?	#NAME?	#NAME?	#NAME?	#NAME?	#NAME?	#NAME?	#NAME?	#NAME?	#NAME?	#NAME?	#NAME?	#NAME?	#NAME?	#NAME?	#NAME?
ANKMY2	ankyrin repeat and MYND domain containing 2	0|0|0|0|0|0|0|0|0|0|0|0	#REF!	#NAME?	#NAME?	#NAME?	#NAME?	#NAME?	#NAME?	#NAME?	#NAME?	#NAME?	#NAME?	#NAME?	#NAME?	#NAME?	#NAME?	#NAME?	#NAME?	#NAME?	#NAME?
SRPRB	SRP receptor beta subunit	0|0|3|0|4|3|4|3|6|6|6|8	#REF!	#NAME?	#NAME?	#NAME?	#NAME?	#NAME?	#NAME?	#NAME?	#NAME?	#NAME?	#NAME?	#NAME?	#NAME?	#NAME?	#NAME?	#NAME?	#NAME?	#NAME?	#NAME?
PDZD8	PDZ domain containing 8	0|0|0|0|0|2|2|0|0|0|5|4	#REF!	#NAME?	#NAME?	#NAME?	#NAME?	#NAME?	#NAME?	#NAME?	#NAME?	#NAME?	#NAME?	#NAME?	#NAME?	#NAME?	#NAME?	#NAME?	#NAME?	#NAME?	#NAME?
AGPAT6	glycerol-3-phosphate acyltransferase 4	0|0|0|0|0|0|0|0|0|0|3|5	#REF!	#NAME?	#NAME?	#NAME?	#NAME?	#NAME?	#NAME?	#NAME?	#NAME?	#NAME?	#NAME?	#NAME?	#NAME?	#NAME?	#NAME?	#NAME?	#NAME?	#NAME?	#NAME?
AK2	adenylate kinase 2	2|0|0|0|0|0|0|0|0|0|0|0	#REF!	#NAME?	#NAME?	#NAME?	#NAME?	#NAME?	#NAME?	#NAME?	#NAME?	#NAME?	#NAME?	#NAME?	#NAME?	#NAME?	#NAME?	#NAME?	#NAME?	#NAME?	#NAME?
MFF	mitochondrial fission factor	0|0|0|0|0|0|0|0|0|0|0|0	#REF!	#NAME?	#NAME?	#NAME?	#NAME?	#NAME?	#NAME?	#NAME?	#NAME?	#NAME?	#NAME?	#NAME?	#NAME?	#NAME?	#NAME?	#NAME?	#NAME?	#NAME?	#NAME?
PPP5C	protein phosphatase 5 catalytic subunit	0|0|0|0|0|0|0|0|0|0|0|0	#REF!	#NAME?	#NAME?	#NAME?	#NAME?	#NAME?	#NAME?	#NAME?	#NAME?	#NAME?	#NAME?	#NAME?	#NAME?	#NAME?	#NAME?	#NAME?	#NAME?	#NAME?	#NAME?
KIAA1432	RIC1 homolog, RAB6A GEF complex partner 1	0|0|0|0|0|0|0|0|0|0|0|0	#REF!	#NAME?	#NAME?	#NAME?	#NAME?	#NAME?	#NAME?	#NAME?	#NAME?	#NAME?	#NAME?	#NAME?	#NAME?	#NAME?	#NAME?	#NAME?	#NAME?	#NAME?	#NAME?
TRABD	TraB domain containing	0|0|0|0|0|0|0|0|0|0|0|0	#REF!	#NAME?	#NAME?	#NAME?	#NAME?	#NAME?	#NAME?	#NAME?	#NAME?	#NAME?	#NAME?	#NAME?	#NAME?	#NAME?	#NAME?	#NAME?	#NAME?	#NAME?	#NAME?
KIAA0319L	KIAA0319 like	0|0|0|0|0|0|0|0|0|0|0|0	#REF!	#NAME?	#NAME?	#NAME?	#NAME?	#NAME?	#NAME?	#NAME?	#NAME?	#NAME?	#NAME?	#NAME?	#NAME?	#NAME?	#NAME?	#NAME?	#NAME?	#NAME?	#NAME?
KIAA1715	lunapark, ER junction formation factor	0|0|0|0|0|0|0|0|0|0|0|0	#REF!	#NAME?	#NAME?	#NAME?	#NAME?	#NAME?	#NAME?	#NAME?	#NAME?	#NAME?	#NAME?	#NAME?	#NAME?	#NAME?	#NAME?	#NAME?	#NAME?	#NAME?	#NAME?
FIBP	FGF1 intracellular binding protein	0|0|0|0|0|0|0|0|0|0|0|0	#REF!	#NAME?	#NAME?	#NAME?	#NAME?	#NAME?	#NAME?	#NAME?	#NAME?	#NAME?	#NAME?	#NAME?	#NAME?	#NAME?	#NAME?	#NAME?	#NAME?	#NAME?	#NAME?
ACSL3	acyl-CoA synthetase long chain family member 3	0|0|0|0|0|0|0|2|3|2|7|8	#REF!	#NAME?	#NAME?	#NAME?	#NAME?	#NAME?	#NAME?	#NAME?	#NAME?	#NAME?	#NAME?	#NAME?	#NAME?	#NAME?	#NAME?	#NAME?	#NAME?	#NAME?	#NAME?
COX4I1	cytochrome c oxidase subunit 4I1	0|0|0|0|0|0|0|0|0|0|0|0	#REF!	#NAME?	#NAME?	#NAME?	#NAME?	#NAME?	#NAME?	#NAME?	#NAME?	#NAME?	#NAME?	#NAME?	#NAME?	#NAME?	#NAME?	#NAME?	#NAME?	#NAME?	#NAME?
DGKE	diacylglycerol kinase epsilon	0|0|0|0|0|0|0|0|0|0|0|0	#REF!	#NAME?	#NAME?	#NAME?	#NAME?	#NAME?	#NAME?	#NAME?	#NAME?	#NAME?	#NAME?	#NAME?	#NAME?	#NAME?	#NAME?	#NAME?	#NAME?	#NAME?	#NAME?
FKBP4	FK506 binding protein 4	11|11|15|7|0|6|6|5|0|0|10|9	#REF!	#NAME?	#NAME?	#NAME?	#NAME?	#NAME?	#NAME?	#NAME?	#NAME?	#NAME?	#NAME?	#NAME?	#NAME?	#NAME?	#NAME?	#NAME?	#NAME?	#NAME?	#NAME?
IRS4	insulin receptor substrate 4	77|61|82|74|31|43|41|35|56|52|28|22	#REF!	#NAME?	#NAME?	#NAME?	#NAME?	#NAME?	#NAME?	#NAME?	#NAME?	#NAME?	#NAME?	#NAME?	#NAME?	#NAME?	#NAME?	#NAME?	#NAME?	#NAME?	#NAME?
RRM1	ribonucleotide reductase catalytic subunit M1	0|0|0|0|0|0|0|0|0|0|0|0	#REF!	#NAME?	#NAME?	#NAME?	#NAME?	#NAME?	#NAME?	#NAME?	#NAME?	#NAME?	#NAME?	#NAME?	#NAME?	#NAME?	#NAME?	#NAME?	#NAME?	#NAME?	#NAME?
ESYT2	extended synaptotagmin 2	6|5|7|7|2|3|2|3|6|2|12|11	#REF!	#NAME?	#NAME?	#NAME?	#NAME?	#NAME?	#NAME?	#NAME?	#NAME?	#NAME?	#NAME?	#NAME?	#NAME?	#NAME?	#NAME?	#NAME?	#NAME?	#NAME?	#NAME?
DENND3	DENN domain containing 3	0|0|0|0|0|0|0|0|0|0|0|0	#REF!	#NAME?	#NAME?	#NAME?	#NAME?	#NAME?	#NAME?	#NAME?	#NAME?	#NAME?	#NAME?	#NAME?	#NAME?	#NAME?	#NAME?	#NAME?	#NAME?	#NAME?	#NAME?
ADCY9	adenylate cyclase 9	0|0|0|0|0|0|0|0|0|0|0|0	#REF!	#NAME?	#NAME?	#NAME?	#NAME?	#NAME?	#NAME?	#NAME?	#NAME?	#NAME?	#NAME?	#NAME?	#NAME?	#NAME?	#NAME?	#NAME?	#NAME?	#NAME?	#NAME?
SLC30A1	solute carrier family 30 member 1	0|0|0|0|0|0|0|0|0|0|0|0	#REF!	#NAME?	#NAME?	#NAME?	#NAME?	#NAME?	#NAME?	#NAME?	#NAME?	#NAME?	#NAME?	#NAME?	#NAME?	#NAME?	#NAME?	#NAME?	#NAME?	#NAME?	#NAME?
FKBP8	FK506 binding protein 8	6|0|5|7|0|0|0|0|0|0|3|3	#REF!	#NAME?	#NAME?	#NAME?	#NAME?	#NAME?	#NAME?	#NAME?	#NAME?	#NAME?	#NAME?	#NAME?	#NAME?	#NAME?	#NAME?	#NAME?	#NAME?	#NAME?	#NAME?
SEC63	SEC63 homolog, protein translocation regulator	0|0|2|3|0|0|0|0|2|0|5|0	#REF!	#NAME?	#NAME?	#NAME?	#NAME?	#NAME?	#NAME?	#NAME?	#NAME?	#NAME?	#NAME?	#NAME?	#NAME?	#NAME?	#NAME?	#NAME?	#NAME?	#NAME?	#NAME?
CACYBP	calcyclin binding protein	12|12|10|6|5|6|5|6|12|8|16|10	#REF!	#NAME?	#NAME?	#NAME?	#NAME?	#NAME?	#NAME?	#NAME?	#NAME?	#NAME?	#NAME?	#NAME?	#NAME?	#NAME?	#NAME?	#NAME?	#NAME?	#NAME?	#NAME?
RINT1	RAD50 interactor 1	0|0|2|0|0|0|0|0|0|0|0|0	#REF!	#NAME?	#NAME?	#NAME?	#NAME?	#NAME?	#NAME?	#NAME?	#NAME?	#NAME?	#NAME?	#NAME?	#NAME?	#NAME?	#NAME?	#NAME?	#NAME?	#NAME?	#NAME?
FAM171A1	family with sequence similarity 171 member A1	0|0|0|0|0|0|0|0|0|0|0|0	#REF!	#NAME?	#NAME?	#NAME?	#NAME?	#NAME?	#NAME?	#NAME?	#NAME?	#NAME?	#NAME?	#NAME?	#NAME?	#NAME?	#NAME?	#NAME?	#NAME?	#NAME?	#NAME?
VMA21	VMA21, vacuolar ATPase assembly factor	0|0|0|0|0|0|0|0|0|0|0|0	#REF!	#NAME?	#NAME?	#NAME?	#NAME?	#NAME?	#NAME?	#NAME?	#NAME?	#NAME?	#NAME?	#NAME?	#NAME?	#NAME?	#NAME?	#NAME?	#NAME?	#NAME?	#NAME?
NISCH	nischarin	0|3|0|2|0|0|0|0|0|0|0|0	#REF!	#NAME?	#NAME?	#NAME?	#NAME?	#NAME?	#NAME?	#NAME?	#NAME?	#NAME?	#NAME?	#NAME?	#NAME?	#NAME?	#NAME?	#NAME?	#NAME?	#NAME?	#NAME?
MCAM	melanoma cell adhesion molecule	0|0|0|0|0|0|0|0|0|0|0|0	#REF!	#NAME?	#NAME?	#NAME?	#NAME?	#NAME?	#NAME?	#NAME?	#NAME?	#NAME?	#NAME?	#NAME?	#NAME?	#NAME?	#NAME?	#NAME?	#NAME?	#NAME?	#NAME?
FLVCR1	feline leukemia virus subgroup C cellular receptor 1	0|0|0|0|0|0|0|0|0|0|0|0	#REF!	#NAME?	#NAME?	#NAME?	#NAME?	#NAME?	#NAME?	#NAME?	#NAME?	#NAME?	#NAME?	#NAME?	#NAME?	#NAME?	#NAME?	#NAME?	#NAME?	#NAME?	#NAME?
CYB5B	cytochrome b5 type B	0|0|0|0|0|0|0|0|0|0|4|2	#REF!	#NAME?	#NAME?	#NAME?	#NAME?	#NAME?	#NAME?	#NAME?	#NAME?	#NAME?	#NAME?	#NAME?	#NAME?	#NAME?	#NAME?	#NAME?	#NAME?	#NAME?	#NAME?
STX18	syntaxin 18	0|0|0|0|0|0|0|0|0|0|0|0	#REF!	#NAME?	#NAME?	#NAME?	#NAME?	#NAME?	#NAME?	#NAME?	#NAME?	#NAME?	#NAME?	#NAME?	#NAME?	#NAME?	#NAME?	#NAME?	#NAME?	#NAME?	#NAME?
FAM82A2	regulator of microtubule dynamics 3	0|0|0|0|0|0|0|0|0|0|0|0	#REF!	#NAME?	#NAME?	#NAME?	#NAME?	#NAME?	#NAME?	#NAME?	#NAME?	#NAME?	#NAME?	#NAME?	#NAME?	#NAME?	#NAME?	#NAME?	#NAME?	#NAME?	#NAME?
CDKAL1	CDK5 regulatory subunit associated protein 1 like 1	0|0|0|2|0|0|0|0|0|2|11|10	#REF!	#NAME?	#NAME?	#NAME?	#NAME?	#NAME?	#NAME?	#NAME?	#NAME?	#NAME?	#NAME?	#NAME?	#NAME?	#NAME?	#NAME?	#NAME?	#NAME?	#NAME?	#NAME?
FLOT2	flotillin 2	2|0|0|3|2|2|0|2|5|5|3|4	#REF!	#NAME?	#NAME?	#NAME?	#NAME?	#NAME?	#NAME?	#NAME?	#NAME?	#NAME?	#NAME?	#NAME?	#NAME?	#NAME?	#NAME?	#NAME?	#NAME?	#NAME?	#NAME?
SLC35A2	solute carrier family 35 member A2	0|0|0|0|0|0|0|0|0|0|0|0	#REF!	#NAME?	#NAME?	#NAME?	#NAME?	#NAME?	#NAME?	#NAME?	#NAME?	#NAME?	#NAME?	#NAME?	#NAME?	#NAME?	#NAME?	#NAME?	#NAME?	#NAME?	#NAME?
FRS2	fibroblast growth factor receptor substrate 2	0|0|0|0|0|0|0|0|0|0|0|0	#REF!	#NAME?	#NAME?	#NAME?	#NAME?	#NAME?	#NAME?	#NAME?	#NAME?	#NAME?	#NAME?	#NAME?	#NAME?	#NAME?	#NAME?	#NAME?	#NAME?	#NAME?	#NAME?
DENND5B	DENN domain containing 5B	0|0|0|0|0|0|0|0|0|0|0|0	#REF!	#NAME?	#NAME?	#NAME?	#NAME?	#NAME?	#NAME?	#NAME?	#NAME?	#NAME?	#NAME?	#NAME?	#NAME?	#NAME?	#NAME?	#NAME?	#NAME?	#NAME?	#NAME?
PLXNB2	plexin B2	0|0|0|0|0|0|0|0|0|0|0|0	#REF!	#NAME?	#NAME?	#NAME?	#NAME?	#NAME?	#NAME?	#NAME?	#NAME?	#NAME?	#NAME?	#NAME?	#NAME?	#NAME?	#NAME?	#NAME?	#NAME?	#NAME?	#NAME?
FAM54B	mitochondrial fission regulator 1 like	0|0|0|0|0|0|0|0|0|0|0|0	#REF!	#NAME?	#NAME?	#NAME?	#NAME?	#NAME?	#NAME?	#NAME?	#NAME?	#NAME?	#NAME?	#NAME?	#NAME?	#NAME?	#NAME?	#NAME?	#NAME?	#NAME?	#NAME?
HSPA1L	heat shock protein family A (Hsp70) member 1 like	0|0|0|0|69|0|76|0|57|0|0|0	#REF!	#NAME?	#NAME?	#NAME?	#NAME?	#NAME?	#NAME?	#NAME?	#NAME?	#NAME?	#NAME?	#NAME?	#NAME?	#NAME?	#NAME?	#NAME?	#NAME?	#NAME?	#NAME?
GK	glycerol kinase	0|0|0|0|0|0|0|0|2|0|0|0	#REF!	#NAME?	#NAME?	#NAME?	#NAME?	#NAME?	#NAME?	#NAME?	#NAME?	#NAME?	#NAME?	#NAME?	#NAME?	#NAME?	#NAME?	#NAME?	#NAME?	#NAME?	#NAME?
EFR3B	EFR3 homolog B	0|0|0|0|0|0|0|0|0|0|0|0	#REF!	#NAME?	#NAME?	#NAME?	#NAME?	#NAME?	#NAME?	#NAME?	#NAME?	#NAME?	#NAME?	#NAME?	#NAME?	#NAME?	#NAME?	#NAME?	#NAME?	#NAME?	#NAME?
MARK2	microtubule affinity regulating kinase 2	0|0|0|0|0|0|0|0|0|0|0|0	#REF!	#NAME?	#NAME?	#NAME?	#NAME?	#NAME?	#NAME?	#NAME?	#NAME?	#NAME?	#NAME?	#NAME?	#NAME?	#NAME?	#NAME?	#NAME?	#NAME?	#NAME?	#NAME?
TFCP2	transcription factor CP2	3|3|3|0|5|3|3|7|3|4|5|5	#REF!	#NAME?	#NAME?	#NAME?	#NAME?	#NAME?	#NAME?	#NAME?	#NAME?	#NAME?	#NAME?	#NAME?	#NAME?	#NAME?	#NAME?	#NAME?	#NAME?	#NAME?	#NAME?
PFDN5	prefoldin subunit 5	8|11|5|4|0|4|0|0|4|4|9|9	#REF!	#NAME?	#NAME?	#NAME?	#NAME?	#NAME?	#NAME?	#NAME?	#NAME?	#NAME?	#NAME?	#NAME?	#NAME?	#NAME?	#NAME?	#NAME?	#NAME?	#NAME?	#NAME?
TYW1B	tRNA-yW synthesizing protein 1 homolog B	0|0|0|0|0|0|0|0|0|0|0|0	#REF!	#NAME?	#NAME?	#NAME?	#NAME?	#NAME?	#NAME?	#NAME?	#NAME?	#NAME?	#NAME?	#NAME?	#NAME?	#NAME?	#NAME?	#NAME?	#NAME?	#NAME?	#NAME?
GORAB	golgin, RAB6 interacting	0|0|0|0|0|0|0|0|0|0|0|0	#REF!	#NAME?	#NAME?	#NAME?	#NAME?	#NAME?	#NAME?	#NAME?	#NAME?	#NAME?	#NAME?	#NAME?	#NAME?	#NAME?	#NAME?	#NAME?	#NAME?	#NAME?	#NAME?
FAM135A	family with sequence similarity 135 member A	0|8|6|0|0|3|0|0|4|6|11|7	#REF!	#NAME?	#NAME?	#NAME?	#NAME?	#NAME?	#NAME?	#NAME?	#NAME?	#NAME?	#NAME?	#NAME?	#NAME?	#NAME?	#NAME?	#NAME?	#NAME?	#NAME?	#NAME?
NUP155	nucleoporin 155	10|4|13|9|0|2|2|3|3|3|5|6	#REF!	#NAME?	#NAME?	#NAME?	#NAME?	#NAME?	#NAME?	#NAME?	#NAME?	#NAME?	#NAME?	#NAME?	#NAME?	#NAME?	#NAME?	#NAME?	#NAME?	#NAME?	#NAME?
EPB41L5	erythrocyte membrane protein band 4.1 like 5	0|0|0|0|0|0|0|0|0|0|5|0	#REF!	#NAME?	#NAME?	#NAME?	#NAME?	#NAME?	#NAME?	#NAME?	#NAME?	#NAME?	#NAME?	#NAME?	#NAME?	#NAME?	#NAME?	#NAME?	#NAME?	#NAME?	#NAME?
DGKH	diacylglycerol kinase eta	0|0|0|0|0|0|0|0|0|0|0|0	#REF!	#NAME?	#NAME?	#NAME?	#NAME?	#NAME?	#NAME?	#NAME?	#NAME?	#NAME?	#NAME?	#NAME?	#NAME?	#NAME?	#NAME?	#NAME?	#NAME?	#NAME?	#NAME?
GOLGA3	golgin A3	0|0|0|0|0|0|0|0|0|0|0|0	#REF!	#NAME?	#NAME?	#NAME?	#NAME?	#NAME?	#NAME?	#NAME?	#NAME?	#NAME?	#NAME?	#NAME?	#NAME?	#NAME?	#NAME?	#NAME?	#NAME?	#NAME?	#NAME?
PPFIBP1	PPFIA binding protein 1	0|0|0|2|0|0|3|4|0|0|0|0	#REF!	#NAME?	#NAME?	#NAME?	#NAME?	#NAME?	#NAME?	#NAME?	#NAME?	#NAME?	#NAME?	#NAME?	#NAME?	#NAME?	#NAME?	#NAME?	#NAME?	#NAME?	#NAME?
ALDH7A1	aldehyde dehydrogenase 7 family member A1	0|0|0|0|0|0|0|0|0|0|4|3	#REF!	#NAME?	#NAME?	#NAME?	#NAME?	#NAME?	#NAME?	#NAME?	#NAME?	#NAME?	#NAME?	#NAME?	#NAME?	#NAME?	#NAME?	#NAME?	#NAME?	#NAME?	#NAME?
PIK3R1	phosphoinositide-3-kinase regulatory subunit 1	0|0|0|0|0|0|0|0|0|0|0|0	#REF!	#NAME?	#NAME?	#NAME?	#NAME?	#NAME?	#NAME?	#NAME?	#NAME?	#NAME?	#NAME?	#NAME?	#NAME?	#NAME?	#NAME?	#NAME?	#NAME?	#NAME?	#NAME?
ATPAF1	ATP synthase mitochondrial F1 complex assembly factor 1	0|0|0|0|0|0|0|0|0|0|0|0	#REF!	#NAME?	#NAME?	#NAME?	#NAME?	#NAME?	#NAME?	#NAME?	#NAME?	#NAME?	#NAME?	#NAME?	#NAME?	#NAME?	#NAME?	#NAME?	#NAME?	#NAME?	#NAME?
SLC27A4	solute carrier family 27 member 4	0|0|0|0|0|0|0|0|0|0|0|0	#REF!	#NAME?	#NAME?	#NAME?	#NAME?	#NAME?	#NAME?	#NAME?	#NAME?	#NAME?	#NAME?	#NAME?	#NAME?	#NAME?	#NAME?	#NAME?	#NAME?	#NAME?	#NAME?
HSD17B4	hydroxysteroid 17-beta dehydrogenase 4	6|0|4|5|0|0|0|0|0|0|0|0	#REF!	#NAME?	#NAME?	#NAME?	#NAME?	#NAME?	#NAME?	#NAME?	#NAME?	#NAME?	#NAME?	#NAME?	#NAME?	#NAME?	#NAME?	#NAME?	#NAME?	#NAME?	#NAME?
OSBP	oxysterol binding protein	0|0|0|0|0|0|0|0|0|0|0|0	#REF!	#NAME?	#NAME?	#NAME?	#NAME?	#NAME?	#NAME?	#NAME?	#NAME?	#NAME?	#NAME?	#NAME?	#NAME?	#NAME?	#NAME?	#NAME?	#NAME?	#NAME?	#NAME?
BCL2L13	BCL2 like 13	0|0|0|0|0|0|0|0|0|0|0|0	#REF!	#NAME?	#NAME?	#NAME?	#NAME?	#NAME?	#NAME?	#NAME?	#NAME?	#NAME?	#NAME?	#NAME?	#NAME?	#NAME?	#NAME?	#NAME?	#NAME?	#NAME?	#NAME?
VAPB	VAMP associated protein B and C	2|3|5|4|0|0|0|0|10|8|14|15	#REF!	#NAME?	#NAME?	#NAME?	#NAME?	#NAME?	#NAME?	#NAME?	#NAME?	#NAME?	#NAME?	#NAME?	#NAME?	#NAME?	#NAME?	#NAME?	#NAME?	#NAME?	#NAME?
PIK3R2	phosphoinositide-3-kinase regulatory subunit 2	0|0|0|0|0|0|0|0|0|0|0|0	#REF!	#NAME?	#NAME?	#NAME?	#NAME?	#NAME?	#NAME?	#NAME?	#NAME?	#NAME?	#NAME?	#NAME?	#NAME?	#NAME?	#NAME?	#NAME?	#NAME?	#NAME?	#NAME?
DNM2	dynamin 2	5|2|5|4|0|0|0|0|0|2|4|0	#REF!	#NAME?	#NAME?	#NAME?	#NAME?	#NAME?	#NAME?	#NAME?	#NAME?	#NAME?	#NAME?	#NAME?	#NAME?	#NAME?	#NAME?	#NAME?	#NAME?	#NAME?	#NAME?
FAM134B	reticulophagy regulator 1	0|0|0|0|0|0|0|0|0|0|0|0	#REF!	#NAME?	#NAME?	#NAME?	#NAME?	#NAME?	#NAME?	#NAME?	#NAME?	#NAME?	#NAME?	#NAME?	#NAME?	#NAME?	#NAME?	#NAME?	#NAME?	#NAME?	#NAME?
VMP1	vacuole membrane protein 1	0|0|0|0|0|0|0|0|0|0|0|0	#REF!	#NAME?	#NAME?	#NAME?	#NAME?	#NAME?	#NAME?	#NAME?	#NAME?	#NAME?	#NAME?	#NAME?	#NAME?	#NAME?	#NAME?	#NAME?	#NAME?	#NAME?	#NAME?
ZDHHC17	zinc finger DHHC-type containing 17	0|0|0|0|0|0|0|0|0|0|0|0	#REF!	#NAME?	#NAME?	#NAME?	#NAME?	#NAME?	#NAME?	#NAME?	#NAME?	#NAME?	#NAME?	#NAME?	#NAME?	#NAME?	#NAME?	#NAME?	#NAME?	#NAME?	#NAME?
MAPKAP1	mitogen-activated protein kinase associated protein 1	0|0|0|0|0|0|0|0|0|0|0|0	#REF!	#NAME?	#NAME?	#NAME?	#NAME?	#NAME?	#NAME?	#NAME?	#NAME?	#NAME?	#NAME?	#NAME?	#NAME?	#NAME?	#NAME?	#NAME?	#NAME?	#NAME?	#NAME?
NEDD4L	neural precursor cell expressed, developmentally down-regulated 4-like, E3 ubiquitin protein ligase	0|0|0|0|0|0|0|0|0|0|0|0	#REF!	#NAME?	#NAME?	#NAME?	#NAME?	#NAME?	#NAME?	#NAME?	#NAME?	#NAME?	#NAME?	#NAME?	#NAME?	#NAME?	#NAME?	#NAME?	#NAME?	#NAME?	#NAME?
OSBPL3	oxysterol binding protein like 3	0|0|0|0|0|0|0|0|0|0|0|0	#REF!	#NAME?	#NAME?	#NAME?	#NAME?	#NAME?	#NAME?	#NAME?	#NAME?	#NAME?	#NAME?	#NAME?	#NAME?	#NAME?	#NAME?	#NAME?	#NAME?	#NAME?	#NAME?
MCTS1	MCTS1, re-initiation and release factor	0|0|0|0|0|0|0|0|0|0|0|0	#REF!	#NAME?	#NAME?	#NAME?	#NAME?	#NAME?	#NAME?	#NAME?	#NAME?	#NAME?	#NAME?	#NAME?	#NAME?	#NAME?	#NAME?	#NAME?	#NAME?	#NAME?	#NAME?
TOMM6	translocase of outer mitochondrial membrane 6	0|0|0|0|0|0|0|0|0|0|0|0	#REF!	#NAME?	#NAME?	#NAME?	#NAME?	#NAME?	#NAME?	#NAME?	#NAME?	#NAME?	#NAME?	#NAME?	#NAME?	#NAME?	#NAME?	#NAME?	#NAME?	#NAME?	#NAME?
NUTF2	nuclear transport factor 2	0|0|0|0|0|0|0|0|0|0|0|0	#REF!	#NAME?	#NAME?	#NAME?	#NAME?	#NAME?	#NAME?	#NAME?	#NAME?	#NAME?	#NAME?	#NAME?	#NAME?	#NAME?	#NAME?	#NAME?	#NAME?	#NAME?	#NAME?
RHOT1	ras homolog family member T1	0|0|0|0|0|0|0|0|0|0|0|0	#REF!	#NAME?	#NAME?	#NAME?	#NAME?	#NAME?	#NAME?	#NAME?	#NAME?	#NAME?	#NAME?	#NAME?	#NAME?	#NAME?	#NAME?	#NAME?	#NAME?	#NAME?	#NAME?
TPT1	tumor protein, translationally-controlled 1	0|0|0|0|0|0|0|0|0|0|0|0	#REF!	#NAME?	#NAME?	#NAME?	#NAME?	#NAME?	#NAME?	#NAME?	#NAME?	#NAME?	#NAME?	#NAME?	#NAME?	#NAME?	#NAME?	#NAME?	#NAME?	#NAME?	#NAME?
ACBD5	acyl-CoA binding domain containing 5	0|0|0|0|0|0|0|0|0|0|2|0	#REF!	#NAME?	#NAME?	#NAME?	#NAME?	#NAME?	#NAME?	#NAME?	#NAME?	#NAME?	#NAME?	#NAME?	#NAME?	#NAME?	#NAME?	#NAME?	#NAME?	#NAME?	#NAME?
RER1	retention in endoplasmic reticulum sorting receptor 1	0|0|0|0|0|0|0|0|0|0|0|4	#REF!	#NAME?	#NAME?	#NAME?	#NAME?	#NAME?	#NAME?	#NAME?	#NAME?	#NAME?	#NAME?	#NAME?	#NAME?	#NAME?	#NAME?	#NAME?	#NAME?	#NAME?	#NAME?
MTMR14	myotubularin related protein 14	0|0|0|0|0|0|0|0|0|0|0|0	#REF!	#NAME?	#NAME?	#NAME?	#NAME?	#NAME?	#NAME?	#NAME?	#NAME?	#NAME?	#NAME?	#NAME?	#NAME?	#NAME?	#NAME?	#NAME?	#NAME?	#NAME?	#NAME?
PLCB1	phospholipase C beta 1	0|0|0|0|0|0|0|0|0|0|0|0	#REF!	#NAME?	#NAME?	#NAME?	#NAME?	#NAME?	#NAME?	#NAME?	#NAME?	#NAME?	#NAME?	#NAME?	#NAME?	#NAME?	#NAME?	#NAME?	#NAME?	#NAME?	#NAME?
TAPT1	transmembrane anterior posterior transformation 1	0|0|0|0|0|0|0|0|0|0|0|0	#REF!	#NAME?	#NAME?	#NAME?	#NAME?	#NAME?	#NAME?	#NAME?	#NAME?	#NAME?	#NAME?	#NAME?	#NAME?	#NAME?	#NAME?	#NAME?	#NAME?	#NAME?	#NAME?
SEC23B	Sec23 homolog B, coat complex II component	6|4|7|5|0|0|0|0|0|2|4|0	#REF!	#NAME?	#NAME?	#NAME?	#NAME?	#NAME?	#NAME?	#NAME?	#NAME?	#NAME?	#NAME?	#NAME?	#NAME?	#NAME?	#NAME?	#NAME?	#NAME?	#NAME?	#NAME?
SEC11C	SEC11 homolog C, signal peptidase complex subunit	0|0|0|0|0|0|0|0|0|0|0|0	#REF!	#NAME?	#NAME?	#NAME?	#NAME?	#NAME?	#NAME?	#NAME?	#NAME?	#NAME?	#NAME?	#NAME?	#NAME?	#NAME?	#NAME?	#NAME?	#NAME?	#NAME?	#NAME?
YIF1A	Yip1 interacting factor homolog A, membrane trafficking protein	0|0|0|0|0|0|0|0|0|0|0|0	#REF!	#NAME?	#NAME?	#NAME?	#NAME?	#NAME?	#NAME?	#NAME?	#NAME?	#NAME?	#NAME?	#NAME?	#NAME?	#NAME?	#NAME?	#NAME?	#NAME?	#NAME?	#NAME?
NCS1	neuronal calcium sensor 1	0|0|0|0|0|0|0|0|0|0|0|0	#REF!	#NAME?	#NAME?	#NAME?	#NAME?	#NAME?	#NAME?	#NAME?	#NAME?	#NAME?	#NAME?	#NAME?	#NAME?	#NAME?	#NAME?	#NAME?	#NAME?	#NAME?	#NAME?
TRIP11	thyroid hormone receptor interactor 11	0|0|0|0|0|0|2|3|0|0|0|0	#REF!	#NAME?	#NAME?	#NAME?	#NAME?	#NAME?	#NAME?	#NAME?	#NAME?	#NAME?	#NAME?	#NAME?	#NAME?	#NAME?	#NAME?	#NAME?	#NAME?	#NAME?	#NAME?
PTPRG	protein tyrosine phosphatase, receptor type G	0|0|0|0|0|0|0|0|0|0|0|0	#REF!	#NAME?	#NAME?	#NAME?	#NAME?	#NAME?	#NAME?	#NAME?	#NAME?	#NAME?	#NAME?	#NAME?	#NAME?	#NAME?	#NAME?	#NAME?	#NAME?	#NAME?	#NAME?
LRRC57	leucine rich repeat containing 57	0|0|0|0|0|0|0|0|0|0|0|0	#REF!	#NAME?	#NAME?	#NAME?	#NAME?	#NAME?	#NAME?	#NAME?	#NAME?	#NAME?	#NAME?	#NAME?	#NAME?	#NAME?	#NAME?	#NAME?	#NAME?	#NAME?	#NAME?
SAR1A	secretion associated Ras related GTPase 1A	5|2|3|0|4|3|6|5|0|0|5|6	#REF!	#NAME?	#NAME?	#NAME?	#NAME?	#NAME?	#NAME?	#NAME?	#NAME?	#NAME?	#NAME?	#NAME?	#NAME?	#NAME?	#NAME?	#NAME?	#NAME?	#NAME?	#NAME?
GBA2	glucosylceramidase beta 2	0|0|0|0|0|0|0|0|0|0|0|0	#REF!	#NAME?	#NAME?	#NAME?	#NAME?	#NAME?	#NAME?	#NAME?	#NAME?	#NAME?	#NAME?	#NAME?	#NAME?	#NAME?	#NAME?	#NAME?	#NAME?	#NAME?	#NAME?
CDK5RAP3	CDK5 regulatory subunit associated protein 3	5|6|0|0|0|0|0|0|0|0|0|4	#REF!	#NAME?	#NAME?	#NAME?	#NAME?	#NAME?	#NAME?	#NAME?	#NAME?	#NAME?	#NAME?	#NAME?	#NAME?	#NAME?	#NAME?	#NAME?	#NAME?	#NAME?	#NAME?
DAG1	dystroglycan 1	0|0|0|0|0|0|0|0|0|0|0|0	#REF!	#NAME?	#NAME?	#NAME?	#NAME?	#NAME?	#NAME?	#NAME?	#NAME?	#NAME?	#NAME?	#NAME?	#NAME?	#NAME?	#NAME?	#NAME?	#NAME?	#NAME?	#NAME?
CERS2	ceramide synthase 2	0|0|0|0|0|2|0|0|0|0|0|0	#REF!	#NAME?	#NAME?	#NAME?	#NAME?	#NAME?	#NAME?	#NAME?	#NAME?	#NAME?	#NAME?	#NAME?	#NAME?	#NAME?	#NAME?	#NAME?	#NAME?	#NAME?	#NAME?
WDR20	WD repeat domain 20	0|0|0|0|0|0|0|0|0|0|0|0	#REF!	#NAME?	#NAME?	#NAME?	#NAME?	#NAME?	#NAME?	#NAME?	#NAME?	#NAME?	#NAME?	#NAME?	#NAME?	#NAME?	#NAME?	#NAME?	#NAME?	#NAME?	#NAME?
SLC35F2	solute carrier family 35 member F2	0|0|0|0|0|0|0|0|0|0|0|0	#REF!	#NAME?	#NAME?	#NAME?	#NAME?	#NAME?	#NAME?	#NAME?	#NAME?	#NAME?	#NAME?	#NAME?	#NAME?	#NAME?	#NAME?	#NAME?	#NAME?	#NAME?	#NAME?
UBE4A	ubiquitination factor E4A	0|0|0|0|0|0|0|0|0|0|0|0	#REF!	#NAME?	#NAME?	#NAME?	#NAME?	#NAME?	#NAME?	#NAME?	#NAME?	#NAME?	#NAME?	#NAME?	#NAME?	#NAME?	#NAME?	#NAME?	#NAME?	#NAME?	#NAME?
EBAG9	estrogen receptor binding site associated, antigen, 9	0|0|0|0|0|0|0|0|0|0|4|0	#REF!	#NAME?	#NAME?	#NAME?	#NAME?	#NAME?	#NAME?	#NAME?	#NAME?	#NAME?	#NAME?	#NAME?	#NAME?	#NAME?	#NAME?	#NAME?	#NAME?	#NAME?	#NAME?
FAM73A	mitoguardin 1	0|0|0|0|0|0|0|0|0|0|0|0	#REF!	#NAME?	#NAME?	#NAME?	#NAME?	#NAME?	#NAME?	#NAME?	#NAME?	#NAME?	#NAME?	#NAME?	#NAME?	#NAME?	#NAME?	#NAME?	#NAME?	#NAME?	#NAME?
SLC6A9	solute carrier family 6 member 9	0|0|0|0|0|0|0|0|0|0|0|0	#REF!	#NAME?	#NAME?	#NAME?	#NAME?	#NAME?	#NAME?	#NAME?	#NAME?	#NAME?	#NAME?	#NAME?	#NAME?	#NAME?	#NAME?	#NAME?	#NAME?	#NAME?	#NAME?
C19orf26	CACN beta subunit associated regulatory protein	0|0|0|0|0|0|0|0|0|0|0|0	#REF!	#NAME?	#NAME?	#NAME?	#NAME?	#NAME?	#NAME?	#NAME?	#NAME?	#NAME?	#NAME?	#NAME?	#NAME?	#NAME?	#NAME?	#NAME?	#NAME?	#NAME?	#NAME?
ZDHHC5	zinc finger DHHC-type containing 5	0|0|0|0|0|0|0|0|0|0|0|0	#REF!	#NAME?	#NAME?	#NAME?	#NAME?	#NAME?	#NAME?	#NAME?	#NAME?	#NAME?	#NAME?	#NAME?	#NAME?	#NAME?	#NAME?	#NAME?	#NAME?	#NAME?	#NAME?
GNS	glucosamine (N-acetyl)-6-sulfatase	0|0|0|0|0|0|0|0|0|0|0|0	#REF!	#NAME?	#NAME?	#NAME?	#NAME?	#NAME?	#NAME?	#NAME?	#NAME?	#NAME?	#NAME?	#NAME?	#NAME?	#NAME?	#NAME?	#NAME?	#NAME?	#NAME?	#NAME?
NDUFS8	NADH:ubiquinone oxidoreductase core subunit S8	0|0|0|0|0|0|0|0|0|0|0|0	#REF!	#NAME?	#NAME?	#NAME?	#NAME?	#NAME?	#NAME?	#NAME?	#NAME?	#NAME?	#NAME?	#NAME?	#NAME?	#NAME?	#NAME?	#NAME?	#NAME?	#NAME?	#NAME?
ARHGAP10	Rho GTPase activating protein 10	0|0|0|0|0|0|0|0|0|0|0|0	#REF!	#NAME?	#NAME?	#NAME?	#NAME?	#NAME?	#NAME?	#NAME?	#NAME?	#NAME?	#NAME?	#NAME?	#NAME?	#NAME?	#NAME?	#NAME?	#NAME?	#NAME?	#NAME?
SENP2	SUMO specific peptidase 2	0|0|0|0|0|0|0|0|0|0|2|3	#REF!	#NAME?	#NAME?	#NAME?	#NAME?	#NAME?	#NAME?	#NAME?	#NAME?	#NAME?	#NAME?	#NAME?	#NAME?	#NAME?	#NAME?	#NAME?	#NAME?	#NAME?	#NAME?
SEC61B	Sec61 translocon beta subunit	0|0|0|0|0|0|0|0|0|0|0|0	#REF!	#NAME?	#NAME?	#NAME?	#NAME?	#NAME?	#NAME?	#NAME?	#NAME?	#NAME?	#NAME?	#NAME?	#NAME?	#NAME?	#NAME?	#NAME?	#NAME?	#NAME?	#NAME?
FAM83B	family with sequence similarity 83 member B	0|0|0|0|0|0|0|0|0|2|0|0	#REF!	#NAME?	#NAME?	#NAME?	#NAME?	#NAME?	#NAME?	#NAME?	#NAME?	#NAME?	#NAME?	#NAME?	#NAME?	#NAME?	#NAME?	#NAME?	#NAME?	#NAME?	#NAME?
LPGAT1	lysophosphatidylglycerol acyltransferase 1	0|0|0|0|0|0|0|0|0|0|0|0	#REF!	#NAME?	#NAME?	#NAME?	#NAME?	#NAME?	#NAME?	#NAME?	#NAME?	#NAME?	#NAME?	#NAME?	#NAME?	#NAME?	#NAME?	#NAME?	#NAME?	#NAME?	#NAME?
TMEM38B	transmembrane protein 38B	0|0|0|0|0|0|0|0|0|0|0|0	#REF!	#NAME?	#NAME?	#NAME?	#NAME?	#NAME?	#NAME?	#NAME?	#NAME?	#NAME?	#NAME?	#NAME?	#NAME?	#NAME?	#NAME?	#NAME?	#NAME?	#NAME?	#NAME?
CAB39	calcium binding protein 39	0|0|0|0|0|0|0|0|0|0|0|0	#REF!	#NAME?	#NAME?	#NAME?	#NAME?	#NAME?	#NAME?	#NAME?	#NAME?	#NAME?	#NAME?	#NAME?	#NAME?	#NAME?	#NAME?	#NAME?	#NAME?	#NAME?	#NAME?
RAB27B	RAB27B, member RAS oncogene family	0|0|0|0|0|0|0|0|0|0|0|0	#REF!	#NAME?	#NAME?	#NAME?	#NAME?	#NAME?	#NAME?	#NAME?	#NAME?	#NAME?	#NAME?	#NAME?	#NAME?	#NAME?	#NAME?	#NAME?	#NAME?	#NAME?	#NAME?
BSG	basigin (Ok blood group)	0|2|0|0|0|0|0|0|0|0|5|5	#REF!	#NAME?	#NAME?	#NAME?	#NAME?	#NAME?	#NAME?	#NAME?	#NAME?	#NAME?	#NAME?	#NAME?	#NAME?	#NAME?	#NAME?	#NAME?	#NAME?	#NAME?	#NAME?
TPD52L2	tumor protein D52 like 2	0|3|4|2|4|5|3|4|11|7|14|14	#REF!	#NAME?	#NAME?	#NAME?	#NAME?	#NAME?	#NAME?	#NAME?	#NAME?	#NAME?	#NAME?	#NAME?	#NAME?	#NAME?	#NAME?	#NAME?	#NAME?	#NAME?	#NAME?
YES1	YES proto-oncogene 1, Src family tyrosine kinase	3|0|3|0|0|0|0|0|0|0|0|0	#REF!	#NAME?	#NAME?	#NAME?	#NAME?	#NAME?	#NAME?	#NAME?	#NAME?	#NAME?	#NAME?	#NAME?	#NAME?	#NAME?	#NAME?	#NAME?	#NAME?	#NAME?	#NAME?
ANO10	anoctamin 10	0|0|0|0|0|0|0|0|0|0|0|0	#REF!	#NAME?	#NAME?	#NAME?	#NAME?	#NAME?	#NAME?	#NAME?	#NAME?	#NAME?	#NAME?	#NAME?	#NAME?	#NAME?	#NAME?	#NAME?	#NAME?	#NAME?	#NAME?
ZMPSTE24	zinc metallopeptidase STE24	0|0|0|0|0|0|0|0|0|0|0|0	#REF!	#NAME?	#NAME?	#NAME?	#NAME?	#NAME?	#NAME?	#NAME?	#NAME?	#NAME?	#NAME?	#NAME?	#NAME?	#NAME?	#NAME?	#NAME?	#NAME?	#NAME?	#NAME?
MMGT1	membrane magnesium transporter 1	0|0|0|0|0|0|0|0|0|0|0|0	#REF!	#NAME?	#NAME?	#NAME?	#NAME?	#NAME?	#NAME?	#NAME?	#NAME?	#NAME?	#NAME?	#NAME?	#NAME?	#NAME?	#NAME?	#NAME?	#NAME?	#NAME?	#NAME?
CCS	copper chaperone for superoxide dismutase	0|0|0|0|0|0|0|0|0|0|0|0	#REF!	#NAME?	#NAME?	#NAME?	#NAME?	#NAME?	#NAME?	#NAME?	#NAME?	#NAME?	#NAME?	#NAME?	#NAME?	#NAME?	#NAME?	#NAME?	#NAME?	#NAME?	#NAME?
NDUFAF2	NADH:ubiquinone oxidoreductase complex assembly factor 2	0|0|0|0|0|0|0|0|0|0|0|0	#REF!	#NAME?	#NAME?	#NAME?	#NAME?	#NAME?	#NAME?	#NAME?	#NAME?	#NAME?	#NAME?	#NAME?	#NAME?	#NAME?	#NAME?	#NAME?	#NAME?	#NAME?	#NAME?
SUN1	Sad1 and UNC84 domain containing 1	0|0|0|0|0|0|0|0|0|0|0|0	#REF!	#NAME?	#NAME?	#NAME?	#NAME?	#NAME?	#NAME?	#NAME?	#NAME?	#NAME?	#NAME?	#NAME?	#NAME?	#NAME?	#NAME?	#NAME?	#NAME?	#NAME?	#NAME?
RAC1	Rac family small GTPase 1	0|0|0|0|0|0|0|0|0|0|0|0	#REF!	#NAME?	#NAME?	#NAME?	#NAME?	#NAME?	#NAME?	#NAME?	#NAME?	#NAME?	#NAME?	#NAME?	#NAME?	#NAME?	#NAME?	#NAME?	#NAME?	#NAME?	#NAME?
C1orf27	odr-4 GPCR localization factor homolog	0|0|0|0|0|0|0|0|0|0|0|0	#REF!	#NAME?	#NAME?	#NAME?	#NAME?	#NAME?	#NAME?	#NAME?	#NAME?	#NAME?	#NAME?	#NAME?	#NAME?	#NAME?	#NAME?	#NAME?	#NAME?	#NAME?	#NAME?
DCXR	dicarbonyl and L-xylulose reductase	0|0|0|0|0|0|0|0|0|0|0|0	#REF!	#NAME?	#NAME?	#NAME?	#NAME?	#NAME?	#NAME?	#NAME?	#NAME?	#NAME?	#NAME?	#NAME?	#NAME?	#NAME?	#NAME?	#NAME?	#NAME?	#NAME?	#NAME?

## Sheet: Sheet6
Input	Match type	Approved symbol	Approved name	HGNC ID	Location
KIAA1468	Approved symbol	KIAA1468	KIAA1468	HGNC:29289	18q21.33
FAM203B	Previous symbol	HGH1	HGH1 homolog	HGNC:24161	8q24.3
MMS22L	Approved symbol	MMS22L	MMS22 like, DNA repair protein	HGNC:21475	6q16.1
ATG9A	Approved symbol	ATG9A	autophagy related 9A	HGNC:22408	2q35
SAAL1	Approved symbol	SAAL1	serum amyloid A like 1	HGNC:25158	11p15.1
MED24	Approved symbol	MED24	mediator complex subunit 24	HGNC:22963	17q21.1
MED24	Synonyms	MED22	mediator complex subunit 22	HGNC:11477	9q34.2
UTP20	Approved symbol	UTP20	UTP20, small subunit processome component	HGNC:17897	12q23.2
KIAA0368	Previous symbol	ECPAS	Ecm29 proteasome adaptor and scaffold	HGNC:29020	9q31.3
DYNC2H1	Approved symbol	DYNC2H1	dynein cytoplasmic 2 heavy chain 1	HGNC:2962	11q22.3
RAVER1	Approved symbol	RAVER1	ribonucleoprotein, PTB binding 1	HGNC:30296	19p13.2
SYMPK	Approved symbol	SYMPK	symplekin	HGNC:22935	19q13.32
HERC1	Approved symbol	HERC1	HECT and RLD domain containing E3 ubiquitin protein ligase family member 1	HGNC:4867	15q22.31
RTTN	Approved symbol	RTTN	rotatin	HGNC:18654	18q22.1
THADA	Approved symbol	THADA	THADA, armadillo repeat containing	HGNC:19217	2p21
XPO4	Approved symbol	XPO4	exportin 4	HGNC:17796	13q12.11
AGPAT1	Approved symbol	AGPAT1	1-acylglycerol-3-phosphate O-acyltransferase 1	HGNC:324	6p21.32
C10orf76	Previous symbol	ARMH3	armadillo-like helical domain containing 3	HGNC:25788	10q24.32
XPO7	Approved symbol	XPO7	exportin 7	HGNC:14108	8p21.3
KDELR2	Approved symbol	KDELR2	KDEL endoplasmic reticulum protein retention receptor 2	HGNC:6305	7p22.1
HEATR2	Previous symbol	DNAAF5	dynein axonemal assembly factor 5	HGNC:26013	7p22.3
DYM	Approved symbol	DYM	dymeclin	HGNC:21317	18q21.1
GLMN	Approved symbol	GLMN	glomulin, FKBP associated protein	HGNC:14373	1p22.1
MAD2L2	Approved symbol	MAD2L2	mitotic arrest deficient 2 like 2	HGNC:6764	1p36.22
STXBP2	Approved symbol	STXBP2	syntaxin binding protein 2	HGNC:11445	19p13.2
TFRC	Approved symbol	TFRC	transferrin receptor	HGNC:11763	3q29
VAV2	Approved symbol	VAV2	vav guanine nucleotide exchange factor 2	HGNC:12658	9q34.2
IPO11	Approved symbol	IPO11	importin 11	HGNC:20628	5q12.1
RABIF	Approved symbol	RABIF	RAB interacting factor	HGNC:9797	1q32.1
ACAD9	Approved symbol	ACAD9	acyl-CoA dehydrogenase family member 9	HGNC:21497	3q21.3
C7orf26	Approved symbol	C7orf26	chromosome 7 open reading frame 26	HGNC:21702	7p22.1
KIAA0090	Previous symbol	EMC1	ER membrane protein complex subunit 1	HGNC:28957	1p36.13
RRP12	Approved symbol	RRP12	ribosomal RNA processing 12 homolog	HGNC:29100	10q24.1
TELO2	Approved symbol	TELO2	telomere maintenance 2	HGNC:29099	16p13.3
PTGR2	Approved symbol	PTGR2	prostaglandin reductase 2	HGNC:20149	14q24.3
PSMG2	Approved symbol	PSMG2	proteasome assembly chaperone 2	HGNC:24929	18p11.21
NCDN	Approved symbol	NCDN	neurochondrin	HGNC:17597	1p34.3
TTI1	Approved symbol	TTI1	TELO2 interacting protein 1	HGNC:29029	20q11.23
LAGE3	Approved symbol	LAGE3	L antigen family member 3	HGNC:26058	Xq28
USP24	Approved symbol	USP24	ubiquitin specific peptidase 24	HGNC:12623	1p32.3
C14orf21	Previous symbol	NOP9	NOP9 nucleolar protein	HGNC:19826	14q12
ISYNA1	Approved symbol	ISYNA1	inositol-3-phosphate synthase 1	HGNC:29821	19p13.11
MED23	Approved symbol	MED23	mediator complex subunit 23	HGNC:2372	6q23.2
SF1	Approved symbol	SF1	splicing factor 1	HGNC:12950	11q13.1
SF1	Synonyms	NR5A1	nuclear receptor subfamily 5 group A member 1	HGNC:7983	9q33.3
GBF1	Approved symbol	GBF1	golgi brefeldin A resistant guanine nucleotide exchange factor 1	HGNC:4181	10q24.32
GCFC2	Approved symbol	GCFC2	GC-rich sequence DNA-binding factor 2	HGNC:1317	2p12
GMPPA	Approved symbol	GMPPA	GDP-mannose pyrophosphorylase A	HGNC:22923	2q35
HEATR5A	Approved symbol	HEATR5A	HEAT repeat containing 5A	HGNC:20276	14q12
TRRAP	Approved symbol	TRRAP	transformation/transcription domain associated protein	HGNC:12347	7q22.1
RNF123	Approved symbol	RNF123	ring finger protein 123	HGNC:21148	3p21.31
VAC14	Approved symbol	VAC14	Vac14, PIKFYVE complex component	HGNC:25507	16q22.1-q22.2
VPS13C	Approved symbol	VPS13C	vacuolar protein sorting 13 homolog C	HGNC:23594	15q22.2
DUSP9	Approved symbol	DUSP9	dual specificity phosphatase 9	HGNC:3076	Xq28
NCAPD3	Approved symbol	NCAPD3	non-SMC condensin II complex subunit D3	HGNC:28952	11q25
MTOR	Approved symbol	MTOR	mechanistic target of rapamycin kinase	HGNC:3942	1p36.22
INTS4	Approved symbol	INTS4	integrator complex subunit 4	HGNC:25048	11q14.1
TAF6L	Approved symbol	TAF6L	TATA-box binding protein associated factor 6 like	HGNC:17305	11q12.3
HP1BP3	Approved symbol	HP1BP3	heterochromatin protein 1 binding protein 3	HGNC:24973	1p36.12
TMED2	Approved symbol	TMED2	transmembrane p24 trafficking protein 2	HGNC:16996	12q24.31
PEF1	Approved symbol	PEF1	penta-EF-hand domain containing 1	HGNC:30009	1p35.2
ANAPC2	Approved symbol	ANAPC2	anaphase promoting complex subunit 2	HGNC:19989	9q34.3
ATM	Approved symbol	ATM	ATM serine/threonine kinase	HGNC:795	11q22.3
HEATR1	Approved symbol	HEATR1	HEAT repeat containing 1	HGNC:25517	1q43
FAM3C	Approved symbol	FAM3C	family with sequence similarity 3 member C	HGNC:18664	7q31.31
KNTC1	Approved symbol	KNTC1	kinetochore associated 1	HGNC:17255	12q24.31
PTDSS1	Approved symbol	PTDSS1	phosphatidylserine synthase 1	HGNC:9587	8q22.1
IER3IP1	Approved symbol	IER3IP1	immediate early response 3 interacting protein 1	HGNC:18550	18q21.1
HTT	Approved symbol	HTT	huntingtin	HGNC:4851	4p16.3
HTT	Previous symbol	SLC6A4	solute carrier family 6 member 4	HGNC:11050	17q11.2
RRN3	Approved symbol	RRN3	RRN3 homolog, RNA polymerase I transcription factor	HGNC:30346	16p13.11
STAG2	Approved symbol	STAG2	stromal antigen 2	HGNC:11355	Xq25
TNPO1	Approved symbol	TNPO1	transportin 1	HGNC:6401	5q13.2
TNPO2	Approved symbol	TNPO2	transportin 2	HGNC:19998	19p13.13
IPO13	Approved symbol	IPO13	importin 13	HGNC:16853	1p34.1
SLC37A4	Approved symbol	SLC37A4	solute carrier family 37 member 4	HGNC:4061	11q23.3
MED27	Approved symbol	MED27	mediator complex subunit 27	HGNC:2377	9q34.13
CSE1L	Approved symbol	CSE1L	chromosome segregation 1 like	HGNC:2431	20q13.13
UBE2E1	Approved symbol	UBE2E1	ubiquitin conjugating enzyme E2 E1	HGNC:12477	3p24.2
PI4KA	Approved symbol	PI4KA	phosphatidylinositol 4-kinase alpha	HGNC:8983	22q11.21
TBRG4	Approved symbol	TBRG4	transforming growth factor beta regulator 4	HGNC:17443	7p13
XPO1	Approved symbol	XPO1	exportin 1	HGNC:12825	2p15
EXOC6	Approved symbol	EXOC6	exocyst complex component 6	HGNC:23196	10q23.33
GDI2	Approved symbol	GDI2	GDP dissociation inhibitor 2	HGNC:4227	10p15.1
TNPO3	Approved symbol	TNPO3	transportin 3	HGNC:17103	7q32.1
GEMIN7	Approved symbol	GEMIN7	gem nuclear organelle associated protein 7	HGNC:20045	19q13.32
HMOX2	Approved symbol	HMOX2	heme oxygenase 2	HGNC:5014	16p13.3
VAMP7	Approved symbol	VAMP7	vesicle associated membrane protein 7	HGNC:11486	Xq28 and Yq12
AACS	Approved symbol	AACS	acetoacetyl-CoA synthetase	HGNC:21298	12q24.31
PCYOX1	Approved symbol	PCYOX1	prenylcysteine oxidase 1	HGNC:20588	2p13.3
SMG1	Approved symbol	SMG1	SMG1, nonsense mediated mRNA decay associated PI3K related kinase	HGNC:30045	16p12.3
ESYT1	Approved symbol	ESYT1	extended synaptotagmin 1	HGNC:29534	12q13.2
BAG6	Approved symbol	BAG6	BCL2 associated athanogene 6	HGNC:13919	6p21.33
MAN1B1	Approved symbol	MAN1B1	mannosidase alpha class 1B member 1	HGNC:6823	9q34.3
TTC28	Approved symbol	TTC28	tetratricopeptide repeat domain 28	HGNC:29179	22q12.1
CTNNA1	Approved symbol	CTNNA1	catenin alpha 1	HGNC:2509	5q31.2
HUWE1	Approved symbol	HUWE1	HECT, UBA and WWE domain containing 1, E3 ubiquitin protein ligase	HGNC:30892	Xp11.22
BAG5	Approved symbol	BAG5	BCL2 associated athanogene 5	HGNC:941	14q32.33
RHOC	Approved symbol	RHOC	ras homolog family member C	HGNC:669	1p13.2
RHOC	Synonyms	RHOC	ras homolog family member C	HGNC:669	1p13.2
HSPA2	Approved symbol	HSPA2	heat shock protein family A (Hsp70) member 2	HGNC:5235	14q23.3
ASCC2	Approved symbol	ASCC2	activating signal cointegrator 1 complex subunit 2	HGNC:24103	22q12.2
EPHA2	Approved symbol	EPHA2	EPH receptor A2	HGNC:3386	1p36.13
CTNNB1	Approved symbol	CTNNB1	catenin beta 1	HGNC:2514	3p22.1
NIPSNAP1	Approved symbol	NIPSNAP1	nipsnap homolog 1	HGNC:7827	22q12.2
GUCY1B3	Previous symbol	GUCY1B1	guanylate cyclase 1 soluble subunit beta 1	HGNC:4687	4q32.1
ATP5F1	Previous symbol	ATP5PB	ATP synthase peripheral stalk-membrane subunit b	HGNC:840	1p13.2
GLB1L2	Approved symbol	GLB1L2	galactosidase beta 1 like 2	HGNC:25129	11q25
CHAF1B	Approved symbol	CHAF1B	chromatin assembly factor 1 subunit B	HGNC:1911	21q22.12-q22.13
B3GNT1	Previous symbol	B4GAT1	beta-1,4-glucuronyltransferase 1	HGNC:15685	11q13.2
B3GNT1	Previous symbol	B3GNT2	UDP-GlcNAc:betaGal beta-1,3-N-acetylglucosaminyltransferase 2	HGNC:15629	2p15
CAPN7	Approved symbol	CAPN7	calpain 7	HGNC:1484	3p25.1
RAB3IP	Approved symbol	RAB3IP	RAB3A interacting protein	HGNC:16508	12q15
EGFR	Approved symbol	EGFR	epidermal growth factor receptor	HGNC:3236	7p11.2
KIAA0355	Approved symbol	KIAA0355	KIAA0355	HGNC:29016	19q13.11
VPS13A	Approved symbol	VPS13A	vacuolar protein sorting 13 homolog A	HGNC:1908	9q21.2
STEAP2	Approved symbol	STEAP2	STEAP2 metalloreductase	HGNC:17885	7q21.13
SHB	Approved symbol	SHB	SH2 domain containing adaptor protein B	HGNC:10838	9p13.1
CACHD1	Approved symbol	CACHD1	cache domain containing 1	HGNC:29314	1p31.3
SPCS3	Approved symbol	SPCS3	signal peptidase complex subunit 3	HGNC:26212	4q34.2
SCYL1	Approved symbol	SCYL1	SCY1 like pseudokinase 1	HGNC:14372	11q13.1
SCYL1	Synonyms	CCL13	C-C motif chemokine ligand 13	HGNC:10611	17q12
ATP7A	Approved symbol	ATP7A	ATPase copper transporting alpha	HGNC:869	Xq21.1
SCAMP1	Approved symbol	SCAMP1	secretory carrier membrane protein 1	HGNC:10563	5q14.1
ITGA2	Approved symbol	ITGA2	integrin subunit alpha 2	HGNC:6137	5q11.2
DSG2	Approved symbol	DSG2	desmoglein 2	HGNC:3049	18q12.1
SLC38A1	Approved symbol	SLC38A1	solute carrier family 38 member 1	HGNC:13447	12q13.11
RALGAPA2	Approved symbol	RALGAPA2	Ral GTPase activating protein catalytic alpha subunit 2	HGNC:16207	20p11.23
ITGA6	Approved symbol	ITGA6	integrin subunit alpha 6	HGNC:6142	2q31.1
VPS33B	Approved symbol	VPS33B	VPS33B, late endosome and lysosome associated	HGNC:12712	15q26.1
IGF2R	Approved symbol	IGF2R	insulin like growth factor 2 receptor	HGNC:5467	6q25.3
LRP2	Approved symbol	LRP2	LDL receptor related protein 2	HGNC:6694	2q31.1
POR	Approved symbol	POR	cytochrome p450 oxidoreductase	HGNC:9208	7q11.23
POR	Synonyms	PORCN	porcupine O-acyltransferase	HGNC:17652	Xp11.23
HDAC6	Approved symbol	HDAC6	histone deacetylase 6	HGNC:14064	Xp11.23
DDX50	Approved symbol	DDX50	DExD-box helicase 50	HGNC:17906	10q22.1
SCARB1	Approved symbol	SCARB1	scavenger receptor class B member 1	HGNC:1664	12q24.31
EIF2AK3	Approved symbol	EIF2AK3	eukaryotic translation initiation factor 2 alpha kinase 3	HGNC:3255	2p11.2
CDCA3	Approved symbol	CDCA3	cell division cycle associated 3	HGNC:14624	12p13.31
VAMP8	Approved symbol	VAMP8	vesicle associated membrane protein 8	HGNC:12647	2p11.2
MAP4K5	Approved symbol	MAP4K5	mitogen-activated protein kinase kinase kinase kinase 5	HGNC:6867	14q22.1
PCDH7	Approved symbol	PCDH7	protocadherin 7	HGNC:8659	4p15.1
RELL1	Approved symbol	RELL1	RELT like 1	HGNC:27379	4p14
DMXL1	Approved symbol	DMXL1	Dmx like 1	HGNC:2937	5q23.1
PACSIN2	Approved symbol	PACSIN2	protein kinase C and casein kinase substrate in neurons 2	HGNC:8571	22q13.2
ATP13A3	Approved symbol	ATP13A3	ATPase 13A3	HGNC:24113	3q29
ATP6AP2	Approved symbol	ATP6AP2	ATPase H+ transporting accessory protein 2	HGNC:18305	Xp11.4
ARFGEF2	Approved symbol	ARFGEF2	ADP ribosylation factor guanine nucleotide exchange factor 2	HGNC:15853	20q13.13
FIS1	Approved symbol	FIS1	fission, mitochondrial 1	HGNC:21689	7q22.1
FIS1	Synonyms	FIS1	fission, mitochondrial 1	HGNC:21689	7q22.1
SNX30	Approved symbol	SNX30	sorting nexin family member 30	HGNC:23685	9q32
SNX30	Synonyms	SNX33	sorting nexin 33	HGNC:28468	15q24.2
MAP4K3	Approved symbol	MAP4K3	mitogen-activated protein kinase kinase kinase kinase 3	HGNC:6865	2p22.1
VEZT	Approved symbol	VEZT	vezatin, adherens junctions transmembrane protein	HGNC:18258	12q22
TBC1D8	Approved symbol	TBC1D8	TBC1 domain family member 8	HGNC:17791	2q11.2
SEMA4C	Approved symbol	SEMA4C	semaphorin 4C	HGNC:10731	2q11.2
SPCS2	Approved symbol	SPCS2	signal peptidase complex subunit 2	HGNC:28962	11q13.4
TRIM13	Approved symbol	TRIM13	tripartite motif containing 13	HGNC:9976	13q14.2
ECE1	Approved symbol	ECE1	endothelin converting enzyme 1	HGNC:3146	1p36.12
PSTPIP2	Approved symbol	PSTPIP2	proline-serine-threonine phosphatase interacting protein 2	HGNC:9581	18q21.1
KIRREL	Previous symbol	KIRREL1	kirre like nephrin family adhesion molecule 1	HGNC:15734	1q23.1
SSR1	Approved symbol	SSR1	signal sequence receptor subunit 1	HGNC:11323	6p24.3
STX7	Approved symbol	STX7	syntaxin 7	HGNC:11442	6q23.2
ATP6AP1	Approved symbol	ATP6AP1	ATPase H+ transporting accessory protein 1	HGNC:868	Xq28
CCDC47	Approved symbol	CCDC47	coiled-coil domain containing 47	HGNC:24856	17q23.3
PIGU	Approved symbol	PIGU	phosphatidylinositol glycan anchor biosynthesis class U	HGNC:15791	20q11.22
VPS33A	Approved symbol	VPS33A	VPS33A, CORVET/HOPS core subunit	HGNC:18179	12q24.31
VPS45	Approved symbol	VPS45	vacuolar protein sorting 45 homolog	HGNC:14579	1q21.2
VAT1	Approved symbol	VAT1	vesicle amine transport 1	HGNC:16919	17q21.31
VAT1	Previous symbol	SLC18A1	solute carrier family 18 member A1	HGNC:10934	8p21.3
CASK	Approved symbol	CASK	calcium/calmodulin dependent serine protein kinase	HGNC:1497	Xp11.4
ACAP2	Approved symbol	ACAP2	ArfGAP with coiled-coil, ankyrin repeat and PH domains 2	HGNC:16469	3q29
SLC39A10	Approved symbol	SLC39A10	solute carrier family 39 member 10	HGNC:20861	2q32.3
TBC1D13	Approved symbol	TBC1D13	TBC1 domain family member 13	HGNC:25571	9q34.11
TC2N	Approved symbol	TC2N	tandem C2 domains, nuclear	HGNC:19859	14q32.12
PACSIN3	Approved symbol	PACSIN3	protein kinase C and casein kinase substrate in neurons 3	HGNC:8572	11p11.2
TBCEL	Approved symbol	TBCEL	tubulin folding cofactor E like	HGNC:28115	11q23.3
PLD1	Approved symbol	PLD1	phospholipase D1	HGNC:9067	3q26.31
PLD1	Previous symbol	PRKCSH	protein kinase C substrate 80K-H	HGNC:9411	19p13.2
RILPL1	Approved symbol	RILPL1	Rab interacting lysosomal protein like 1	HGNC:26814	12q24.31
TBC1D5	Approved symbol	TBC1D5	TBC1 domain family member 5	HGNC:19166	3p24.3
MB21D2	Approved symbol	MB21D2	Mab-21 domain containing 2	HGNC:30438	3q29
C14orf133	Previous symbol	VIPAS39	VPS33B interacting protein, apical-basolateral polarity regulator, spe-39 homolog	HGNC:20347	14q24.3
TAMM41	Approved symbol	TAMM41	TAM41 mitochondrial translocator assembly and maintenance homolog	HGNC:25187	3p25.2
ATP6V1F	Approved symbol	ATP6V1F	ATPase H+ transporting V1 subunit F	HGNC:16832	7q32.1
AASDHPPT	Approved symbol	AASDHPPT	aminoadipate-semialdehyde dehydrogenase-phosphopantetheinyl transferase	HGNC:14235	11q22.3
FCGRT	Approved symbol	FCGRT	Fc fragment of IgG receptor and transporter	HGNC:3621	19q13.33
STIM1	Approved symbol	STIM1	stromal interaction molecule 1	HGNC:11386	11p15.4
SLC30A4	Approved symbol	SLC30A4	solute carrier family 30 member 4	HGNC:11015	15q21.1
ITPK1	Approved symbol	ITPK1	inositol-tetrakisphosphate 1-kinase	HGNC:6177	14q32.12
CLPTM1L	Approved symbol	CLPTM1L	CLPTM1 like	HGNC:24308	5p15.33
SLC38A2	Approved symbol	SLC38A2	solute carrier family 38 member 2	HGNC:13448	12q13.11
EXOC2	Approved symbol	EXOC2	exocyst complex component 2	HGNC:24968	6p25.3
AGPAT9	Synonyms	LPCAT1	lysophosphatidylcholine acyltransferase 1	HGNC:25718	5p15.33
AGPAT9	Previous symbol	GPAT3	glycerol-3-phosphate acyltransferase 3	HGNC:28157	4q21.23
TBC1D20	Approved symbol	TBC1D20	TBC1 domain family member 20	HGNC:16133	20p13
AKAP10	Approved symbol	AKAP10	A-kinase anchoring protein 10	HGNC:368	17p11.2
MYO5A	Approved symbol	MYO5A	myosin VA	HGNC:7602	15q21.2
TBC1D23	Approved symbol	TBC1D23	TBC1 domain family member 23	HGNC:25622	3q12.1-q12.2
DENND4A	Approved symbol	DENND4A	DENN domain containing 4A	HGNC:24321	15q22.31
BSDC1	Approved symbol	BSDC1	BSD domain containing 1	HGNC:25501	1p35.1
ITGAV	Approved symbol	ITGAV	integrin subunit alpha V	HGNC:6150	2q32.1
SH3GL3	Approved symbol	SH3GL3	SH3 domain containing GRB2 like 3, endophilin A3	HGNC:10832	15q25.2
VPS37A	Approved symbol	VPS37A	VPS37A, ESCRT-I subunit	HGNC:24928	8p22
SNAP47	Approved symbol	SNAP47	synaptosome associated protein 47	HGNC:30669	1q42.13
C12orf23	Previous symbol	TMEM263	transmembrane protein 263	HGNC:28281	12q23.3
CHMP7	Approved symbol	CHMP7	charged multivesicular body protein 7	HGNC:28439	8p21.3
UBXN4	Approved symbol	UBXN4	UBX domain protein 4	HGNC:14860	2q21.3
RAB11FIP5	Approved symbol	RAB11FIP5	RAB11 family interacting protein 5	HGNC:24845	2p13.2
FAM109A	Previous symbol	PHETA1	PH domain containing endocytic trafficking adaptor 1	HGNC:26509	12q24.12
COX7A2	Approved symbol	COX7A2	cytochrome c oxidase subunit 7A2	HGNC:2288	6q14.1
TMEM48	Previous symbol	NDC1	NDC1 transmembrane nucleoporin	HGNC:25525	1p32.3
STIM2	Approved symbol	STIM2	stromal interaction molecule 2	HGNC:19205	4p15.2
STX12	Approved symbol	STX12	syntaxin 12	HGNC:11430	1p35.3
KIAA0528	Previous symbol	C2CD5	C2 calcium dependent domain containing 5	HGNC:29062	12p12.1
SLC33A1	Approved symbol	SLC33A1	solute carrier family 33 member 1	HGNC:95	3q25.31
EHD1	Approved symbol	EHD1	EH domain containing 1	HGNC:3242	11q13.1
GOLGA5	Approved symbol	GOLGA5	golgin A5	HGNC:4428	14q32.12
EXOC1	Approved symbol	EXOC1	exocyst complex component 1	HGNC:30380	4q12
EXOC3	Approved symbol	EXOC3	exocyst complex component 3	HGNC:30378	5p15.33
WDFY3	Approved symbol	WDFY3	WD repeat and FYVE domain containing 3	HGNC:20751	4q21.23
MICALL1	Approved symbol	MICALL1	MICAL like 1	HGNC:29804	22q13.1
TMEM57	Previous symbol	MACO1	macoilin 1	HGNC:25572	1p36.11
AUP1	Approved symbol	AUP1	AUP1, lipid droplet regulating VLDL assembly factor	HGNC:891	2p13.1
SGPL1	Approved symbol	SGPL1	sphingosine-1-phosphate lyase 1	HGNC:10817	10q22.1
UNC5B	Approved symbol	UNC5B	unc-5 netrin receptor B	HGNC:12568	10q22.1
COG3	Approved symbol	COG3	component of oligomeric golgi complex 3	HGNC:18619	13q14.13
OCLN	Approved symbol	OCLN	occludin	HGNC:8104	5q13.2
PODXL	Approved symbol	PODXL	podocalyxin like	HGNC:9171	7q32.3
PPP1R37	Approved symbol	PPP1R37	protein phosphatase 1 regulatory subunit 37	HGNC:27607	19q13.32
LPCAT1	Approved symbol	LPCAT1	lysophosphatidylcholine acyltransferase 1	HGNC:25718	5p15.33
RAB7A	Approved symbol	RAB7A	RAB7A, member RAS oncogene family	HGNC:9788	3q21.3
RAB23	Approved symbol	RAB23	RAB23, member RAS oncogene family	HGNC:14263	6p12.1-p11.2
RALGAPB	Approved symbol	RALGAPB	Ral GTPase activating protein non-catalytic beta subunit	HGNC:29221	20q11.23
SOAT1	Approved symbol	SOAT1	sterol O-acyltransferase 1	HGNC:11177	1q25.2
SSBP1	Approved symbol	SSBP1	single stranded DNA binding protein 1	HGNC:11317	7q34
UBE2J1	Approved symbol	UBE2J1	ubiquitin conjugating enzyme E2 J1	HGNC:17598	6q15
STOM	Approved symbol	STOM	stomatin	HGNC:3383	9q33.2
SLC20A2	Approved symbol	SLC20A2	solute carrier family 20 member 2	HGNC:10947	8p11.21
SENP1	Approved symbol	SENP1	SUMO specific peptidase 1	HGNC:17927	12q13.11
PANX1	Approved symbol	PANX1	pannexin 1	HGNC:8599	11q21
CNNM3	Approved symbol	CNNM3	cyclin and CBS domain divalent metal cation transport mediator 3	HGNC:104	2q11.2
TBC1D22B	Approved symbol	TBC1D22B	TBC1 domain family member 22B	HGNC:21602	6p21.2
ATP11C	Approved symbol	ATP11C	ATPase phospholipid transporting 11C	HGNC:13554	Xq27.1
DENND4C	Approved symbol	DENND4C	DENN domain containing 4C	HGNC:26079	9p22.1
C20orf30	Previous symbol	TMEM230	transmembrane protein 230	HGNC:15876	20p13-p12.3
WDR41	Approved symbol	WDR41	WD repeat domain 41	HGNC:25601	5q13.3-q14.1
PTRF	Previous symbol	CAVIN1	caveolae associated protein 1	HGNC:9688	17q21.31
CAMLG	Approved symbol	CAMLG	calcium modulating ligand	HGNC:1471	5q31.1
CLNS1A	Approved symbol	CLNS1A	chloride nucleotide-sensitive channel 1A	HGNC:2080	11q14.1
OPHN1	Approved symbol	OPHN1	oligophrenin 1	HGNC:8148	Xq12
PTPN9	Approved symbol	PTPN9	protein tyrosine phosphatase, non-receptor type 9	HGNC:9661	15q24.2
SLC7A1	Approved symbol	SLC7A1	solute carrier family 7 member 1	HGNC:11057	13q12.3
SNRPG	Approved symbol	SNRPG	small nuclear ribonucleoprotein polypeptide G	HGNC:11163	2p13.3
STX10	Approved symbol	STX10	syntaxin 10	HGNC:11428	19p13.13
EMD	Approved symbol	EMD	emerin	HGNC:3331	Xq28
GRIPAP1	Approved symbol	GRIPAP1	GRIP1 associated protein 1	HGNC:18706	Xp11.23
ARHGAP1	Approved symbol	ARHGAP1	Rho GTPase activating protein 1	HGNC:673	11p11.2
EFNB1	Approved symbol	EFNB1	ephrin B1	HGNC:3226	Xq13.1
EFNB2	Approved symbol	EFNB2	ephrin B2	HGNC:3227	13q33.3
EIF4EBP1	Approved symbol	EIF4EBP1	eukaryotic translation initiation factor 4E binding protein 1	HGNC:3288	8p11.23
STX8	Approved symbol	STX8	syntaxin 8	HGNC:11443	17p13.1
SCYL2	Approved symbol	SCYL2	SCY1 like pseudokinase 2	HGNC:19286	12q23.1
SCYL2	Synonyms	CCL14	C-C motif chemokine ligand 14	HGNC:10612	17q12
TPD52	Approved symbol	TPD52	tumor protein D52	HGNC:12005	8q21.13
HINT1	Approved symbol	HINT1	histidine triad nucleotide binding protein 1	HGNC:4912	5q23.3
BET1	Approved symbol	BET1	Bet1 golgi vesicular membrane trafficking protein	HGNC:14562	7q21.3
LMAN1	Approved symbol	LMAN1	lectin, mannose binding 1	HGNC:6631	18q21.32
STX6	Approved symbol	STX6	syntaxin 6	HGNC:11441	1q25.3
FAM129B	Approved symbol	FAM129B	family with sequence similarity 129 member B	HGNC:25282	9q34.11
COX4NB	Previous symbol	EMC8	ER membrane protein complex subunit 8	HGNC:7864	16q24.1
CHML	Approved symbol	CHML	CHM like, Rab escort protein 2	HGNC:1941	1q43
ARL6IP5	Approved symbol	ARL6IP5	ADP ribosylation factor like GTPase 6 interacting protein 5	HGNC:16937	3p14.1
VTI1B	Approved symbol	VTI1B	vesicle transport through interaction with t-SNAREs 1B	HGNC:17793	14q24.1
ITGA5	Approved symbol	ITGA5	integrin subunit alpha 5	HGNC:6141	12q13.13
CISD2	Approved symbol	CISD2	CDGSH iron sulfur domain 2	HGNC:24212	4q24
SLC30A9	Approved symbol	SLC30A9	solute carrier family 30 member 9	HGNC:1329	4p13
EXOC5	Approved symbol	EXOC5	exocyst complex component 5	HGNC:10696	14q22.3
YKT6	Approved symbol	YKT6	YKT6 v-SNARE homolog	HGNC:16959	7p13
AVL9	Approved symbol	AVL9	AVL9 cell migration associated	HGNC:28994	7p14.3
[truncated: 334 more rows]
