# Supplementary material for: Salmonella exploits membrane reservoirs for invasion of host cells
Source: Nat Commun. 2024 Apr 10;15:3120. doi: 10.1038/s41467-024-47183-x (PMC11006906; doi:10.1038/s41467-024-47183-x)
Supplement: Supplementary file 9 — Source Data [file 41467_2024_47183_MOESM9_ESM.xlsx]

## Sheet: Fig 1d
Figure 1d
Bacterial Strain: WT
	% of cells with RAB10+ tubules				% of RAB10+ invasion sites
Repeat	#1	#2	#3	Mean	#1	#2	#3	Mean
Time (min p.i.)
0	51	64	62	59	0	0	0	0
5	39	49	50	46	13	28	19	20
10	22	21	34	25.6667	43	65	63	57
15	5	28	16	16.3333	67	78	54	66.3333

## Sheet: Fig 1f
Figure 1f
Bacterial Strain: dsopB
	% of cells with RAB10+ tubules				% of RAB10+ invasion sites
Replicate	#1	#2	#3	Mean	#1	#2	#3	Mean
Time (min p.i.)
0	51	64	62	59	0	0	0	0
5	56	57	67	60	0	11	3	4.66667
10	43	55	76	58	5	0	8	4.33333
15	48	56	69	57.6667	6	12	2	6.66667

## Sheet: Fig 2a
Figure 2a	Channel 1	Channel 2
	CellMask	RAB10
Cell #	Manders' M1 (Above zero intensity of Ch2)	Manders' M2 (Above zero intensity of Ch1)
1	0.782	0.545
2	0.562	0.521
3	0.478	0.41
4	0.553	0.723
5	0.672	0.489
Mean	0.6094	0.5376
SD	0.118747	0.115485
SEM	0.0531052	0.0516465

## Sheet: Fig 2b
Figure 2b
Distance (μm)	CellMask	GFP-RAB10
0	13.6667	16
0.11	17.9872	14.08
0.22	18.7141	10.32
0.33	15.9152	8.24
0.44	17.512	7.242
0.55	15.12	6.28
0.66	14.4965	8.067
0.77	18.6245	12.691
0.88	25.1163	19.683
0.99	46.3557	51.013
1.1	72.7333	67.84
1.21	79.5637	89.931
1.32	60.224	66.918
1.43	38.6336	44.586
1.54	24.1051	29.39
1.65	18.1733	19.12
1.76	17.8805	16.051
1.87	15.2629	15.923
1.98	15.9269	17.08
2.09	19.1259	21.12
2.2	30.5067	28.32
2.31	49.7771	43.84
2.42	84.5365	65.845
2.53	105.6	73.195
2.64	105.762	61.491
2.75	89	42
2.86	45.9232	25.789
2.97	27.016	16.15
3.08	18.7861	12.238
3.19	16.5643	9.379
3.3	15.0667	8.6
3.41	18.1611	12.76
3.52	23.2613	22.616
3.63	29.7392	38.992
3.74	37.5872	58.787
3.85	44.6933	68.871
3.96	46.392	78.923
4.07	48.4928	89.22
4.18	59.0827	92.192
4.29	74.9957	88.19
4.4	76.2267	76.782
4.51	57.2021	63.212
4.62	43.1099	42.394
4.73	36.6256	29.102
4.84	38.3632	20.874
4.95	35.88	17.96
5.06	25.7675	14.941
5.17	19.3573	14.08
5.28	15.3691	13.005
5.39	14.8053	14.731
5.5	13.3333	15

## Sheet: Fig 2c
Figure 2c-1	Channel 1	Channel 2		Figure 2c-2	Channel 1	Channel 2		Figure 2c-3	Channel 1	Channel 2		Figure 2c-4	Channel 1	Channel 2
	FM 4-64	RAB10			PM-mCherry	RAB10			WGA	RAB10			2PH	Td-RAB10
Cell #	Manders' M1 (Above zero intensity of Ch2)	Manders' M2 (Above zero intensity of Ch1)		Cell #	Manders' M1 (Above zero intensity of Ch2)	Manders' M2 (Above zero intensity of Ch1)		Cell #	Manders' M1 (Above zero intensity of Ch2)	Manders' M2 (Above zero intensity of Ch1)		Cell #	Manders' M1 (Above zero intensity of Ch2)	Manders' M2 (Above zero intensity of Ch1)
1	0.623	0.567		1	0.568	0.534		1	0.521	0.458		1	0.51	0.672
2	0.682	0.589		2	0.67	0.533		2	0.538	0.482		2	0.587	0.512
3	0.453	0.449		3	0.617	0.61		3	0.618	0.521		3	0.582	0.462
4	0.603	0.542		4	0.467	0.389		4	0.671	0.623		4	0.623	0.43
5	0.419	0.431		5	0.559	0.567		5	0.516	0.552		5	0.631	0.467
Mean	0.556	0.5156		Mean	0.5762	0.5266		Mean	0.5728	0.5272		Mean	0.5866	0.5086
SD	0.113965	0.0712727		SD	0.0754168	0.0830921		SD	0.0685689	0.0645422		SD	0.0479197	0.0959052
SEM	0.0509667	0.0318741		SEM	0.0337274	0.0371599		SEM	0.030665	0.0288642		SEM	0.0214304	0.0428901

## Sheet: Fig 2d
Figure 2d
Distance (μm)	FM-464	GFP-RAB10		Distance (μm)	PM-mCherry	GFP-RAB10		Distance (μm)	WGA	GFP-RAB10		Distance (μm)	2PH-PLCδ-GFP	Td-RAB10
0	22	27		0	4	5		0	32.3333	9.3333		0	8	10
0.11	22	29.2778		0.11	4.4693	5.44		0.11	30.4386	16.8866		0.11	8	13
0.22	22	26.7778		0.22	2.7392	6.1941		0.22	24.8116	20.7302		0.22	8	13.333
0.33	23.4444	30.3889		0.33	0	6.2181		0.33	19.9307	26.932		0.33	8	11.667
0.44	32.8889	33.8519		0.44	0.2635	6.5483		0.44	24.8301	26.2562		0.44	8	19.333
0.55	22	32.8889		0.55	0.32	7.7733		0.55	26.7747	25.6531		0.55	35.333	53.667
0.66	22	31.3333		0.66	0.2389	12.5136		0.66	29.4192	32.1293		0.66	87.333	103.667
0.77	38.7037	29.1481		0.77	2.9952	19.616		0.77	45.7128	43.5556		0.77	122.667	148.333
0.88	22	29.1852		0.88	5.4336	30.1008		0.88	75.5245	83.5351		0.88	66	93.333
0.99	22	25.6667		0.99	18.4811	43.7232		0.99	100.252	123.817		0.99	18.667	32.333
1.1	26.8148	30.7407		1.1	44.4267	58.8667		1.1	66.4014	83.3213		1.1	8	17.333
1.21	27.1481	47.3333		1.21	63.6896	65.2416		1.21	54.7858	38.7551		1.21	8	11.667
1.32	61.1111	80.8889		1.32	57.888	54.4469		1.32	33.2345	24.3946		1.32	8	5.333
1.43	84.037	82.037		1.43	38.8331	35.4859		1.43	22.2705	19.2585		1.43	8	2.667
1.54	60	51.6667		1.54	11.8048	20.5365		1.54	18.3241	15.7778		1.54	8	2.667
1.65	22.7778	27.7222		1.65	0	11.7067		1.65	13.7091	11.2857		1.65	8	5.667
1.76	22	17.8148		1.76	0	8.4795		1.76	9.2235	14.6984		1.76	8	10.333
1.87	31.7407	15.7407		1.87	0	8.1099		1.87	8.0766	11.3583		1.87	8	15.667
1.98	22	18.3333		1.98	0	11.8123		1.98	6.8246	9.9524		1.98	8	19.667
				2.09	0	16.6267		2.09	5	13.9841		2.09	8	21
				2.2	0	17.6667		2.2	8.8187	14.2517		2.2	10.667	22.333
				2.31	0	16.7824						2.31	26.667	22.333
				2.42	0	13.9221						2.42	8	19.333
				2.53	0	9.9563						2.53	8	17
				2.64	0	7.6677						2.64	8	26
				2.75	0	7.3333						2.75	8	41

## Sheet: Fig 2e
Figure 2e
Repeat	CellMask	FM-464	PM-mCherry	WGA	2PH-PLCδ-GFP
1	97	86	96	94	92
2	90	78	92	83	91
3	95	93	90	84	86
Mean	94	85.6667	92.6667	87	89.6667

## Sheet: Fig 2f
Figure 2f	Channel 1	Channel 2
	PM-mCherry	Endogenous RAB10
Cell #	Manders' M1 (Above zero intensity of Ch2)	Manders' M2 (Above zero intensity of Ch1)
1	0.489	0.543
2	0.549	0.482
3	0.401	0.482
4	0.523	0.372
5	0.63	0.652
Mean	0.5184	0.5062
SD	0.0837544	0.102216
SEM	0.0374561	0.0457126

## Sheet: Fig 2g
Figure 2g
Distance (μm)	PM-mCherry	endogenous-RAB10
0	1.126	0
0.11	5.123	0
0.22	2.391	0.323
0.33	3.878	0.8192
0.44	3.919	0
0.55	2.3	0
0.66	2.439	0
0.77	5.128	0
0.88	0.803	0.0208
0.99	8.685	0.7266
1.1	27.91	6.2595
1.21	56.618	20.1834
1.32	86.355	46.3449
1.43	113.645	67.7359
1.54	119.31	77.5052
1.65	111.908	54.0819
1.76	103.1	35.9608
1.87	110	27.3333
1.98	99.463	16.4994
2.09	83.954	14.0069
2.2	64.99	18.2053
2.31	35.878	13.4579
2.42	14.185	1.9942
2.53	1.13	0.0323
2.64	1.123	1.278
2.75	2.239	2.3129
2.86	4.212	5.1234
2.97	0.406	2.1315
3.08	10.316	10.8824
3.19	29.864	19.7774
3.3	36.466	14.5283
3.41	27.405	1.9377
3.52	32.231	2.2311
3.63	37.804	4.2311
3.74	38.667	2.1293

## Sheet: Fig 3d
Figure 3d
Repeat	WT	KO	KO + Myc-Rab10	KO + Myc-PM-Rab10
1	53	8	40	51
2	45	3	42	45
3	62	4	56	47
Mean	53.3333	5	46	47.6667

[truncated: 35 more sheets: Fig 3e, Fig 3g, Fig 4b, Fig 4c, Fig 4d, Fig 4e, Fig 4f, Fig 5b, Fig 5c, Fig 5e, Fig 5f, Fig 6c, Fig 6d, Fig 6e, Fig 6g, Fig 6h, Fig 7b, Fig 7d, Fig 7e, Fig s1a …]
